# Supplementary material for: Effect of the intratumoral microbiota on spatial and cellular heterogeneity in cancer
Source: Nature. 2022 Nov 16;611(7937):810–7. doi: 10.1038/s41586-022-05435-0 (PMC9684076; doi:10.1038/s41586-022-05435-0)
Supplement: Supplementary file 3 — Supplementary Tables 1–11; see Supplementary Information document for full descriptions. [file 41586_2022_5435_MOESM3_ESM.xlsx]

## Sheet: List
Supplementary Tables
Supplementary Table 1	Patient Data Table
Supplementary Table 2	Bacterial 16S rRNA gene sequencing from CRC tumor samples
Supplementary Table 3	Bacterial genera detection, UMI and read counts from10x Visium spatial transcriptomics
Supplementary Table 4	GeoMX-DSP protein expression profiles
Supplementary Table 5	Single cell RNA sequencing; gene expression profile in cell lines. Integrated data
Supplementary Table 6	Single-cell RNA sequencing; gene expression profile in the epithelial cell clusters from human OSCC tumors. Integrated data
Supplementary Table 7	Single-cell RNA sequencing; gene expression profile in the monocyte-derived macrophage v1 cell cluster from human OSCC tumors. Integrated data
Supplementary Table 8	Single-cell RNA sequencing; gene expression profile for each individual OSCC patient. All cluster analysis
Supplementary Table 9	Single-cell RNA sequencing; Gene Set Enrichment Analysis (GSEA) for each individual OSCC patient. All cluster analysis
Supplementary Table 10	Single-cell RNA sequencing; Microbiome composition, number of associated single cells and UMI and read counts for each individual OSCC patient
Supplementary Table 11	nCounter gene expression profile

## Sheet: Supplementary Table 1
Supplementary Table 1: Patient Data Table
Colorectal cancer (CRC) and Oral cavity squamous cell carcinoma (OSCC) primary tumor samples: The table indicates the list of human specimens used for this study including information related to the specimen and tissue type and the platform that was implemented to generate the corresponding data. Note: There are multiple tumor specimen aliquots from an individual patient tumor. Each specimen aliq…
Specimen_ID	Patient ID	Sample type	Tissue Type	Analysis/Cohort	NCBI Bioproject ID	Data Available	Figures
CRC_01_A	P_CRC_01P	Fresh frozen tissue	Primary Colorectal Adenocarcinoma	Bulk 16S rRNA Gene Amplicon Sequencing	PRJNA811533	Raw Microbiome Paired Fastq Files	Extended Data Fig1
CRC_01_B	P_CRC_01P	Fresh frozen tissue	Primary Colorectal Adenocarcinoma	Bulk 16S rRNA Gene Amplicon Sequencing	PRJNA811533	Raw Microbiome Paired Fastq Files	Extended Data Fig1
CRC_01_C	P_CRC_01P	Fresh frozen tissue	Primary Colorectal Adenocarcinoma	Bulk 16S rRNA Gene Amplicon Sequencing	PRJNA811533	Raw Microbiome Paired Fastq Files	Extended Data Fig1
CRC_01_D	P_CRC_01P	Fresh frozen tissue	Primary Colorectal Adenocarcinoma	Bulk 16S rRNA Gene Amplicon Sequencing	PRJNA811533	Raw Microbiome Paired Fastq Files	Extended Data Fig1
CRC_02_A	P_CRC_02P	Fresh frozen tissue	Primary Colorectal Adenocarcinoma	Bulk 16S rRNA Gene Amplicon Sequencing	PRJNA811533	Raw Microbiome Paired Fastq Files	Extended Data Fig1
CRC_02_B	P_CRC_02P	Fresh frozen tissue	Primary Colorectal Adenocarcinoma	Bulk 16S rRNA Gene Amplicon Sequencing	PRJNA811533	Raw Microbiome Paired Fastq Files	Extended Data Fig1
CRC_02_C	P_CRC_02P	Fresh frozen tissue	Primary Colorectal Adenocarcinoma	Bulk 16S rRNA Gene Amplicon Sequencing	PRJNA811533	Raw Microbiome Paired Fastq Files	Extended Data Fig1
CRC_02_D	P_CRC_02P	Fresh frozen tissue	Primary Colorectal Adenocarcinoma	Bulk 16S rRNA Gene Amplicon Sequencing	PRJNA811533	Raw Microbiome Paired Fastq Files	Extended Data Fig1
CRC_03_A	P_CRC_03P	Fresh frozen tissue	Primary Colorectal Adenocarcinoma	Bulk 16S rRNA Gene Amplicon Sequencing	PRJNA811533	Raw Microbiome Paired Fastq Files	Extended Data Fig1
CRC_03_B	P_CRC_03P	Fresh frozen tissue	Primary Colorectal Adenocarcinoma	Bulk 16S rRNA Gene Amplicon Sequencing	PRJNA811533	Raw Microbiome Paired Fastq Files	Extended Data Fig1
CRC_03_C	P_CRC_03P	Fresh frozen tissue	Primary Colorectal Adenocarcinoma	Bulk 16S rRNA Gene Amplicon Sequencing	PRJNA811533	Raw Microbiome Paired Fastq Files	Extended Data Fig1
CRC_03_D	P_CRC_03P	Fresh frozen tissue	Primary Colorectal Adenocarcinoma	Bulk 16S rRNA Gene Amplicon Sequencing	PRJNA811533	Raw Microbiome Paired Fastq Files	Extended Data Fig1
CRC_04_A	P_CRC_04P	Fresh frozen tissue	Primary Colorectal Adenocarcinoma	Bulk 16S rRNA Gene Amplicon Sequencing	PRJNA811533	Raw Microbiome Paired Fastq Files	Extended Data Fig1
CRC_04_B	P_CRC_04P	Fresh frozen tissue	Primary Colorectal Adenocarcinoma	Bulk 16S rRNA Gene Amplicon Sequencing	PRJNA811533	Raw Microbiome Paired Fastq Files	Extended Data Fig1
CRC_04_C	P_CRC_04P	Fresh frozen tissue	Primary Colorectal Adenocarcinoma	Bulk 16S rRNA Gene Amplicon Sequencing	PRJNA811533	Raw Microbiome Paired Fastq Files	Extended Data Fig1
CRC_04_D	P_CRC_04P	Fresh frozen tissue	Primary Colorectal Adenocarcinoma	Bulk 16S rRNA Gene Amplicon Sequencing	PRJNA811533	Raw Microbiome Paired Fastq Files	Extended Data Fig1
CRC_05_A	P_CRC_05P	Fresh frozen tissue	Primary Colorectal Adenocarcinoma	Bulk 16S rRNA Gene Amplicon Sequencing	PRJNA811533	Raw Microbiome Paired Fastq Files	Extended Data Fig1
CRC_05_B	P_CRC_05P	Fresh frozen tissue	Primary Colorectal Adenocarcinoma	Bulk 16S rRNA Gene Amplicon Sequencing	PRJNA811533	Raw Microbiome Paired Fastq Files	Extended Data Fig1
CRC_05_C	P_CRC_05P	Fresh frozen tissue	Primary Colorectal Adenocarcinoma	Bulk 16S rRNA Gene Amplicon Sequencing	PRJNA811533	Raw Microbiome Paired Fastq Files	Extended Data Fig1
CRC_05_D	P_CRC_05P	Fresh frozen tissue	Primary Colorectal Adenocarcinoma	Bulk 16S rRNA Gene Amplicon Sequencing	PRJNA811533	Raw Microbiome Paired Fastq Files	Extended Data Fig1
CRC_06_A	P_CRC_06P	Fresh frozen tissue	Primary Colorectal Adenocarcinoma	Bulk 16S rRNA Gene Amplicon Sequencing	PRJNA811533	Raw Microbiome Paired Fastq Files	Extended Data Fig1
CRC_06_B	P_CRC_06P	Fresh frozen tissue	Primary Colorectal Adenocarcinoma	Bulk 16S rRNA Gene Amplicon Sequencing	PRJNA811533	Raw Microbiome Paired Fastq Files	Extended Data Fig1
CRC_06_C	P_CRC_06P	Fresh frozen tissue	Primary Colorectal Adenocarcinoma	Bulk 16S rRNA Gene Amplicon Sequencing	PRJNA811533	Raw Microbiome Paired Fastq Files	Extended Data Fig1
CRC_06_D	P_CRC_06P	Fresh frozen tissue	Primary Colorectal Adenocarcinoma	Bulk 16S rRNA Gene Amplicon Sequencing	PRJNA811533	Raw Microbiome Paired Fastq Files	Extended Data Fig1
CRC_07_A	P_CRC_07P	Fresh frozen tissue	Primary Colorectal Adenocarcinoma	Bulk 16S rRNA Gene Amplicon Sequencing	PRJNA811533	Raw Microbiome Paired Fastq Files	Extended Data Fig1
CRC_07_B	P_CRC_07P	Fresh frozen tissue	Primary Colorectal Adenocarcinoma	Bulk 16S rRNA Gene Amplicon Sequencing	PRJNA811533	Raw Microbiome Paired Fastq Files	Extended Data Fig1
CRC_07_C	P_CRC_07P	Fresh frozen tissue	Primary Colorectal Adenocarcinoma	Bulk 16S rRNA Gene Amplicon Sequencing	PRJNA811533	Raw Microbiome Paired Fastq Files	Extended Data Fig1
CRC_07_D	P_CRC_07P	Fresh frozen tissue	Primary Colorectal Adenocarcinoma	Bulk 16S rRNA Gene Amplicon Sequencing	PRJNA811533	Raw Microbiome Paired Fastq Files	Extended Data Fig1
CRC_08_A	P_CRC_08P	Fresh frozen tissue	Primary Colorectal Adenocarcinoma	Bulk 16S rRNA Gene Amplicon Sequencing	PRJNA811533	Raw Microbiome Paired Fastq Files	Extended Data Fig1
CRC_08_B	P_CRC_08P	Fresh frozen tissue	Primary Colorectal Adenocarcinoma	Bulk 16S rRNA Gene Amplicon Sequencing	PRJNA811533	Raw Microbiome Paired Fastq Files	Extended Data Fig1
CRC_08_C	P_CRC_08P	Fresh frozen tissue	Primary Colorectal Adenocarcinoma	Bulk 16S rRNA Gene Amplicon Sequencing	PRJNA811533	Raw Microbiome Paired Fastq Files	Extended Data Fig1
CRC_08_D	P_CRC_08P	Fresh frozen tissue	Primary Colorectal Adenocarcinoma	Bulk 16S rRNA Gene Amplicon Sequencing	PRJNA811533	Raw Microbiome Paired Fastq Files	Extended Data Fig1
CRC_09_A	P_CRC_09P	Fresh frozen tissue	Primary Colorectal Adenocarcinoma	Bulk 16S rRNA Gene Amplicon Sequencing	PRJNA811533	Raw Microbiome Paired Fastq Files	Extended Data Fig1
CRC_09_B	P_CRC_09P	Fresh frozen tissue	Primary Colorectal Adenocarcinoma	Bulk 16S rRNA Gene Amplicon Sequencing	PRJNA811533	Raw Microbiome Paired Fastq Files	Extended Data Fig1
CRC_09_C	P_CRC_09P	Fresh frozen tissue	Primary Colorectal Adenocarcinoma	Bulk 16S rRNA Gene Amplicon Sequencing	PRJNA811533	Raw Microbiome Paired Fastq Files	Extended Data Fig1
CRC_09_D	P_CRC_09P	Fresh frozen tissue	Primary Colorectal Adenocarcinoma	Bulk 16S rRNA Gene Amplicon Sequencing	PRJNA811533	Raw Microbiome Paired Fastq Files	Extended Data Fig1
CRC_10_A	P_CRC_10P	Fresh frozen tissue	Primary Colorectal Adenocarcinoma	Bulk 16S rRNA Gene Amplicon Sequencing	PRJNA811533	Raw Microbiome Paired Fastq Files	Extended Data Fig1
CRC_10_B	P_CRC_10P	Fresh frozen tissue	Primary Colorectal Adenocarcinoma	Bulk 16S rRNA Gene Amplicon Sequencing	PRJNA811533	Raw Microbiome Paired Fastq Files	Extended Data Fig1
CRC_10_C	P_CRC_10P	Fresh frozen tissue	Primary Colorectal Adenocarcinoma	Bulk 16S rRNA Gene Amplicon Sequencing	PRJNA811533	Raw Microbiome Paired Fastq Files	Extended Data Fig1
CRC_10_D	P_CRC_10P	Fresh frozen tissue	Primary Colorectal Adenocarcinoma	Bulk 16S rRNA Gene Amplicon Sequencing	PRJNA811533	Raw Microbiome Paired Fastq Files	Extended Data Fig1
CRC_11_A	P_CRC_11P	Fresh frozen tissue	Primary Colorectal Adenocarcinoma	Bulk 16S rRNA Gene Amplicon Sequencing	PRJNA811533	Raw Microbiome Paired Fastq Files	Extended Data Fig1
CRC_11_B	P_CRC_11P	Fresh frozen tissue	Primary Colorectal Adenocarcinoma	Bulk 16S rRNA Gene Amplicon Sequencing	PRJNA811533	Raw Microbiome Paired Fastq Files	Extended Data Fig1
CRC_11_C	P_CRC_11P	Fresh frozen tissue	Primary Colorectal Adenocarcinoma	Bulk 16S rRNA Gene Amplicon Sequencing	PRJNA811533	Raw Microbiome Paired Fastq Files	Extended Data Fig1
CRC_11_D	P_CRC_11P	Fresh frozen tissue	Primary Colorectal Adenocarcinoma	Bulk 16S rRNA Gene Amplicon Sequencing	PRJNA811533	Raw Microbiome Paired Fastq Files	Extended Data Fig1
CRC_12	P_CRC_12P	OCT	Primary Colorectal Adenocarcinoma	RNAScope ISH Imaging	NA	NA	Extended Data Fig1
OSCC_01	P_OSCC_01P	OCT	Oral Squamous Cell Carcinoma	RNAScope ISH Imaging	NA	NA	Extended Data Fig1
CRC_13_A	P_CRC_13P	FFPE	Primary Colorectal Adenocarcinoma	RNAScope ISH Validation Cohort	PRJNA811533	16S rRNA Gene Amplicon Sequencing Data	Extended Data Fig1
CRC_13_B	P_CRC_13P	FFPE	Primary Colorectal Adenocarcinoma	RNAScope ISH Validation Cohort	PRJNA811533	16S rRNA Gene Amplicon Sequencing Data	Extended Data Fig1
CRC_14_A	P_CRC_14P	FFPE	Primary Colorectal Adenocarcinoma	RNAScope ISH Validation Cohort	PRJNA811533	16S rRNA Gene Amplicon Sequencing Data	Extended Data Fig1
CRC_14_B	P_CRC_14P	FFPE	Primary Colorectal Adenocarcinoma	RNAScope ISH Validation Cohort	PRJNA811533	16S rRNA Gene Amplicon Sequencing Data	Extended Data Fig1
CRC_15_A	P_CRC_15P	FFPE	Primary Colorectal Adenocarcinoma	RNAScope ISH Validation Cohort	PRJNA811533	16S rRNA Gene Amplicon Sequencing Data	Extended Data Fig1
CRC_15_B	P_CRC_15P	FFPE	Primary Colorectal Adenocarcinoma	RNAScope ISH Validation Cohort	PRJNA811533	16S rRNA Gene Amplicon Sequencing Data	Extended Data Fig1
OSCC_02	P_OSCC_02P	OCT	Oral Squamous Cell Carcinoma	10X Visium Analysis Cohort	PRJNA811533	10X Visium Raw Data	Fig1, Extended Data Fig1
CRC_16	P_CRC_16P	OCT	Primary Colorectal Adenocarcinoma	10X Visium Analysis Cohort	PRJNA811533	10X Visium Raw Data	Fig1, Extended Data Fig2
OSCC_03	P_OSCC_03P	FFPE	Oral Squamous Cell Carcinoma	GeoMx DSP Analysis Bacteria Positive Cohort (DSP Cohort 1)	NA	Normalized Protein Counts	Fig2, Extended Data Fig2
OSCC_04	P_OSCC_04P	FFPE	Oral Squamous Cell Carcinoma	GeoMx DSP Analysis Bacteria Positive Cohort (DSP Cohort 1)	NA	Normalized Protein Counts	Fig2, Extended Data Fig2
OSCC_05	P_OSCC_05P	FFPE	Oral Squamous Cell Carcinoma	GeoMx DSP Analysis Bacteria Positive Cohort (DSP Cohort 1)	NA	Normalized Protein Counts	Fig2, Extended Data Fig2
OSCC_06	P_OSCC_06P	FFPE	Oral Squamous Cell Carcinoma	GeoMx DSP Analysis Bacteria Positive Cohort (DSP Cohort 1)	NA	Normalized Protein Counts	Fig2, Extended Data Fig2
OSCC_07	P_OSCC_07P	FFPE	Oral Squamous Cell Carcinoma	GeoMx DSP Analysis Bacteria Positive Cohort (DSP Cohort 1)	NA	Normalized Protein Counts	Fig2, Extended Data Fig2
OSCC_08	P_OSCC_08P	FFPE	Oral Squamous Cell Carcinoma	GeoMx DSP Analysis Bacteria Positive Cohort (DSP Cohort 1)	NA	Normalized Protein Counts	Fig2, Extended Data Fig2
OSCC_09	P_OSCC_09P	FFPE	Oral Squamous Cell Carcinoma	GeoMx DSP Analysis Bacteria Positive Cohort (DSP Cohort 1)	NA	Normalized Protein Counts	Fig2, Extended Data Fig2
OSCC_10	P_OSCC_10P	FFPE	Oral Squamous Cell Carcinoma	GeoMx DSP Analysis Bacteria Positive Cohort (DSP Cohort 1)	NA	Normalized Protein Counts	Fig2, Extended Data Fig2
CRC_17	P_CRC_17P	FFPE	Primary Colorectal Adenocarcinoma	GeoMx DSP Analysis Bacteria Positive Cohort (DSP Cohort 2)	NA	Normalized Protein Counts	Fig2, Extended Data Fig2
CRC_18	P_CRC_18P	FFPE	Primary Colorectal Adenocarcinoma	GeoMx DSP Analysis Bacteria Positive Cohort (DSP Cohort 2)	NA	Normalized Protein Counts	Fig2, Extended Data Fig2
CRC_19	P_CRC_19P	FFPE	Primary Colorectal Adenocarcinoma	GeoMx DSP Analysis Bacteria Positive Cohort (DSP Cohort 2)	NA	Normalized Protein Counts	Fig2, Extended Data Fig2
CRC_20	P_CRC_20P	FFPE	Primary Colorectal Adenocarcinoma	GeoMx DSP Analysis Bacteria Positive Cohort (DSP Cohort 2)	NA	Normalized Protein Counts	Fig2, Extended Data Fig2
CRC_21	P_CRC_21P	FFPE	Primary Colorectal Adenocarcinoma	GeoMx DSP Analysis Bacteria Positive Cohort (DSP Cohort 2)	NA	Normalized Protein Counts	Fig2, Extended Data Fig2
CRC_22	P_CRC_22P	FFPE	Primary Colorectal Adenocarcinoma	GeoMx DSP Analysis Bacteria Positive Cohort (DSP Cohort 2)	NA	Normalized Protein Counts	Fig2, Extended Data Fig2
CRC_23_A	P_CRC_23P	FFPE	Primary Colorectal Adenocarcinoma	GeoMx DSP Analysis Bacteria Positive Cohort (DSP Cohort 2)	NA	Normalized Protein Counts	Fig2, Extended Data Fig2
CRC_24	P_CRC_24P	FFPE	Primary Colorectal Adenocarcinoma	GeoMx DSP Analysis Bacteria Positive Cohort (DSP Cohort 2)	NA	Normalized Protein Counts	Fig2, Extended Data Fig2
CRC_25	P_CRC_25P	FFPE	Primary Colorectal Adenocarcinoma	GeoMx DSP Analysis Bacteria Positive Cohort (DSP Cohort 2)	NA	Normalized Protein Counts	Fig2, Extended Data Fig2
CRC_26	P_CRC_26P	FFPE	Primary Colorectal Adenocarcinoma	GeoMx DSP Analysis Bacteria Positive Cohort (DSP Cohort 2)	NA	Normalized Protein Counts	Fig2, Extended Data Fig2
CRC_27	P_CRC_27P	FFPE	Primary Colorectal Adenocarcinoma	GeoMx DSP Analysis Bacteria Negative Cohort (DSP Cohort 3)	NA	Normalized Protein Counts	Extended Data Fig2
CRC_28	P_CRC_28P	FFPE	Primary Colorectal Adenocarcinoma	GeoMx DSP Analysis Bacteria Negative Cohort (DSP Cohort 3)	NA	Normalized Protein Counts	Extended Data Fig2
CRC_29	P_CRC_29P	FFPE	Primary Colorectal Adenocarcinoma	GeoMx DSP Analysis Bacteria Negative Cohort (DSP Cohort 3)	NA	Normalized Protein Counts	Extended Data Fig2
CRC_30	P_CRC_30P	FFPE	Primary Colorectal Adenocarcinoma	GeoMx DSP Analysis Bacteria Negative Cohort (DSP Cohort 3)	NA	Normalized Protein Counts	Extended Data Fig2
CRC_31	P_CRC_31P	FFPE	Primary Colorectal Adenocarcinoma	GeoMx DSP Analysis Bacteria Negative Cohort (DSP Cohort 3)	NA	Normalized Protein Counts	Extended Data Fig2
CRC_32	P_CRC_32P	FFPE	Primary Colorectal Adenocarcinoma	GeoMx DSP Analysis Bacteria Negative Cohort (DSP Cohort 3)	NA	Normalized Protein Counts	Extended Data Fig2
CRC_33	P_CRC_33P	FFPE	Primary Colorectal Adenocarcinoma	GeoMx DSP Analysis Bacteria Negative Cohort (DSP Cohort 3)	NA	Normalized Protein Counts	Extended Data Fig2
CRC_34	P_CRC_34P	FFPE	Primary Colorectal Adenocarcinoma	GeoMx DSP Analysis Bacteria Negative Cohort (DSP Cohort 3)	NA	Normalized Protein Counts	Extended Data Fig2
CRC_35	P_CRC_35P	FFPE	Primary Colorectal Adenocarcinoma	GeoMx DSP Analysis Bacteria Negative Cohort (DSP Cohort 3)	NA	Normalized Protein Counts	Extended Data Fig2
CRC_36	P_CRC_36P	FFPE	Primary Colorectal Adenocarcinoma	GeoMx DSP Analysis Bacteria Negative Cohort (DSP Cohort 3)	NA	Normalized Protein Counts	Extended Data Fig2
CRC_23	P_CRC_23P	FFPE	Primary Colorectal Adenocarcinoma	Immunohistochemistry Analysis	NA	NA	Extended Data Fig3
CRC_19	P_CRC_19P	FFPE	Primary Colorectal Adenocarcinoma	Immunohistochemistry Analysis	NA	NA	Extended Data Fig3
CRC_18	P_CRC_18P	FFPE	Primary Colorectal Adenocarcinoma	Immunohistochemistry Analysis	NA	NA	Extended Data Fig3
CRC_21	P_CRC_21P	FFPE	Primary Colorectal Adenocarcinoma	Immunohistochemistry Analysis	NA	NA	Extended Data Fig3
OSCC_06	P_OSCC_06P	FFPE	Oral Squamous Cell Carcinoma	Immunohistochemistry Analysis	NA	NA	Extended Data Fig3
OSCC_07	P_OSCC_07P	FFPE	Oral Squamous Cell Carcinoma	Immunohistochemistry Analysis	NA	NA	Extended Data Fig3
OSCC_03	P_OSCC_03P	FFPE	Oral Squamous Cell Carcinoma	Immunohistochemistry Analysis	NA	NA	Extended Data Fig3
OSCC_10	P_OSCC_10P	FFPE	Oral Squamous Cell Carcinoma	Immunohistochemistry Analysis	NA	NA	Extended Data Fig3
OSCC_11	P_OSCC_10P	Fresh tissue	Oral Squamous Cell Carcinoma	Single Cell RNA Sequencing Cohort	PRJNA811533	10x Genomics 5' Raw Data and INVADEseq Raw Data, matched bulk 16S gene amplicon sequencing data	Fig3, Extended Data Fig7
OSCC_12	P_OSCC_11P	Fresh tissue	Oral Squamous Cell Carcinoma	Single Cell RNA Sequencing Cohort	PRJNA811533	10x Genomics 5' Raw Data and INVADEseq Raw Data, matched bulk 16S gene amplicon sequencing data	Fig3, Extended Data Fig7
OSCC_13	P_OSCC_14P	Fresh tissue	Oral Squamous Cell Carcinoma	Single Cell RNA Sequencing Cohort	PRJNA811533	10x Genomics 5' Raw Data and INVADEseq Raw Data, matched bulk 16S gene amplicon sequencing data	Fig3, Extended Data Fig7
OSCC_14	P_OSCC_03P	Fresh tissue	Oral Squamous Cell Carcinoma	Single Cell RNA Sequencing Cohort	PRJNA811533	10x Genomics 5' Raw Data and INVADEseq Raw Data, matched bulk 16S gene amplicon sequencing data	Fig3, Extended Data Fig7
OSCC_15	P_OSCC_16P	Fresh tissue	Oral Squamous Cell Carcinoma	Single Cell RNA Sequencing Cohort	PRJNA811533	10x Genomics 5' Raw Data and INVADEseq Raw Data	Fig3, Extended Data Fig7
OSCC_16	P_OSCC_17P	Fresh tissue	Oral Squamous Cell Carcinoma	Single Cell RNA Sequencing Cohort	PRJNA811533	10x Genomics 5' Raw Data and INVADEseq Raw Data	Fig3, Extended Data Fig7
OSCC_17	P_OSCC_13P	Fresh tissue	Oral Squamous Cell Carcinoma	Single Cell RNA Sequencing Cohort	PRJNA811533	10x Genomics 5' Raw Data and INVADEseq Raw Data, matched bulk 16S gene amplicon sequencing data	Fig3, Extended Data Fig7
OSCC_18	P_OSCC_18P	OCT	Oral Squamous Cell Carcinoma	RNAScope ISH Imaging and Confocal Microscopy	NA	NA	Fig3

## Sheet: Supplementary Table 2
Supplementary Table 2: Bacterial 16S rRNA gene sequencing from CRC tumor samples
Table indicates the bacteria composition at genus level for each piece of tumor tissue denoted as A, B, C and D from a total of 11 CRC samples. DNA was extracted for each tumor tissue for bacterial 16S ribosomal RNA gene sequencing. Taxonomical annotations were performed using the Uclust from Qiime v.1.9.1 with the Zymo Research Database.
#NAME	CRC_01 A	CRC_01 B	CRC_01 C	CRC_01 D	CRC_02 A	CRC_02 B	CRC_02 C	CRC_02 D	CRC_03 A	CRC_03 B	CRC_03 C	CRC_03 D	CRC_04 A	CRC_04 B	CRC_04 C	CRC_04 D	CRC_05 A	CRC_05 B	CRC_05 C	CRC_05 D	CRC_06 A	CRC_06 B	CRC_06 C	CRC_06 D	CRC_07 A	CRC_07 B	CRC_07 C	CRC_07 D	CRC_08 A	CRC_08 B	CRC_08 C	CRC_08 D	CRC_09 A	CRC_09 B	CRC_09 C	CRC_09 D	CRC_10 A	CRC_10 B	CRC_10 C	CRC_10 D	CRC_11 A	CRC_11 B	CRC_11 C	CRC_11 D
k__Bacteria;p__Firmicutes;c__Negativicutes;o__Selenomonadales;f__Veillonellaceae;g__Selenomonas	25.7806	6.2158	11.4561	9.39114	0	0	0	0	0	0.0308732	0	0	0	0	0	0	0	0	0	0	0	0	0	0	0.428449	0.259832	0.102219	2.01587	11.1426	0.797159	1.24242	14.0411	0	0	0	0	0	0	0	0	0	0	0	0
k__Bacteria;p__Fusobacteria;c__Fusobacteriia;o__Fusobacteriales;f__Fusobacteriaceae;g__Fusobacterium	21.8672	14.7172	28.947	24.909	0	0	0	0	22.1161	14.1188	44.7374	7.09498	9.93914	30.8673	3.63294	0.0996575	20.6389	24.4741	26.6552	23.0979	0.141872	0	0.215227	0.0270186	64.0519	82.9476	7.62192	26.049	24.4814	15.5596	29.3265	26.0982	0.0502233	0.0724144	0	0	0	0.395574	0	0	0	0	0	0
k__Bacteria;p__Firmicutes;c__Clostridia;o__Clostridiales;f__Lachnospiraceae;g__Lachnoclostridium	18.3811	15.1231	14.4382	18.2585	0	0.275461	0	0	0.572724	3.0337	0.171905	2.28519	3.93498	5.3724	1.51423	2.22756	5.88616	3.90205	4.71859	5.54458	19.1899	5.01764	21.0943	10.4146	0	0.0227176	0	0	1.90843	3.84057	1.65335	0.0206669	0	0.432356	0	0	0	0	0	0	0	0	0	0
k__Bacteria;p__Firmicutes;c__Clostridia;o__Clostridiales;f__Ruminococcaceae;g__*Soleaferrea	4.85302	4.85219	2.17852	1.12676	0	0	0	0	0	0	0	0	0	0	0	0	0	0	0	0	0	0	0	0	0	0	0	0	0	0.0189424	0	0	0	0	0	0	0	0	0	0	0	0	0	0
k__Bacteria;p__Bacteroidetes;c__Bacteroidia;o__Bacteroidales;f__Prevotellaceae;g__Alloprevotella	4.25239	13.3506	6.92166	7.6027	0	0	0	0	0.0595898	0	0.0227044	0	0	0	0	0	0	0	0	0	0	0	0	0	0	0.0170382	0	0	0	0.0947119	0	0	0	0	0	0	0	0	0	0	0	0	0	0
k__Bacteria;p__Fusobacteria;c__Fusobacteriia;o__Fusobacteriales;f__Leptotrichiaceae;g__Leptotrichia	3.79418	1.20152	1.21011	0.277289	0	0	0	0	0	0	0	0	0	0	0	0	0	0	0	0	0	0	0.910577	0	21.9946	12.9533	3.05503	15.4037	7.68031	6.14049	21.8888	21.8656	0	0	0	0	0	0.351824	0	0	0	2.50069	0	0
k__Bacteria;p__Spirochaetae;c__Spirochaetes;o__Spirochaetales;f__Spirochaetaceae;g__Treponema	3.65486	0.978468	1.3859	2.5132	0	0	0	0	0	0.0844951	0	0	0	0	0	0	0	0	0	0	0	0	0	0	0	0.028397	0	0	1.02512	0.535122	0.327778	3.14551	0	0	0	0	0	0	0	5.57781	0	0	0	0
k__Bacteria;p__Synergistetes;c__Synergistia;o__Synergistales;f__Synergistaceae;g__Fretibacterium	2.87621	2.17404	3.64447	1.78991	0	0	0	0	0	0.0796204	0.0470306	0	0	0	0	0	0	0	0	0	0	0	0	0	0	0.119267	0	0	1.57618	0.0789266	0.0590482	0.143635	0	0	0	0	0	0	0	0	0	0	0	0
k__Bacteria;p__Firmicutes;c__Clostridia;o__Clostridiales;f__Ruminococcaceae;g__NA	1.82975	3.70569	1.79869	1.07541	0	0	0	0	0	0	0	0	0	0	0.180736	0	0.114964	0.215675	0.16658	0.11243	0.235862	0	0	0	0.567065	0.0553741	0	1.38633	8.77431	28.2605	4.68891	0.192202	0.455597	1.02445	0	0	2.86083	0	0	0	0	0	0	0
k__Bacteria;p__Bacteroidetes;c__Bacteroidia;o__Bacteroidales;f__Bacteroidaceae;g__Bacteroides	1.50622	5.51392	1.36236	3.70452	97.9088	90.7538	83.852	93.032	23.6903	16.6407	37.172	37.808	45.9148	27.0523	43.7639	34.4633	7.83192	5.74524	10.8312	7.75767	2.03763	0.845942	1.50245	0.584017	0	0.103649	0	0	7.46961	3.62747	5.98315	9.88396	2.82506	1.99566	3.17619	6.55339	0	0	8.95296	0	0	0	0	0
k__Bacteria;p__Proteobacteria;c__Deltaproteobacteria;o__Desulfovibrionales;f__Desulfovibrionaceae;g__Desulfovibrio	1.47216	0.43124	0.67961	0.330106	0	0	0	0	0	0	0	0	0	0	0	0	0	0	0	0	0	0	0	0	0	0	0	0	0	0.0173639	0.0518178	0	0	0	0	0	0	0	0	0	0	0	0	0
k__Bacteria;p__Firmicutes;c__Clostridia;o__Clostridiales;f__Lachnospiraceae;g__NA	1.32819	2.40156	1.15832	1.4554	0.0257197	0	0	0	0.120835	0.544344	0	0	7.39542	3.89558	6.62799	2.48723	0	0	0	0	5.18364	0	2.31783	0	0	0	0	0	3.77431	3.87687	1.45572	0.0547673	0	0.398279	0	0	0	0.216928	0	0	0	0	0	0
k__Bacteria;p__Firmicutes;c__Clostridia;o__Clostridiales;f__Family XI;g__Parvimonas	1.30343	8.47906	1.87403	3.58128	0	0	0	0	4.37489	1.32755	0.442736	0	0	0	0	0	4.61724	8.07618	2.48689	4.42264	0	0	0.322841	0	0	0.0312367	0.407228	0	0	0	0	0	8.242	3.84435	3.03969	4.94813	0	0	0	0	0	0	0.61154	0
k__Bacteria;p__Firmicutes;c__Clostridia;o__Clostridiales;f__Peptostreptococcaceae;g__Peptostreptococcus	0.260066	6.92214	1.17558	2.36502	0	0	0	0	3.43469	1.7224	0.525445	0.17411	0.858177	0.469581	2.34501	3.16518	8.02305	11.5884	3.39658	7.863	0	0	0	1.51512	0	0.0525344	0	4.56418	0	0	0.0241013	0	2.29054	0.677287	1.22848	0.979806	0	0	0	0	0	0	0	0
k__Bacteria;p__Proteobacteria;c__Epsilonproteobacteria;o__Campylobacterales;f__Campylobacteraceae;g__Campylobacter	0.630041	3.47817	17.797	11.8104	0	0	0	0	0	0.144617	0.0405436	0	0	0	0	0	0.415307	0.408123	0.551723	0.400014	0	0	0	0	4.64867	0.228596	0.364362	0	8.14627	2.57774	12.0844	20.5719	0	0	0	0	0	1.22136	0	12.9131	0	0	0	0
k__Bacteria;p__Firmicutes;c__Negativicutes;o__Selenomonadales;f__Veillonellaceae;g__Dialister	0.368427	1.77849	0.61212	1.09595	0	0	0	0	1.23483	0.632089	0.178392	0	0	0	0	0	1.87822	1.97591	2.136	1.93853	0.129458	0	0	0	0	0	0	0	0	0	0.0216912	0	0	0	0	0	0	0	0	0	0	0	0	0
k__Bacteria;p__Proteobacteria;c__Gammaproteobacteria;o__Enterobacteriales;f__Enterobacteriaceae;g__Escherichia-Shigella	0.178021	0.695931	0.153815	1.80751	1.22465	2.80084	14.2134	4.18678	4.50896	3.98427	1.85852	8.99277	0.0739542	0.0430681	0.457155	0.165628	6.54433	5.68883	7.30707	6.77776	0	0.819355	0	0	0.095771	0.0582138	0.171464	2.08284	1.05551	0	0	0	82.6353	86.2434	86.4841	75.0651	4.97666	0	0.845437	1.76247	0	0	0	1.48563
k__Bacteria;p__Actinobacteria;c__Actinobacteria;o__Micrococcales;f__Micrococcaceae;g__NA	0	0	0	0	0.0534177	2.58317	0	0	0	0	0	0	0	0	0	0	0	0	0	0	0	0	0	0	0	0	0	0	0	0	0	0	0	0	0	0	0	0	0	0	0	0	0	0
k__Bacteria;p__Firmicutes;c__Bacilli;o__Lactobacillales;f__Carnobacteriaceae;g__Atopostipes	0	0	0	0	0	1.45243	0	0	0	0	0	0.622443	0	0	0	0	0	0	0	0	0.769654	0	0	0	0	0	0.662776	0	0	0	0	0	0	0	0	0	0	0	0	0	0	0	0	0
k__Bacteria;p__Proteobacteria;c__Gammaproteobacteria;o__Pasteurellales;f__Pasteurellaceae;g__Aggregatibacter	0	0	0	0	0.233455	0.0809046	1.56745	1.21358	0	0.0243736	0	0	0	0	0	0	0	0	0	0	0	0	0	0	0.0642674	0.124947	33.7801	0.542477	0	0	0	0	0	0	0	0	0	0	0	0	0	0	0	0
k__Bacteria;p__Bacteroidetes;c__Bacteroidia;o__Bacteroidales;f__Porphyromonadaceae;g__Porphyromonas	0	0	0	0	0	0	0	0	11.668	21.101	2.20719	4.73144	0	0	0	0	9.70009	6.06543	10.1507	9.09855	0	0	0	0	0	0.0354962	0	0	0	0.0962904	0.0807394	0	0	0	0	0	0	0	0	4.37613	0	0	4.38959	0
k__Bacteria;p__Firmicutes;c__Bacilli;o__Lactobacillales;f__Streptococcaceae;g__Streptococcus	0.0681125	0.157626	0.0219735	0.225939	0	0.24464	0	0.0246592	4.33185	9.49433	1.54552	0	0.0246514	0.0152822	3.17275	5.74083	0	0.0215675	0	0	17.5282	19.4953	13.8553	22.0056	0.323857	0.315207	39.6858	16.1638	1.17099	0.876085	0.310907	0.0258337	0.104034	0	0	0	0	19.6001	0	0	25.2176	21.0113	16.5491	18.0959
k__Bacteria;p__Fusobacteria;c__Fusobacteriia;o__Fusobacteriales;f__Leptotrichiaceae;g__Sneathia	0	0	0	0	0	0	0	0	4.33019	3.4318	0.590315	4.30487	0	0	0	0	0	0	0	0	0	0	0	0	0	0	0	0	0	0	0	0	0	0	0	0	0	0	0	0	0	0	0	0
k__Bacteria;p__Actinobacteria;c__Actinobacteria;o__Actinomycetales;f__Actinomycetaceae;g__Actinomyces	0.0185761	0	0	0.0190728	0	0	0	0	2.85038	6.72874	0.840064	0	0	0	0	0	0.265854	0.399827	0.113416	0.2793	2.82857	1.7233	1.57488	4.51834	0	0.0383359	0.370957	1.4734	0	0	0	0	0	0	0	0	0	10.4289	0	0	4.80989	15.9	7.11338	5.48361
k__Bacteria;p__Proteobacteria;c__Gammaproteobacteria;o__Pasteurellales;f__Pasteurellaceae;g__Haemophilus	0	0	0	0	0	0	0	0	2.7312	1.03019	0.0973047	0	0.0662507	0	0.0455636	0.0393016	0	0	0	0	1.36197	8.75671	0.645682	2.1698	0	0	0	0	0	0.165746	0.165094	0.0155002	0	0	0	0	0	0	0	0	0	0	0	0
k__Bacteria;p__Firmicutes;c__Clostridia;o__Clostridiales;f__Lachnospiraceae;g__Oribacterium	0	0	0	0	0	0	0	0	2.4945	1.2398	3.45432	1.94568	0	0	0	0	0	0	0	0	0	0	1.43209	0	0.202883	0	0	3.22473	0	0	0	0	0	0	0	0	0	0	0	0	0	0	5.27125	0
k__Bacteria;p__Firmicutes;c__Negativicutes;o__Selenomonadales;f__Veillonellaceae;g__Veillonella	0.0433443	0.0282536	0	0	0	0	0	0	1.23318	2.32524	0.405436	0	2.51136	0.129204	1.24692	0.87867	0	0	0	0	7.61851	10.3374	3.51607	6.40964	0.308735	0.132046	11.6464	0.776881	0	0.0994475	0.0602533	0	0	0	0	0	0	18.3678	0	0	0	9.66749	3.98814	6.95757
k__Bacteria;p__Proteobacteria;c__Gammaproteobacteria;o__Pasteurellales;f__Pasteurellaceae;g__Pasteurella	0	0	0	0	0	0	0	0	1.19676	0	1.45308	11.574	0	0	0	0	0	0	0	0	0	0	0	0	0	0	0	0	0	0	0	0	0	0	0	0	0	0	0	0	0	0	0	0
k__Bacteria;p__Actinobacteria;c__Actinobacteria;o__Micrococcales;f__Micrococcaceae;g__Rothia	0	0	0	0	0	0	0	0	1.13552	1.60053	0	0	0	0	0	0	0	0	0	0	1.54108	5.14333	0.0931272	0.0540372	0	0	0	2.5617	0	0	0	0	0	0	0.0734985	0	0	5.41772	0	0.215301	1.3628	4.25392	1.572	12.0445
k__Bacteria;p__Firmicutes;c__Bacilli;o__Lactobacillales;f__Carnobacteriaceae;g__Granulicatella	0	0	0	0	0	0.202261	0	0	1.114	1.75652	0.183257	0	0	0	0	0.0196508	0	0	0	0	1.03034	0	1.75493	0.675465	0	0	0.481419	0	0	0	0	0	0	0	0	0	0	2.37527	0	0	3.87082	0	0	1.83565
k__Bacteria;p__Bacteroidetes;c__Bacteroidia;o__Bacteroidales;f__Prevotellaceae;g__Prevotella	0.0185761	0.107066	0.0266822	0.0513498	0	0	0	0	0.902124	1.21868	0.570854	0.774789	0	0	0.0470824	0	1.11228	0.663614	1.4307	0.963348	0	6.04969	0	1.21376	0	0	0	0	0	1.06551	0.472386	0.050634	0	0	0	0	0	16.4263	0	0	0	1.00577	0	0
k__Bacteria;p__Firmicutes;c__Clostridia;o__Clostridiales;f__Lachnospiraceae;g__Lachnoanaerobaculum	0	0	0	0	0	0	0	0	0.849155	1.27068	1.70121	0	0	0	0	0	0	0	0	0	0	0	0.401482	0	5.63662	0.772398	0	0	0.854943	0.102605	0.10002	0.0361671	0	0	0	0	0	0	0	0	0	0	0	0
k__Bacteria;p__Firmicutes;c__Erysipelotrichia;o__Erysipelotrichales;f__Erysipelotrichaceae;g__Solobacterium	0.0572764	0.450571	0.155384	0.412265	0	0	0	0	0.523066	1.15531	0.332458	1.04031	1.10931	3.32319	0.45108	0.28634	2.20875	3.88048	2.31085	1.99415	0.120591	0.205443	1.09683	1.18674	0	0	0	0	0	0	0.0144608	0	0	0	0	0	0	0	0	0	4.12277	0	0	1.68786
k__Bacteria;p__Proteobacteria;c__Gammaproteobacteria;o__Pseudomonadales;f__Pseudomonadaceae;g__Pseudomonas	0	0	0.0172649	0.0205399	0.150361	0.254272	0.0309238	0.280058	0.105937	0.186864	0.116766	6.26796	0	0	0	0	0	0	0.0129956	0	1.72551	9.74283	1.32448	3.82209	0.330158	0	0.199492	0.472156	2.62966	0.0931334	0	0	0.516583	0.172517	1.98709	1.20394	0	4.22006	21.3744	8.90747	9.64269	4.49024	16.4403	11.4067
k__Bacteria;p__Cyanobacteria;c__Cyanobacteria;o__NA;f__FamilyII;g__Chroococcidiopsis	0	0	0	0	0	0	0	0	0	0	0	2.79011	0	0	0	0	0	0	0	0	0	0	0	0	0	0	0	0	0	0	0	0	0	0	0	0	0	0	0	0	0	0	0	0
k__Bacteria;p__Gemmatimonadetes;c__Gemmatimonadetes;o__Gemmatimonadales;f__Gemmatimonadaceae;g__NA	0	0	0	0	0	0	0	0	0	0	0	2.22425	0	0	0	0	0	0	0	0	0	0	0	0	0	0	0	0	0	0	0	0	0	0	0	0	0	0	0	0	0	0	0	0
k__Bacteria;p__Cyanobacteria;c__Cyanobacteria;o__NA;f__FamilyII;g__Pleurocapsa	0	0	0	0	0	0	0	0	0	0	0	1.47993	0	0	0	0	0	0	0	0	0	0	0	0	0	0	0	0	0	0	0	0	0	0	0	0	0	0	0	0	0	0	0	0
k__Bacteria;p__Deinococcus-Thermus;c__Deinococci;o__Deinococcales;f__Deinococcaceae;g__Deinococcus	0	0	0	0	0	0	0	0	0	0	0	1.0316	0	0	0	0	0	0	0	0	0	0	0	0	0	0	0	0	0	0	0	0	0	0	0	0	0	0	0	0	0	0	0	0.548361
k__Bacteria;p__Firmicutes;c__Clostridia;o__Clostridiales;f__Clostridiaceae;g__Clostridium	0	0	0	0	0	0	0	0	0	0	0.0194609	0	16.8492	11.7201	26.5195	40.6561	0	0	0.0129956	0	5.29004	0	23.0914	0	0	0.0255573	0	0	0	0	0	0	0	0.234282	0	0	0	0	0	0	0	0	0	0
k__Bacteria;p__Firmicutes;c__Clostridia;o__Clostridiales;f__Lachnospiraceae;g__Hungatella	0	0.0312277	0	0.0410798	0	0	0	0	0.130767	0.118618	0.103792	0	8.15346	13.7971	3.57674	5.57521	11.9419	6.79541	11.9619	12.0679	0	0	0	0	0	0.0227176	0	0	0	0	0.0494077	0	0	0	0	0	0	0	0	0	0	0	0	0
k__Bacteria;p__Firmicutes;c__Clostridia;o__Clostridiales;f__Lachnospiraceae;g__Howardella	0	0	0	0	0	0	0	0	0.481684	0.645088	0.0956829	0	1.45443	1.28093	2.67914	1.67172	0	0	0	0	0	0	0	0	0	0	0	0	0	0	0	0	0	0	0	0	0	0	0	0	0	0	0	0
k__Bacteria;p__Firmicutes;c__Clostridia;o__Clostridiales;f__Family XI;g__Ezakiella	0	0	0	0	0	0	0	0	0	0	0	0	0	0	0	0	8.33776	9.2093	7.88715	7.20144	0	0	0	0	0	0.0198779	0	0	0	0	0	0	0	0	0	0	0	0	0	0	0	0	0	0
k__Bacteria;p__Firmicutes;c__Bacilli;o__Bacillales;f__Family XI;g__Gemella	0.229106	0.687009	0.356285	0.300763	0	0	0	0	0.417129	0.547594	0	0	0	0	0	0	2.52059	1.97923	2.04504	2.53145	0	0.618746	0.304216	0	0	0.113588	0.0741913	4.4972	0	0.724546	9.17899	0.579707	0	0	0	0	0	0	0	0	0	0	2.47993	2.48124
k__Bacteria;p__Firmicutes;c__Clostridia;o__Clostridiales;f__Family XI;g__Peptoniphilus	0	0	0	0	0	0	0	0	0	0	0	0	0	0	0	0	2.28778	2.95142	1.31019	2.33499	0	0	0	0	0	0	0	0	0	0	0	0	0	0	0	0	0	0	0	0	0	0	0	0
k__Bacteria;p__Bacteroidetes;c__Bacteroidia;o__Bacteroidales;f__Porphyromonadaceae;g__Odoribacter	0	0.123424	0	0.0557512	0	0	0	0	0	0.0389978	0	0	0	0	0	0	1.1324	0.48112	1.31492	1.25212	0	0	0	0	0.0151217	0	0	0	0.41329	0.833465	0.502513	0.053734	0	0	0	0	0	0	0	0	0	0	0	0
k__Bacteria;p__Firmicutes;c__Clostridia;o__Clostridiales;f__Family XI;g__Anaerococcus	0	0	0	0	0	0	0	0	0	0	0	0	0	0	0	0	1.02749	1.1746	1.2145	0.95033	0	0	0	0	0	0	0	0	0	0	0	0	0	0.0830636	0	0	5.86073	0	0	0	0	0	0	0
k__Bacteria;p__Firmicutes;c__Clostridia;o__Clostridiales;f__Peptococcaceae;g__Peptococcus	0	0	0	0	0	0	0	0	0	0.116993	0.0194609	0	0.234188	1.39346	0.0865709	0.256864	1.00737	0.992103	0.246916	0.869853	0	0	0	0	0	0	0	0	0	0.0331492	0.172324	0.109535	0	0	0	0	0	0	0	0	0	0	0	0
k__Bacteria;p__Firmicutes;c__Clostridia;o__Clostridiales;f__Family XI;g__Helcococcus	0	0	0	0	0	0	0	0	0	0	0	0	0	0	0	0	0.944142	1.54124	0.346156	0.907725	0	0	0	0	0	0	0	0	0	0	0	0	0	0	0	0	0	0	0	0	0	0	0	0
k__Bacteria;p__Firmicutes;c__Bacilli;o__Lactobacillales;f__Enterococcaceae;g__Enterococcus	0.0309602	0.0594813	0.040808	0.0278756	0.0989218	0	0	0	0	0	0	0	0.0292736	0	0.0577139	0	0	0	0	0	18.5816	5.91676	10.2916	10.211	0	0	0	0	0	0	0	0	0	0	0	0	0	0	1.93656	0	0	0	0	0
k__Bacteria;p__Firmicutes;c__Erysipelotrichia;o__Erysipelotrichales;f__Erysipelotrichaceae;g__NA	0.0634685	0.0639424	0	0.104167	0	0	0	0.0369888	0	0	0	0	0	0	0	0	0	0	0	0	3.88551	1.4091	5.89185	1.6606	0	0	0	0	0	0.0852407	0.0518178	0	0	0	0	0	0	0	0	0	0	0	0	0
k__Bacteria;p__Actinobacteria;c__Coriobacteriia;o__Coriobacteriales;f__Coriobacteriaceae;g__Atopobium	0	0	0	0.0161385	0	0	0	0	0.63728	0.732833	0.113522	0	0	0	0	0	0	0	0	0	1.49497	0	1.72182	1.98691	0	0	0	0	0	0	0	0	0	0	0	0	0	6.09585	0	0	6.68804	0	0	0
k__Bacteria;p__Proteobacteria;c__Betaproteobacteria;o__Burkholderiales;f__Oxalobacteraceae;g__Noviherbaspirillum	0	0	0	0.0308099	0.0415471	0	0	0.0405115	0	0	0	0	0	0	0	0	0	0	0	0	1.29813	0	0.0351814	0	0.0138616	0.0610535	0.522637	0.180826	0.237034	0.0931334	0	0	0.227799	0	0	0.37143	12.2976	0.0747398	10.5788	4.83677	0	1.31355	0	0
k__Bacteria;p__Proteobacteria;c__Betaproteobacteria;o__Burkholderiales;f__Burkholderiaceae;g__Burkholderia-Paraburkholderia	0	0	0	0.0176056	0	0.402597	0.052184	0.170853	0.266499	0	0.0259479	0.500566	0	0	0	0	0	0	0	0	1.23783	0.517233	0	0.459316	0.378043	0.356382	0.0395687	0	2.61548	0.140489	0.0457925	0	0.152464	0.13205	0.811109	0.821842	7.46002	0.348178	9.01077	16.448	0.16033	1.96208	3.14399	0.76226
k__Bacteria;p__Actinobacteria;c__Actinobacteria;o__Bifidobacteriales;f__Bifidobacteriaceae;g__Bifidobacterium	0.0588244	0.11004	0.0188345	0.0924296	0	0	0	0	0	0	0	0	0	0	0	0	0	0	0	0	1.08177	3.07439	3.88444	4.58069	0	0	0	0	0	0	0	0	0.0663665	0.146959	0.475115	0.828246	0	0	0	0	0	0	0	0
k__Bacteria;p__Firmicutes;c__Bacilli;o__Bacillales;f__Staphylococcaceae;g__Staphylococcus	0	0	0	0	0	0	0.156552	0.625286	0	0	0.0373001	0	0	0	0	0	0	0	0	0	1.08177	2.82061	0.0538068	0.137171	0.0882101	0.0369161	0.0461635	0	0.324149	0	0.0241013	0	0	0	0.299244	0	5.51306	0	5.46282	1.65732	11.8186	0	0	0
k__Bacteria;p__Proteobacteria;c__Gammaproteobacteria;o__Pseudomonadales;f__Moraxellaceae;g__Acinetobacter	0	0	0	0	0	0.0943887	0	0.0775003	0	0.051997	0	0	0	0	0	0	0	0	0	0	1.01793	0	0	0.511275	0.149957	0.0511146	0	0	0	0	0	0	0.111209	0.172517	0	0	5.41373	1.91771	0	0	0	0	0	0
k__Bacteria;p__Proteobacteria;c__Alphaproteobacteria;o__Sphingomonadales;f__Sphingomonadaceae;g__Sphingobium	0	0.0193314	0	0	0	0	0	0	0	0	0	0	0	0	0	0	0	0	0	0	0	4.82187	0	0	0	0	0	0	0.731361	0	0	0	0	0	0	0	0	0	0	0	0	3.11074	0	0
k__Bacteria;p__Proteobacteria;c__Alphaproteobacteria;o__Rhodospirillales;f__Rhodospirillaceae;g__Azospirillum-Skermanella	0	0	0	0.0234742	0	0	0	0	0	0.0731208	0	0	0	0	0	0	0	0	0	0	0	4.3989	0	0	0.0453652	0	0	2.12303	0.0364668	0	0	0	0.441248	0	0.330743	0.708705	7.47988	0.67995	5.10152	0	0	0.148392	4.26578	0
k__Bacteria;p__Firmicutes;c__Clostridia;o__Clostridiales;f__Lachnospiraceae;g__Stomatobaculum	0	0	0	0	0	0	0	0	0	0.144617	0	0	0	0	0	0	0	0	0	0	0.195074	4.19345	0.146934	0	0	0	0	1.04812	0	0	0	0	0	0	0	0	0	0.904169	0	0	3.55016	0	0	0
k__Bacteria;p__Actinobacteria;c__Actinobacteria;o__Corynebacteriales;f__Corynebacteriaceae;g__Corynebacterium	0	0	0	0	0	0.100168	0.104368	0.11625	0	0.107244	0.0259479	0	0	0	0	0	0	0	0	0	0	1.62179	0	0	0	0.173222	0	6.33895	0	0.0410418	0	0	0.243942	0	0	0	0	0	0.888793	4.27098	0	0	0	0
k__Bacteria;p__Proteobacteria;c__Gammaproteobacteria;o__Pseudomonadales;f__Moraxellaceae;g__Enhydrobacter-Moraxella	0	0	0	0	0	0	0	0	0	0	0	0	0	0	0	0	0	0	0	0	0	1.38493	0	0	0	0	0	0	0	0	0	0	0	0	0	0	25.966	0	0	0	0	0	0	0
k__Bacteria;p__Proteobacteria;c__Alphaproteobacteria;o__Sphingomonadales;f__Sphingomonadaceae;g__Sphingomonas	0	0	0	0	0	0	0	0	0	0	0	0	0	0	0	0	0	0	0	0	0	0.940204	0	10.77	0	0.164703	0	0	0	0	0	0	0	0	0	0.533663	5.9998	0	0	0	0	0	0	3.42239
k__Bacteria;p__Actinobacteria;c__Actinobacteria;o__Kineosporiales;f__Kineosporiaceae;g__Quadrisphaera	0	0	0	0	0	0	0	0	0	0	0	0	0	0	0	0	0	0	0	0	0	0	0	3.84495	0	0	0	0	0	0	0	0	0	0	0	0	0	0	0	0	0	0	0	0
k__Bacteria;p__Actinobacteria;c__Actinobacteria;o__Micrococcales;f__Microbacteriaceae;g__Microbacterium	0	0	0	0	0	0	0	0	0	0	0	0	0	0	0	0	0	0	0	0	0	0	0	2.10953	0	0	0	0	0	0	0	0	0	0	0	0	0	0	0	0	0	0	0	0
k__Bacteria;p__Proteobacteria;c__Alphaproteobacteria;o__Rhizobiales;f__Methylobacteriaceae;g__Methylobacterium	0	0	0	0	0	0	0	0	0	0	0	0	0	0	0	0	0	0	0	0	0	0	0	1.671	0	0	0	0	0	0	0	0	0	0	0	0	0	0	0	0	0	20.3792	20.436	14.5024
k__Bacteria;p__Firmicutes;c__Bacilli;o__Bacillales;f__Staphylococcaceae;g__Macrococcus	0	0	0	0.0176056	0	0.22923	0	0	0	0	0	0	0	0	0	0	0	0	0	0	0	0	0	1.66268	0	0	0	0	0	0	0	0	0	0	0	0	0	0	0	0	0	0	0	0
k__Bacteria;p__Proteobacteria;c__Alphaproteobacteria;o__Rhizobiales;f__Aurantimonadaceae;g__Aureimonas	0	0	0	0	0	0	0	0	0	0	0	0	0	0	0	0	0	0	0	0	0	0	0	1.40912	0	0	0	0	0	0	0	0	0	0	0	0	0	0	0	0	0	0	0	0
k__Bacteria;p__Firmicutes;c__Bacilli;o__Lactobacillales;f__Aerococcaceae;g__Abiotrophia	0	0	0	0	0	0	0	0	0	0	0	0	0	0	0	0	0	0	0	0	0	0	0	1.40289	0	0	0	0	0	0	0	0	0	0	0	0	0	0	0	0	0	0	0	0
k__Bacteria;p__Actinobacteria;c__Actinobacteria;o__Propionibacteriales;f__Propionibacteriaceae;g__Propionibacterium	0	0	0	0	0.0573746	0	0	0.109205	0.0463476	0.0942446	0	0.0914077	0	0	0	0	0	0	0	0	0.175566	0	0.343536	0	0	0.0709925	0.135193	5.74959	0	0	0.0325368	0	0.0448422	0.0702845	0.0682486	0	0	0	0.433557	1.84759	0	0.1374	1.83087	0.190565
k__Bacteria;p__Actinobacteria;c__Actinobacteria;o__Corynebacteriales;f__Mycobacteriaceae;g__Mycobacterium	0	0	0	0	0	0	0	0	0	0	0	0.330809	0	0	0	0	0	0	0	0	0	0	0	0	0	0	0	1.52362	0	0	0	0	0	0	0	0	0	0	0	0	0	0	0	0.233345
k__Bacteria;p__Proteobacteria;c__Gammaproteobacteria;o__Xanthomonadales;f__Xanthomonadaceae;g__Stenotrophomonas	0	0	0	0	0	0.130988	0	0	0	0	0	0	0	0	0	0	0	0	0	0	0	0	0	0	0	0	0	1.30931	0	0	0	0	0	0	0	0	0	0	0	0	0	0	0	0
k__Bacteria;p__Firmicutes;c__Clostridia;o__Clostridiales;f__Christensenellaceae;g__NA	0.0170281	0.0684035	0	0.0440141	0	0	0	0	0	0.0536219	0	0	0	0	0	0	0	0	0	0	0	0	0	0	0	0	0	0	2.73096	11.8769	1.99077	0.0609674	0	0	0	0	0	0	0	0	0	0	0	0
k__Bacteria;p__Firmicutes;c__Clostridia;o__Clostridiales;f__Peptostreptococcaceae;g__Peptoclostridium	0	0	0	0	0	0	0	0	0	0	0	0	0	0	0	0	0	0	0	0	0	0	0	0	0	0	0	0	1.81118	0.38674	0.136172	0.510473	0	0	0	0	0	0	0	0	0	0	0	0
k__Bacteria;p__Firmicutes;c__Clostridia;o__Clostridiales;f__Lachnospiraceae;g__Eisenbergiella	0.0588244	0	0	0.0718897	0	0	0	0	0	0.0974944	0	0	0	0	0	0	0.0689784	0.0713385	0.108691	0.0627241	0	0	0	0	0	0	0	0	1.76864	0.167324	0.0265115	0	0	0	0	0	0	0	0	0	0	0	0	0
k__Bacteria;p__Firmicutes;c__Bacilli;o__Lactobacillales;f__Carnobacteriaceae;g__Dolosigranulum	0	0	0	0	0	0	0	0.0299433	0	0	0	0	0	0	0	0	0	0	0	0	0	0	0	0	0	0	0	0	1.01297	0	0	0	0	0	0	0	0	0	0	0	0	0	0	0
k__Bacteria;p__Bacteroidetes;c__Bacteroidia;o__Bacteroidales;f__Rikenellaceae;g__Alistipes	0.0774006	0.292946	0.0376689	0.171655	0	0	0	0	0	0	0	0	0	0	0	0	0	0	0	0	0	0	0	0	0	0	0	0	0.998784	0.644041	0.343444	0.0310004	0	0	0.131247	0.601972	0	0	0	0	0	0	0	0
k__Bacteria;p__Firmicutes;c__Clostridia;o__Clostridiales;f__Family XIII;g__NA	0.710537	0.794076	0.576021	0.355047	0	0	0	0	0	0.229112	0.0243262	0	0	0	0	0	0.0402374	0.0597253	0	0.0130182	0	0	0	0	0	0	0	0	0.443679	5.73481	0.616994	0.138468	0	0	0	0	0	0	0	0	0	0	0.0412696	0
k__Bacteria;p__Firmicutes;c__Clostridia;o__Clostridiales;f__Ruminococcaceae;g__Anaerotruncus	0.738402	0.844635	0.218166	0.337441	0	0	0	0	0	0	0	0	0	0	0	0	0	0	0	0	0	0	0	0	0	0	0	0	0.626013	1.17443	0.315727	0	0	0	0	0	0	0	0	0	0	0	0	0
k__Bacteria;p__Firmicutes;c__Clostridia;o__Clostridiales;f__Lachnospiraceae;g__Butyrivibrio	0	0	0	0	0	0	0	0	0	0	0	0	0	0	0	0	0	0	0	0	0	0	0	0	0	0	0	0	0	1.09392	0.338624	0.0310004	0	0	0	0	0	0	0	0	0	0	0	0
k__Bacteria;p__Firmicutes;c__Clostridia;o__Clostridiales;f__Lachnospiraceae;g__Marvinbryantia	0.103717	0.108553	0.0769074	0.262617	0	0	0	0	0	0	0	0	0	0	0	0	0	0	0	0	0	0	0	0	0	0	0	0	0	0.885556	0.803779	0.0403005	0	0	0	0	0	0	0	0	0	0	0	0
k__Bacteria;p__Firmicutes;c__Clostridia;o__Clostridiales;f__Lachnospiraceae;g__Johnsonella	0	0	0	0	0	0	0	0	0	0	0	0	0	0	0	0	0.0919712	0.0680204	0.112235	0.110063	0	0	0	0	0	0.310947	0	0	0.873177	0.274665	1.85098	1.20178	0	0	0	0	0	0	0	0	0	0	0	0
k__Bacteria;p__Firmicutes;c__Clostridia;o__Clostridiales;f__Ruminococcaceae;g__Oscillibacter	0	0	0	0	0	0	0	0	0	0	0	0	0	0	0	0	0	0	0	0	0	0	0	0	0	0	0	0	0.419368	0.595107	0.10002	0.683042	0	0	0	0	0	0	0	0	0	0	0	0
k__Bacteria;p__Firmicutes;c__Clostridia;o__Clostridiales;f__Ruminococcaceae;g__Subdoligranulum	0.126937	0.292946	0.182066	0.145246	0	0	0	0	0	0	0.0324349	0	0.340498	0.0805791	0.227818	0.0786031	0	0	0	0	0	0	0.175907	0	0	0	0	0	0	0.596685	0.114481	0	1.06545	0	0	1.24237	0	0	0	0	0	0	0	0
k__Bacteria;p__Firmicutes;c__Clostridia;o__Clostridiales;f__Ruminococcaceae;g__Ruminococcus	0	0.0237925	0	0.0190728	0	0	0	0	0	0	0	0	0	0	0	0	0	0	0	0	0	0	0	0	0	0	0	0	0	0	0	0	0.466359	0.402539	0	2.17094	0	0.0984378	9.79117	0	0	0	0	0
k__Bacteria;p__Firmicutes;c__Clostridia;o__Clostridiales;f__Lachnospiraceae;g__Blautia	0.283286	0.153164	0.0345298	0.379988	0	0	0	0	0	0.0893699	0	0	0.0169478	0	0	0	0	0	0	0	0	0	0	0	0	0	0	0	0	0.506709	0.492872	0.0186002	0	0.781649	0	1.85288	0	0	0	0	0	0	0	0.820597
k__Bacteria;p__Firmicutes;c__Clostridia;o__Clostridiales;f__Ruminococcaceae;g__Faecalibacterium	0.232202	0.129372	0.0533643	0.0777582	0	0	0	0	0	0.0259985	0	0	0.0739542	0.0180608	0.850521	0.0393016	0	0	0	0	0	0	0	0	0	0	0	0	0	0.809787	0.510948	0.0475339	0	0	0	0.826111	0	0	0	0	0	0	0	0
k__Bacteria;p__Actinobacteria;c__Actinobacteria;o__Micrococcales;f__Micrococcaceae;g__Kocuria	0	0	0	0	0	0	0	0	0	0	0	0	0	0	0	0	0	0	0	0	0.76256	0	0	0	0	0	0	0	0.524716	0	0	0	0	0	0	0	8.80103	0	0	0	0	0	0	0
k__Bacteria;p__Proteobacteria;c__Betaproteobacteria;o__Burkholderiales;f__Burkholderiaceae;g__Cupriavidus	0	0	0	0	0	0	0	0	0	0	0	0.770436	0	0	0	0	0	0	0	0	0	0.145019	0.0807102	0	0.143656	0	0	0	0	0	0	0	0	0	0	0	4.18198	0.814846	0	0	0	0	0	0
k__Bacteria;p__Proteobacteria;c__Alphaproteobacteria;o__Rhizobiales;f__Bradyrhizobiaceae;g__Afipia-Bradyrhizobium	0	0	0	0	0	0	0	0	0	0	0	0	0	0	0	0	0	0	0	0	0	0	0	0	0	0	0	0	0	0	0	0	0	0	0	0	3.18864	0	0	0	3.64178	0	0	0
k__Bacteria;p__Firmicutes;c__Negativicutes;o__Selenomonadales;f__Veillonellaceae;g__Megasphaera	0	0	0	0	0	0	0	0	0.0463476	0.0909948	0	0	0	0	0	0	0	0	0	0	0.578127	0	0.395273	0.29097	0	0	0	0	0	0	0	0	0	0	0	0	0	4.30939	0	0	7.63857	2.072	3.14399	1.40007
k__Bacteria;p__Fusobacteria;c__Fusobacteriia;o__Fusobacteriales;f__Leptotrichiaceae;g__Streptobacillus	0	0	0	0	0	0	0	0	0	0	0	0	0	0	0	0	0	0	0	0	0	0	0	0	0	0	0	0	0	0	0	0	0	0	0	0	0	1.74089	0	0	0	0	0	0
k__Bacteria;p__Saccharibacteria;c__NA;o__NA;f__NA;g__NA	0	0	0	0	0	0	0	0	0	0.193364	0.0729785	0	0	0	0	0	0	0	0	0	0.9399	0	0.360092	0.621428	0	0	0.250602	0	0	0	0	0	0	0	0	0	0	1.58776	0	0	0	0.186865	0	0
k__Bacteria;p__Actinobacteria;c__Coriobacteriia;o__Coriobacteriales;f__Coriobacteriaceae;g__Collinsella	0.190405	0.423804	0.111437	0.850939	0	0	0	0	0	0	0	0	0	0	0	0	0	0	0	0	0	0	0	0	0	0	0	0	0	0	0	0	0	0	0	0	0	0.760158	0	0	0	0	0	0
k__Bacteria;p__Proteobacteria;c__Gammaproteobacteria;o__Xanthomonadales;f__Xanthomonadaceae;g__Pseudoxanthomonas	0	0	0	0	0	0	0	0	0	0	0	0	0	0	0	0	0	0	0	0	0	0	0	0	0	0	0	0	0	0	0	0	0	0	0	0	0	0	8.80121	0	0	0	0	0
k__Bacteria;p__Actinobacteria;c__Actinobacteria;o__Propionibacteriales;f__Nocardioidaceae;g__Aeromicrobium	0	0	0	0	0	0	0	0	0	0	0	0	0	0	0	0	0	0	0	0	0	0	0	0	0	0	0	0	0	0	0	0	0	0	0	0	0	0	7.32712	0	0	0	0	0
k__Bacteria;p__Proteobacteria;c__Alphaproteobacteria;o__Rhizobiales;f__Rhizobiaceae;g__Agrobacterium-Rhizobium	0	0	0	0.0308099	0	0	0.0231929	0	0	0	0	0	0	0	0	0	0	0	0	0	0	0	0	0	0.224306	0	0	0	0	0.0347277	0	0	0	0	0	0	0	0	6.90801	3.05928	0	4.6881	0	0.443356
k__Bacteria;p__Firmicutes;c__Bacilli;o__Lactobacillales;f__Aerococcaceae;g__Aerosphaera	0	0	0	0	0	0	0	0	0	0	0	0	0	0	0	0	0	0	0	0	0	0	0	0	0	0	0	0	0	0	0	0	0	0	0	0	0	0	2.58689	0	0	0	0	0
k__Bacteria;p__Actinobacteria;c__Actinobacteria;o__Micrococcales;f__Micrococcaceae;g__Micrococcus	0	0	0	0.022007	0	0	0	0	0	0	0	0	0	0	0	0	0	0	0	0	0.328078	0	0	0	0	0	0	0.51234	0	0	0	0	0	0	0	0	0	0.588804	0	0	0	0	0	0
k__Bacteria;p__Firmicutes;c__Clostridia;o__Clostridiales;f__Peptostreptococcaceae;g__Filifactor	0	0.0936831	0.0360994	0.054284	0	0	0	0	0	0	0	0	0	0	0	0	0	0	0	0	0	0	0	0	0	0	0	0	0	0	0	0	0	0	0	0	0	0	0	11.8216	0	0	0	1.92899
k__Bacteria;p__Firmicutes;c__Bacilli;o__Bacillales;f__Alicyclobacillaceae;g__Tumebacillus	0	0	0	0	0	0	0	0	0	0	0	0	0	0	0	0	0	0	0	0	0	0	0	0	0	0	0	0	0	0	0	0	0	0	0	0	0	0	0	8.84238	0	0	0	0
k__Bacteria;p__Proteobacteria;c__Alphaproteobacteria;o__Rhodobacterales;f__Rhodobacteraceae;g__Rubellimicrobium	0	0	0	0	0	0	0	0	0	0	0	0	0	0	0	0	0	0	0	0	0	0	0	0	0	0	0	0	0	0	0	0	0	0	0	0	0	0	0	6.58422	0	0	0	0
k__Bacteria;p__Firmicutes;c__Clostridia;o__Clostridiales;f__Family XI;g__Finegoldia	0	0	0	0	0	0	0	0	0	0	0	0	0	0	0	0	0.229928	0.369965	0.050801	0.241429	0	0	0	0	0	0	0	0	0	0	0	0	0	0	0	0.061905	0	0.151302	0	3.76026	0	0	0	0
k__Bacteria;p__Proteobacteria;c__Gammaproteobacteria;o__Oceanospirillales;f__Halomonadaceae;g__Halomonas	0	0	0	0	0	0	0	0	0	0	0	0	0	0	0	0	0	0	0	0	0	0	0	0	0	0	0	0	0	0	0	0	0	0	0	0	0	0	0	1.67735	0	0	0	0
k__Bacteria;p__Firmicutes;c__Bacilli;o__Bacillales;f__Bacillaceae;g__Bacillus	0	0	0	0.0234742	0	0	0	0	0	0	0	0	0	0	0	0	0	0	0	0	0	0	0	0	0	0	0	0	0	0	0	0	0	0	0	0	0	0	0	1.09654	5.47412	0	0	0
k__Bacteria;p__Firmicutes;c__Clostridia;o__Clostridiales;f__Family XI;g__Tissierella	0	0	0	0	0	0	0	0	0	0	0	0	0	0	0	0	0	0	0	0	0	0	0	0	0	0	0	0	0	0	0	0	0	0	0	0	0	0	0	0.345484	0	0	0	0
k__Bacteria;p__Saccharibacteria;c__NA;o__NA;f__NA;g__*Saccharimonas	0	0	0	0	0	0	0	0	0	0.0487472	0.0275697	0	0	0	0	0	0	0	0	0	0	0	0	0	0	0	0	0	0	0	0	0	0	0	0	0	0	0	0	0	6.05818	1.13768	5.02364	0
k__Bacteria;p__Actinobacteria;c__Actinobacteria;o__Corynebacteriales;f__Corynebacteriaceae;g__NA	0	0	0	0.0308099	0	0	0	0	0	0	0	0	0	0	0	0	0	0	0	0	0	0	0	0	0	0	0	0	0	0	0	0	0	0.12566	0	0	0	0	0	0	3.27531	0	0	0
k__Bacteria;p__Firmicutes;c__Bacilli;o__Bacillales;f__Staphylococcaceae;g__Salinicoccus	0	0	0	0	0	0	0	0	0	0	0	0	0	0	0	0	0	0	0	0	0	0	0	0	0	0	0	0	0	0	0	0	0	0	0	0	0	0	0	0	2.66835	2.63259	0	0
k__Bacteria;p__Proteobacteria;c__Alphaproteobacteria;o__Sphingomonadales;f__Sphingomonadaceae;g__Sphingopyxis	0	0	0	0	0	0	0	0	0	0	0	0	0	0	0	0	0	0	0	0	0	0	0	0	0	0	0	0	0	0	0	0	0	0	0	0	0	0.555991	0	0	0	0	0	0
k__Bacteria;p__Actinobacteria;c__Actinobacteria;o__Frankiales;f__Geodermatophilaceae;g__Geodermatophilus	0	0	0	0	0	0	0	0	0	0	0	0	0	0	0	0	0	0	0	0	0	0	0	0	0	0	0	0	0	0	0	0	0	0	0	0	0	0	0	0	0	1.70376	0	0
k__Bacteria;p__Firmicutes;c__Bacilli;o__Bacillales;f__Paenibacillaceae;g__Paenibacillus	0	0	0	0	0	0	0	0	0	0	0	0	0	0	0	0	0	0	0	0	0	0	0	0	0	0	0	0	0	0	0	0	0	0	0	0	0	0	0	0	0	1.19264	0	0
k__Bacteria;p__Proteobacteria;c__Alphaproteobacteria;o__Rhizobiales;f__Bradyrhizobiaceae;g__NA	0	0	0	0	0	0	0	0	0	0	0	0	0	0	0	0	0	0	0	0	0	0	0	0	0	0	0	0	0	0	0	0	0	0	0	0	0	0	0	0	0	0.505633	0	0
k__Bacteria;p__Actinobacteria;c__Actinobacteria;o__Micrococcales;f__Demequinaceae;g__Lysinimicrobium	0	0	0	0	0	0	0	0	0	0	0	0	0	0	0	0	0	0	0	0	0	0	0	0	0	0	0	0	0	0	0	0	0	0	0	0	0	0	0	0	0	0	3.03894	0
k__Bacteria;p__Firmicutes;c__Bacilli;o__Lactobacillales;f__Streptococcaceae;g__Lactococcus	0	0	0	0	0	0	0	0	0	0	0	0	0	0	0	0	0	0	0	0	0	0	0	0	0	0	0	0	0	0	0	0	0	0	0	0	0	0	0	0	0	0	0.596533	0
k__Bacteria;p__Firmicutes;c__Bacilli;o__Bacillales;f__Paenibacillaceae;g__Brevibacillus	0	0	0	0	0	0	0	0	0	0	0	0	0	0	0	0	0	0	0	0	0	0	0	0	0	0	0	0	0	0	0	0	0	0	0	0	0	0	0	0	0	0	0	12.4723
k__Bacteria;p__Proteobacteria;c__Betaproteobacteria;o__Burkholderiales;f__Comamonadaceae;g__Hydrogenophaga	0	0	0	0	0	0	0	0	0	0	0	0	0	0	0	0	0	0	0	0	0	0	0	0	0	0	0	0	0	0	0	0	0	0	0	0	0	0	0	0	0	0	0	1.79676
k__Bacteria;p__Firmicutes;c__Clostridia;o__Clostridiales;f__Lachnospiraceae;g__Roseburia	0.538708	0.307816	0.302921	0.176056	0	0	0	0	0	0	0	0	0.489947	0.219508	1.73597	1.34608	0	0	0	0	0	0	0	0	0	0	0	0	0	0.322021	0.162684	0.0144668	0	0.110751	0	0	0	0	0	0	0	0	0	0
Others	1.99848	2.60974	0.940154	2.39583	0.205757	0.394891	0	0.0563638	2.39518	1.59241	0.707081	3.16445	0.530005	0.322316	0.780657	0.802875	1.1324	1.20114	1.11998	1.20714	0.608275	0	1.16512	2.0742	0.288573	0.296749	0.382497	0	2.74311	5.02131	2.12694	0.333771	0.0609855	2.87954	1.89521	1.22956	0	0.350001	0	0	0	0	0.0637803	0

## Sheet: Supplementary Table 3
Supplementary Table 3: Bacterial genera detection, UMI and read counts from10x Visium spatial transcriptomics
Table indicates the list of bacterial taxa at the genus level that were detected in the tumor tissue from an oral cavity squamous cell carcinoma (OSCC) and colorectal cancer (CRC) patient tumor, respectively. Captured bacterial transcripts were released from the capture spots on the 10x Visium slide and sequence using Illumina NextSeq 2000 or NovaSeq 6000 system platform. Reads that did not map t…
Tumor	Genus	Number of Positive Capture Spots	Number of Reads	Number of UMIs	Relative Abundance (%) by UMI		Tumor	Genus	Number of Positive Capture Spots	Number of Reads	Number of UMIs	Relative Abundance (%) by UMI
Oral cavity squamous cell carcinoma (OSCC_02)	Parvimonas	420	27299	5466	18.8821		Colorectal cancer (CRC_16)	Fusobacterium	865	270600	37500	44.6407
	Peptoniphilus	390	14757	2783	9.61379			Bacteroides	663	288949	23348	27.7939
	Fusobacterium	368	13347	2252	7.77947			Leptotrichia	281	38568	5232	6.22827
	Finegoldia	407	12516	2125	7.34075			Gemella	458	52140	3712	4.41884
	Blattabacterium	549	7600	1963	6.78112			Campylobacter	446	34421	3615	4.30337
	Peptostreptococcus	362	7513	1768	6.1075			Solobacterium	262	41734	2954	3.5165
	Saprospira	514	4949	1695	5.85533			Oribacterium	333	26897	2699	3.21294
	Alistipes	419	2887	992	3.42683			Porphyromonas	276	8079	731	0.870197
	unclassified_Prevotellaceae	269	5495	816	2.81885			Streptococcus	178	5797	656	0.780915
	Prevotella	347	2591	791	2.73249			Escherichia	364	2107	487	0.579734
	Solobacterium	215	4112	603	2.08305			Shigella	200	1871	267	0.317842
	Dysgonomonas	301	1886	479	1.65469			Bulleidia	110	4814	258	0.307128
	Helcococcus	149	2447	411	1.41979			Treponema	123	1424	218	0.259511
	Streptococcus	189	2219	410	1.41633			Parvimonas	96	1226	160	0.190467
	Marivirga	247	1898	398	1.37488			unclassified_Erysipelotrichaceae_(miscellaneous)	78	912	137	0.163087
	Algoriphagus	255	1174	383	1.32306			Actinomyces	77	1680	136	0.161897
	Ignavibacterium	225	2216	348	1.20216			Bergeyella	87	584	129	0.153564
	Owenweeksia	214	1428	297	1.02598			Chryseobacterium	76	1061	120	0.14285
	Lentimicrobium	196	725	259	0.894708			Enterobacter	104	621	117	0.139279
	Mucinivorans	180	810	248	0.856709			Streptobacillus	57	1139	102	0.121423
	Gelidibacter	173	452	242	0.835982			unclassified_Enterobacteriaceae_(miscellaneous)	83	308	100	0.119042
	Polaribacter	171	723	230	0.794528			Lachnoanaerobaculum	60	868	95	0.11309
	Tangfeifania	165	646	218	0.753074			Lelliottia	80	308	89	0.105947
	Filimonas	161	1020	218	0.753074			Achromobacter	63	375	73	0.0869006
	Fulvivirga	161	471	214	0.739257			Prevotella	57	415	67	0.0797581
	Kordia	165	716	212	0.732348			Mogibacterium	48	373	60	0.0714252
	Porphyromonas	147	743	189	0.652895			Peptostreptococcus	34	321	49	0.0583306
	Cytophaga	151	646	187	0.645986			Bifidobacterium	25	480	32	0.0380934
	Cecembia	131	667	161	0.55617			Lactobacillus	27	116	30	0.0357126
	Gemella	85	743	133	0.459445			unclassified_Lachnospiraceae	26	113	29	0.0345222
	Leadbetterella	111	349	130	0.449081			Erwinia	29	90	29	0.0345222
	Bacteroides	99	361	126	0.435263			Clostridium	21	299	27	0.0321413
	Campylobacter	90	775	121	0.417991			Shimwellia	24	80	27	0.0321413
	Schleiferia	96	272	108	0.373083			Bilophila	18	129	22	0.0261892
	Niabella	95	440	108	0.373083			Acholeplasma	19	79	22	0.0261892
	Anaerococcus	74	474	105	0.362719			Eikenella	13	189	21	0.0249988
	Sporocytophaga	81	412	96	0.331629			Citrobacter	21	112	21	0.0249988
	Peptoanaerobacter	59	638	79	0.272903			Alistipes	19	198	19	0.022618
	Phaeodactylibacter	67	253	75	0.259085			Serratia	18	141	19	0.022618
	Myroides	59	215	70	0.241813			Pleomorphomonas	18	109	19	0.022618
	Parvibaculum	54	163	63	0.217632			Blautia	16	91	19	0.022618
	Acidiferrobacter	53	207	58	0.200359			Eubacterium	16	84	18	0.0214276
	Bulleidia	43	347	54	0.186541			Thiomicrospira	18	35	18	0.0214276
	Fluviicola	50	128	52	0.179632			Xenorhabdus	16	89	16	0.0190467
	Draconibacterium	47	129	48	0.165815			Parabacteroides	14	82	15	0.0178563
	Echinicola	41	137	44	0.151997			Anaerococcus	11	161	14	0.0166659
	Gloeomargarita	38	56	40	0.138179			unclassified_Bacteroidales	13	48	14	0.0166659
	Chryseolinea	35	143	39	0.134724			Roseburia	13	79	13	0.0154755
	Chryseobacterium	34	166	35	0.120906			Ruminococcus	11	49	12	0.014285
	Clostridioides	30	203	34	0.117452			Klebsiella	12	40	12	0.014285
	Dethiosulfatarculus	32	90	33	0.113998			Alteromonas	12	35	12	0.014285
	Clostridiales	23	157	33	0.113998			unclassified_Enterobacteriaceae	12	26	12	0.014285
	Cyclobacterium	32	195	33	0.113998			Romboutsia	5	1209	11	0.0130946
	Pontibacter	28	118	30	0.103634			Eggerthella	9	271	11	0.0130946
	Anaerophaga	28	56	29	0.10018			Riemerella	10	51	11	0.0130946
	Pedobacter	25	112	29	0.10018			Pantoea	11	34	11	0.0130946
	unclassified_Erysipelotrichaceae_(miscellaneous)	27	83	29	0.10018			Akkermansia	10	143	10	0.0119042
	Amoebophilaceae	24	84	25	0.0863618			Kingdom_Bacteria_Others (taxa UMI<10)		2786	347	0.413076
	Marinifilum	23	48	24	0.0829073					Total = 795040	Total = 84004
	unclassified_Flammeovirgaceae	23	182	24	0.0829073
	Paeniclostridium	21	141	23	0.0794528
	Flavisolibacter	22	103	22	0.0759983
	Actinomyces	19	107	21	0.0725439
	Dyadobacter	18	49	19	0.0656349
	Desulfovibrio	18	43	19	0.0656349
	unclassified_Peptostreptococcaceae_(miscellaneous)	16	115	18	0.0621805
	Salinivirga	17	34	17	0.058726
	Labilibacter	15	53	16	0.0552715
	Mariniradius	15	89	15	0.0518171
	Rhodonellum	13	52	14	0.0483626
	Acholeplasmataceae	11	30	12	0.0414536
	Hymenobacter	12	18	12	0.0414536
	Salinispira	12	29	12	0.0414536
	Mogibacterium	10	42	11	0.0379992
	Paenibacillus	11	17	11	0.0379992
	Butyricimonas	11	22	11	0.0379992
	Alloprevotella	11	43	11	0.0379992
	Dialister	10	37	11	0.0379992
	unclassified_Caulobacteraceae	11	19	11	0.0379992
	Reichenbachiella	11	24	11	0.0379992
	Faecalitalea	11	35	11	0.0379992
	Parabacteroides	10	17	10	0.0345447
	Kingdom_Bacteria_Other (taxa <10 UMIs)		1029	365	1.26088
			Total = 133837	Total = 28948

## Sheet: Supplementary Table 4
Supplementary Table 4: GeoMX-DSP protein expression profile
Tables indicate the protein expression profile that are differentially expressed using the GeoMX-DSP platform comparing bacteria-positive areas of interest (AOI+) vs bacteria-negative areas of interest (AOI-) measuring a total of 77 protein targets. The analysis was performed in the immune (CD45+), epithelial (PanCK+) or combined (All) segments from oral cavity squamous cell carcinoma (OSCC) and …
Oral cavity squamous cell carcinoma (OSCC) DSP Cohort 1; Tumor segment PanCK+ AOIs; Microniche level analysis
Target group membership/s	Target name	Log2	Pvalue	Adjusted pvalue	-log10 pvalue	-log10 adjusted pvalue
All Targets, T cells, T cell Activation, Checkpoint	PD-1	-0.743895	0.0651393	0.241263	1.18616	0.617509
All Targets, Antigen Presentation, Tumor	Beta-2-microglobulin	-0.23378	0.432966	0.602757	0.363546	0.219858
All Targets, T cells	CD3	0.0470158	0.878953	0.94554	0.0560344	0.02432
All Targets, Proliferation	Ki-67	2.01507	0.0247017	0.175382	1.60727	0.756015
All Targets, B cells	CD20	0.0178873	0.957357	0.968877	0.0189261	0.0137314
All Targets, NK cells	CD56	-0.641213	0.00914132	0.108172	2.03899	0.965884
All Targets, T cells, CD8 T cells	CD8	-0.0397462	0.920833	0.95491	0.0358192	0.0200375
All Targets, M2 Macrophage, Macrophage, Myeloid	CD68	-0.717557	0.0372217	0.176183	1.4292	0.754037
All Targets, Epithelial, Tumor	PanCk	-1.80039	0.0180762	0.144998	1.74289	0.838639
All Targets, T cell Activation, Cytotoxicity	GZMB	0.0373829	0.868207	0.94554	0.0613765	0.02432
All Targets, Fibroblasts, Stroma	Fibronectin	-0.508052	0.319863	0.516142	0.495036	0.28723
All Targets, T cells, T cell Activation, Checkpoint, Th cells	CTLA4	-1.4904	0.00465025	0.10204	2.33252	0.991228
All Targets, Antigen Presentation, MHC2	HLA-DR	-0.410464	0.0936711	0.302302	1.02839	0.519559
All Targets, DC, Myeloid	CD11c	-0.422821	0.131931	0.33454	0.879652	0.475552
All Targets, Checkpoint, Myeloid Activation	PD-L1	-0.141627	0.712117	0.852285	0.147449	0.0694154
All Targets, Stroma	SMA	0.732332	0.00225192	0.0816129	2.64745	1.08824
All Targets, Total Immune	CD45	-1.15373	0.0835456	0.282464	1.07808	0.549038
All Targets, T cells, Th cells, Myeloid	CD4	-0.370878	0.110103	0.325722	0.9582	0.487153
All Targets, Myeloid Suppression, Myeloid	IDO1	0.375475	0.558312	0.734077	0.253123	0.134258
All Targets, T cells, T cell Activation	GITR	-0.0971189	0.79699	0.912682	0.0985472	0.0396806
All Targets, T cells, T cell Activation, Checkpoint	Tim-3	0.350926	0.551014	0.734077	0.258837	0.134258
All Targets, T cells, T cell Activation, Checkpoint	LAG3	-1.22032	0.0348066	0.176183	1.45834	0.754037
All Targets, Checkpoint, Myeloid Activation, Macrophage, Myeloid	VISTA	-0.582763	0.237367	0.483178	0.62458	0.315892
All Targets, T cell Activation, Myeloid Activation	OX40L	0.233301	0.685966	0.839717	0.163697	0.0758671
All Targets, Checkpoint	B7-H3	0.193006	0.72024	0.852285	0.142522	0.0694154
All Targets, Myeloid Suppression, M2 Macrophage, Myeloid Activation, Macrophage, Myeloid	ARG1	-1.25921	0.030304	0.176183	1.5185	0.754037
All Targets, Interferon	STING	-0.264118	0.554674	0.734077	0.255962	0.134258
All Targets, T cells, T cell Activation	4-1BB	-0.970248	0.0642823	0.241263	1.19191	0.617509
All Targets, Checkpoint	PD-L2	0.30034	0.416852	0.59193	0.380018	0.22773
All Targets, Naive and Memory, T cells	CD127	0.23901	0.383105	0.586465	0.416683	0.231758
All Targets, Tregs, T cells, T cell Activation	CD25	0.424099	0.174299	0.395122	0.758704	0.403269
All Targets, T cell Activation	ICOS	0.151384	0.676386	0.839717	0.169806	0.0758671
All Targets, Myeloid Activation, Myeloid	CD80	-0.510346	0.116692	0.331388	0.932957	0.479663
All Targets, Myeloid Activation, Myeloid	CD40	-0.0220648	0.928011	0.95491	0.0324468	0.0200375
All Targets, T cell Activation	CD44	1.54643	0.0140462	0.142469	1.85244	0.84628
All Targets, T cells, T cell Activation	CD27	-0.1777	0.673215	0.839717	0.171846	0.0758671
All Targets, Tregs, T cells, Th cells	FOXP3	-0.302747	0.238187	0.483178	0.623083	0.315892
All Targets, Hematopoietic	CD34	-0.904402	0.126021	0.331388	0.899558	0.479663
All Targets, Fibroblasts, Stroma	FAP-alpha	-0.533572	0.180001	0.395122	0.744724	0.403269
All Targets, Neutrophil, Myeloid	CD66b	-2.7452	0.00718594	0.10204	2.14352	0.991228
All Targets, Memory, T cells	CD45RO	-0.907638	0.0358408	0.176183	1.44562	0.754037
All Targets, M2 Macrophage, Macrophage, Myeloid	CD163	-0.366667	0.315098	0.516142	0.501555	0.28723
All Targets, Monocyte, Myeloid	CD14	-0.0424249	0.914069	0.95491	0.0390209	0.0200375
All Targets, CT Antigen, Melanoma, Antigen, Tumor	MART1	-0.1771	0.413584	0.59193	0.383437	0.22773
All Targets, Tumor Suppressor, Antigen	PTEN	0.60132	0.152116	0.372422	0.817825	0.428964
All Targets, Melanoma, Antigen, Tumor	S100B	-0.471687	0.343798	0.542438	0.463696	0.26565
All Targets, Epithelial, Tumor	EpCAM	-0.867152	0.270052	0.48866	0.568552	0.310993
All Targets, Hormone Receptor, Antigen	ER-alpha	-1.43963	0.0679615	0.241263	1.16774	0.617509
All Targets, Hormone Receptor, Antigen	PR	-1.06707	0.01838	0.144998	1.73566	0.838639
All Targets, CT Antigen, Antigen	NY-ESO-1	0.492952	0.25918	0.48866	0.586399	0.310993
All Targets, Apoptosis, Tumor	Bcl-2	-0.653382	0.103717	0.320171	0.984149	0.494619
All Targets, Antigen, Oncogene	Her2	-0.308518	0.285263	0.489765	0.544755	0.310012
All Targets, Pro-apoptosis, Apoptosis	BAD	0.431714	0.275301	0.48866	0.560192	0.310993
All Targets, Pro-apoptosis, Apoptosis	CD95/Fas	-0.122589	0.620524	0.801041	0.207241	0.0963455
All Targets, Cytotoxicity	GZMA	-0.677365	0.0297677	0.176183	1.52626	0.754037
All Targets, Anti-apoptosis, Apoptosis	BCL6	-0.0863005	0.770178	0.896437	0.113409	0.0474802
All Targets, Anti-apoptosis, Apoptosis	BCLXL	0.340801	0.183648	0.395122	0.736013	0.403269
All Targets, DNA Damage	PARP	0.541442	0.179707	0.395122	0.745434	0.403269
All Targets, Caspase, Apoptosis	Cleaved Caspase 9	-0.133995	0.396764	0.58688	0.401468	0.231451
All Targets, DNA Damage, Tumor Suppressor	p53	1.72923	0.0463698	0.205766	1.33376	0.686626
All Targets, Pro-apoptosis, Apoptosis	BIM	0.307802	0.261898	0.48866	0.581868	0.310993
All Targets, MAPK	Phospho-p90 RSK (T359/S363)	1.17748	0.00229895	0.0816129	2.63847	1.08824
All Targets	p44/42 MAPK ERK1/2	0.178069	0.26462	0.48866	0.577377	0.310993
All Targets, MAPK	Phospho-p38 MAPK (T180/Y182)	0.754167	0.0515058	0.215112	1.28814	0.667335
All Targets, MAPK, Oncogene	Phospho-c-RAF (S338)	-0.564	0.125527	0.331388	0.901263	0.479663
All Targets, MAPK, Oncogene	pan-RAS	0.254319	0.388223	0.586465	0.410918	0.231758
All Targets, MAPK, Oncogene	BRAF	0.284729	0.28972	0.489765	0.538021	0.310012
All Targets, MAPK	Phospho-JNK (T183/Y185)	-0.0732927	0.859709	0.94554	0.0656488	0.02432
All Targets, MAPK, Oncogene	Phospho-p44/42 MAPK ERK1/2 (T202/Y204)	-0.0177947	0.968877	0.968877	0.0137314	0.0137314
All Targets, MAPK, Oncogene	Phospho-MEK1 (S217/S221)	-0.0584148	0.819114	0.923128	0.0866557	0.0347379
All Targets, MAPK, Receptor Tyrosine Kinase, Growth Factor Signaling, Oncogene	EGFR	0.795164	0.00670542	0.10204	2.17357	0.991228
Oral cavity squamous cell carcinoma (OSCC) DSP Cohort 1; Immune segment CD45+ AOIs; Microniche level analysis
Target group membership/s	Target name	Log2	Pvalue	Adjusted pvalue	-log10 pvalue	-log10 adjusted pvalue
All Targets, T cells, T cell Activation, Checkpoint	PD-1	-0.663188	0.000321164	0.00142517	3.49327	2.84613
All Targets, Antigen Presentation, Tumor	Beta-2-microglobulin	-0.182264	0.274517	0.389814	0.561431	0.409143
All Targets, T cells	CD3	1.17844	1.831e-06	3.25002e-05	5.73731	4.48811
All Targets, Proliferation	Ki-67	1.50116	2.36975e-06	3.36505e-05	5.6253	4.47301
All Targets, B cells	CD20	1.00372	0.0221815	0.0536471	1.65401	1.27045
All Targets, NK cells	CD56	-0.61257	0.000302975	0.00142517	3.51859	2.84613
All Targets, T cells, CD8 T cells	CD8	1.49013	6.89086e-05	0.000376347	4.16173	3.42441
All Targets, M2 Macrophage, Macrophage, Myeloid	CD68	-0.0547366	0.779168	0.862254	0.108369	0.0643645
All Targets, Epithelial, Tumor	PanCk	-2.76719	9.37892e-09	6.65903e-07	8.02785	6.17659
All Targets, T cell Activation, Cytotoxicity	GZMB	0.217628	0.24256	0.366421	0.61518	0.43602
All Targets, Fibroblasts, Stroma	Fibronectin	0.233153	0.430378	0.576545	0.36615	0.239167
All Targets, T cells, T cell Activation, Checkpoint, Th cells	CTLA4	-1.41309	5.35131e-05	0.000316619	4.27154	3.49946
All Targets, Antigen Presentation, MHC2	HLA-DR	0.140413	0.550305	0.685467	0.259397	0.164013
All Targets, DC, Myeloid	CD11c	0.0870263	0.738806	0.846052	0.13147	0.0726029
All Targets, Checkpoint, Myeloid Activation	PD-L1	-0.245136	0.267663	0.387839	0.572411	0.411349
All Targets, Stroma	SMA	1.20187	0.00134005	0.00475718	2.87288	2.32265
All Targets, Total Immune	CD45	0.0495391	0.817538	0.862254	0.0874923	0.0643645
All Targets, T cells, Th cells, Myeloid	CD4	0.246015	0.110537	0.206529	0.956493	0.685019
All Targets, Myeloid Suppression, Myeloid	IDO1	1.1968	0.000447618	0.00186946	3.34909	2.72828
All Targets, T cells, T cell Activation	GITR	-0.770097	0.000588155	0.00231995	3.23051	2.63452
All Targets, T cells, T cell Activation, Checkpoint	Tim-3	0.686371	0.00927416	0.0263386	2.03273	1.57941
All Targets, T cells, T cell Activation, Checkpoint	LAG3	-0.628909	0.00479766	0.0162207	2.31897	1.78993
All Targets, Checkpoint, Myeloid Activation, Macrophage, Myeloid	VISTA	-0.261945	0.26412	0.387839	0.578199	0.411349
All Targets, T cell Activation, Myeloid Activation	OX40L	0.124455	0.717712	0.83537	0.14405	0.0781211
All Targets, Checkpoint	B7-H3	-0.144435	0.6438	0.782503	0.191249	0.106514
All Targets, Myeloid Suppression, M2 Macrophage, Myeloid Activation, Macrophage, Myeloid	ARG1	-1.31489	3.93802e-06	4.65999e-05	5.40472	4.33162
All Targets, Interferon	STING	0.57441	0.122417	0.220233	0.912159	0.657118
All Targets, T cells, T cell Activation	4-1BB	-0.494587	0.0396897	0.0828813	1.40132	1.08154
All Targets, Checkpoint	PD-L2	-0.528946	0.0336942	0.0724935	1.47245	1.1397
All Targets, Naive and Memory, T cells	CD127	0.0997537	0.537136	0.681012	0.269916	0.166845
All Targets, Tregs, T cells, T cell Activation	CD25	0.174566	0.387628	0.529261	0.411585	0.27633
All Targets, T cell Activation	ICOS	1.14163	8.74931e-05	0.000443715	4.05803	3.3529
All Targets, Myeloid Activation, Myeloid	CD80	-0.759826	0.00504886	0.0162941	2.29681	1.78797
All Targets, Myeloid Activation, Myeloid	CD40	0.0270944	0.905531	0.917006	0.0430965	0.037628
All Targets, T cell Activation	CD44	0.677847	0.00900682	0.0263386	2.04543	1.57941
All Targets, T cells, T cell Activation	CD27	1.13811	2.46468e-05	0.000194436	4.60824	3.71122
All Targets, Tregs, T cells, Th cells	FOXP3	-0.523012	0.0265781	0.0608724	1.57548	1.21558
All Targets, Hematopoietic	CD34	-0.313317	0.3341	0.465119	0.476124	0.332435
All Targets, Fibroblasts, Stroma	FAP-alpha	-0.309296	0.140785	0.241974	0.851443	0.616232
All Targets, Neutrophil, Myeloid	CD66b	-3.197	2.48622e-08	8.82607e-07	7.60446	6.05423
All Targets, Memory, T cells	CD45RO	-0.253764	0.192888	0.297719	0.714695	0.526194
All Targets, M2 Macrophage, Macrophage, Myeloid	CD163	0.0593159	0.813446	0.862254	0.0896715	0.0643645
All Targets, Monocyte, Myeloid	CD14	0.266753	0.146822	0.241974	0.833209	0.616232
All Targets, CT Antigen, Melanoma, Antigen, Tumor	MART1	-0.444738	0.0186328	0.0489974	1.72972	1.30983
All Targets, Tumor Suppressor, Antigen	PTEN	0.47186	0.00903513	0.0263386	2.04407	1.57941
All Targets, Melanoma, Antigen, Tumor	S100B	-0.0633091	0.851504	0.876185	0.0698133	0.057404
All Targets, Epithelial, Tumor	EpCAM	-1.45854	5.0605e-05	0.000316619	4.29581	3.49946
All Targets, Hormone Receptor, Antigen	ER-alpha	-1.57532	1.64419e-05	0.000145922	4.78405	3.83588
All Targets, Hormone Receptor, Antigen	PR	-1.18399	1.37364e-06	3.25002e-05	5.86213	4.48811
All Targets, CT Antigen, Antigen	NY-ESO-1	0.219182	0.45048	0.592297	0.346325	0.22746
All Targets, Apoptosis, Tumor	Bcl-2	0.103461	0.654742	0.782503	0.18393	0.106514
All Targets, Antigen, Oncogene	Her2	-0.944549	7.62652e-06	7.73547e-05	5.11767	4.11151
All Targets, Pro-apoptosis, Apoptosis	BAD	0.124018	0.66127	0.782503	0.179621	0.106514
All Targets, Pro-apoptosis, Apoptosis	CD95/Fas	-0.293323	0.149956	0.241974	0.824037	0.616232
All Targets, Cytotoxicity	GZMA	0.0732431	0.806785	0.862254	0.0932421	0.0643645
All Targets, Anti-apoptosis, Apoptosis	BCL6	-0.517262	0.0480995	0.0975733	1.31786	1.01067
All Targets, Anti-apoptosis, Apoptosis	BCLXL	0.460739	0.0103834	0.0283547	1.98366	1.54737
All Targets, DNA Damage	PARP	0.516293	0.0508677	0.100322	1.29356	0.998602
All Targets, Caspase, Apoptosis	Cleaved Caspase 9	0.0422359	0.791185	0.862254	0.101722	0.0643645
All Targets, DNA Damage, Tumor Suppressor	p53	0.562566	0.0193562	0.0490817	1.71318	1.30908
All Targets, Pro-apoptosis, Apoptosis	BIM	-0.314202	0.144165	0.241974	0.841141	0.616232
All Targets, MAPK	Phospho-p90 RSK (T359/S363)	0.556476	0.000807725	0.00301834	3.09274	2.52023
All Targets	p44/42 MAPK ERK1/2	0.420994	0.0226678	0.0536471	1.64459	1.27045
All Targets, MAPK	Phospho-p38 MAPK (T180/Y182)	-0.123943	0.533563	0.681012	0.272814	0.166845
All Targets, MAPK, Oncogene	Phospho-c-RAF (S338)	-0.442696	0.0633829	0.121627	1.19803	0.914971
All Targets, MAPK, Oncogene	pan-RAS	-0.317291	0.124075	0.220233	0.906317	0.657118
All Targets, MAPK, Oncogene	BRAF	-0.0450134	0.825821	0.862254	0.083114	0.0643645
All Targets, MAPK	Phospho-JNK (T183/Y185)	-0.0302996	0.917006	0.917006	0.037628	0.037628
All Targets, MAPK, Oncogene	Phospho-p44/42 MAPK ERK1/2 (T202/Y204)	-1.31099	4.34854e-05	0.000308746	4.36166	3.5104
All Targets, MAPK, Oncogene	Phospho-MEK1 (S217/S221)	-0.298212	0.1856	0.292836	0.731421	0.533375
All Targets, MAPK, Receptor Tyrosine Kinase, Growth Factor Signaling, Oncogene	EGFR	-0.526838	0.0301424	0.0668785	1.52082	1.17471
Oral cavity squamous cell carcinoma (OSCC) DSP Cohort 1;Combined segment All AOIs; Microniche level analysis
Target group membership/s	Target name	Log2	Pvalue	Adjusted pvalue	-log10 pvalue	-log10 adjusted pvalue
All Targets, T cells, T cell Activation, Checkpoint	PD-1	-0.703541	3.84604e-06	2.73069e-05	5.41499	4.56373
All Targets, Antigen Presentation, Tumor	Beta-2-microglobulin	-0.208022	0.0833987	0.137705	1.07884	0.861051
All Targets, T cells	CD3	0.612727	0.0216752	0.0496432	1.66404	1.30414
All Targets, Proliferation	Ki-67	1.75811	1.39402e-10	4.94877e-09	9.85573	8.3055
All Targets, B cells	CD20	0.510803	0.058692	0.112625	1.23142	0.948365
All Targets, NK cells	CD56	-0.626892	6.28138e-06	4.05435e-05	5.20194	4.39208
All Targets, T cells, CD8 T cells	CD8	0.725193	0.0134863	0.0341973	1.87011	1.46601
All Targets, M2 Macrophage, Macrophage, Myeloid	CD68	-0.386147	0.0693527	0.123101	1.15894	0.909738
All Targets, Epithelial, Tumor	PanCk	-2.28379	1.62524e-08	2.30784e-07	7.78908	6.63679
All Targets, T cell Activation, Cytotoxicity	GZMB	0.127506	0.348076	0.457655	0.458326	0.339461
All Targets, Fibroblasts, Stroma	Fibronectin	-0.137449	0.527609	0.630632	0.277688	0.200224
All Targets, T cells, T cell Activation, Checkpoint, Th cells	CTLA4	-1.45175	6.82366e-09	1.2112e-07	8.16598	6.91678
All Targets, Antigen Presentation, MHC2	HLA-DR	-0.135025	0.552453	0.643019	0.257704	0.191776
All Targets, DC, Myeloid	CD11c	-0.167897	0.51921	0.630632	0.284657	0.200224
All Targets, Checkpoint, Myeloid Activation	PD-L1	-0.193381	0.330652	0.442949	0.480628	0.353646
All Targets, Stroma	SMA	0.967101	0.000370739	0.00164515	3.43093	2.78379
All Targets, Total Immune	CD45	-0.552096	0.0612257	0.114395	1.21307	0.941592
All Targets, T cells, Th cells, Myeloid	CD4	-0.0624315	0.774639	0.833323	0.110901	0.0791864
All Targets, Myeloid Suppression, Myeloid	IDO1	0.786139	0.00187133	0.00632688	2.72785	2.19881
All Targets, T cells, T cell Activation	GITR	-0.433608	0.0832773	0.137705	1.07947	0.861051
All Targets, T cells, T cell Activation, Checkpoint	Tim-3	0.518649	0.0193676	0.0458368	1.71292	1.33879
All Targets, T cells, T cell Activation, Checkpoint	LAG3	-0.924612	4.9686e-05	0.000293976	4.30377	3.53169
All Targets, Checkpoint, Myeloid Activation, Macrophage, Myeloid	VISTA	-0.422354	0.0561453	0.110731	1.25069	0.955731
All Targets, T cell Activation, Myeloid Activation	OX40L	0.178878	0.499851	0.630632	0.30116	0.200224
All Targets, Checkpoint	B7-H3	0.0242857	0.912222	0.938664	0.0398993	0.0274901
All Targets, Myeloid Suppression, M2 Macrophage, Myeloid Activation, Macrophage, Myeloid	ARG1	-1.28705	8.45453e-10	2.00091e-08	9.07291	7.69877
All Targets, Interferon	STING	0.155146	0.532928	0.630632	0.273331	0.200224
All Targets, T cells, T cell Activation	4-1BB	-0.732417	0.00143107	0.00574823	2.84434	2.24047
All Targets, Checkpoint	PD-L2	-0.114303	0.5802	0.664423	0.236422	0.177555
All Targets, Naive and Memory, T cells	CD127	0.169382	0.173683	0.262373	0.760242	0.581081
All Targets, Tregs, T cells, T cell Activation	CD25	0.299333	0.0689359	0.123101	1.16155	0.909738
All Targets, T cell Activation	ICOS	0.646505	0.0146627	0.0358983	1.83379	1.44493
All Targets, Myeloid Activation, Myeloid	CD80	-0.635086	0.00153826	0.00574823	2.81297	2.24047
All Targets, Myeloid Activation, Myeloid	CD40	0.00251479	0.989875	0.989875	0.00441959	0.00441959
All Targets, T cell Activation	CD44	1.11214	3.24328e-07	2.87841e-06	6.48902	5.54085
All Targets, T cells, T cell Activation	CD27	0.480203	0.0304649	0.067594	1.5162	1.17009
All Targets, Tregs, T cells, Th cells	FOXP3	-0.412879	0.0382008	0.0797722	1.41793	1.09815
All Targets, Hematopoietic	CD34	-0.608859	0.0127494	0.0335263	1.89451	1.47461
All Targets, Fibroblasts, Stroma	FAP-alpha	-0.421434	0.048018	0.0974079	1.3186	1.01141
All Targets, Neutrophil, Myeloid	CD66b	-2.9711	1.18289e-14	8.39849e-13	13.9271	12.0758
All Targets, Memory, T cells	CD45RO	-0.580701	0.00323553	0.00998793	2.49006	2.00052
All Targets, M2 Macrophage, Macrophage, Myeloid	CD163	-0.153675	0.633243	0.702504	0.198429	0.153351
All Targets, Monocyte, Myeloid	CD14	0.112164	0.618958	0.697556	0.208339	0.156421
All Targets, CT Antigen, Melanoma, Antigen, Tumor	MART1	-0.310919	0.03395	0.0730439	1.46916	1.13642
All Targets, Tumor Suppressor, Antigen	PTEN	0.53659	0.00146374	0.00574823	2.83454	2.24047
All Targets, Melanoma, Antigen, Tumor	S100B	-0.267498	0.24362	0.34594	0.613287	0.460999
All Targets, Epithelial, Tumor	EpCAM	-1.16285	0.000332171	0.00157228	3.47864	2.80347
All Targets, Hormone Receptor, Antigen	ER-alpha	-1.50747	3.60725e-06	2.73069e-05	5.44282	4.56373
All Targets, Hormone Receptor, Antigen	PR	-1.12553	2.40697e-08	2.44136e-07	7.61853	6.61237
All Targets, CT Antigen, Antigen	NY-ESO-1	0.356067	0.106062	0.167342	0.974441	0.776395
All Targets, Apoptosis, Tumor	Bcl-2	-0.274961	0.18428	0.27258	0.734523	0.564506
All Targets, Antigen, Oncogene	Her2	-0.626533	5.91359e-05	0.000315084	4.22815	3.50157
All Targets, Pro-apoptosis, Apoptosis	BAD	0.277866	0.119487	0.184426	0.922678	0.734177
All Targets, Pro-apoptosis, Apoptosis	CD95/Fas	-0.207956	0.264782	0.361529	0.577112	0.441857
All Targets, Cytotoxicity	GZMA	-0.302061	0.21375	0.30972	0.670093	0.509031
All Targets, Anti-apoptosis, Apoptosis	BCL6	-0.301781	0.0829123	0.137705	1.08138	0.861051
All Targets, Anti-apoptosis, Apoptosis	BCLXL	0.40077	0.00558515	0.0158618	2.25297	1.79965
All Targets, DNA Damage	PARP	0.528867	0.00283005	0.00913335	2.54821	2.03937
All Targets, Caspase, Apoptosis	Cleaved Caspase 9	-0.0458794	0.658612	0.719407	0.181371	0.143026
All Targets, DNA Damage, Tumor Suppressor	p53	1.1459	6.21293e-05	0.000315084	4.2067	3.50157
All Targets, Pro-apoptosis, Apoptosis	BIM	-0.00320042	0.982992	0.989875	0.00744992	0.00441959
All Targets, MAPK	Phospho-p90 RSK (T359/S363)	0.86698	2.15126e-08	2.44136e-07	7.66731	6.61237
All Targets	p44/42 MAPK ERK1/2	0.299532	0.00681097	0.0185992	2.16679	1.73051
All Targets, MAPK	Phospho-p38 MAPK (T180/Y182)	0.315112	0.0891905	0.143921	1.04968	0.841876
All Targets, MAPK, Oncogene	Phospho-c-RAF (S338)	-0.503348	0.00180022	0.00632688	2.74467	2.19881
All Targets, MAPK, Oncogene	pan-RAS	-0.0314861	0.836906	0.873829	0.0773231	0.0585737
All Targets, MAPK, Oncogene	BRAF	0.119858	0.415408	0.536255	0.381525	0.270629
All Targets, MAPK	Phospho-JNK (T183/Y185)	-0.0517961	0.807225	0.855418	0.0930051	0.0678216
All Targets, MAPK, Oncogene	Phospho-p44/42 MAPK ERK1/2 (T202/Y204)	-0.664392	0.00366602	0.0108453	2.43581	1.96476
All Targets, MAPK, Oncogene	Phospho-MEK1 (S217/S221)	-0.178314	0.257945	0.3591	0.588472	0.444784
All Targets, MAPK, Receptor Tyrosine Kinase, Growth Factor Signaling, Oncogene	EGFR	0.134163	0.527527	0.630632	0.277755	0.200224
Colorectal cancer (CRC) DSP Cohort 2; Tumor segment PanCK+ AOIs; Microniche level analysis
Target group membership/s	Target name	Log2	Pvalue	Adjusted pvalue	-log10 pvalue	-log10 adjusted pvalue
All Targets, MAPK	Phospho-p90 RSK (T359/S363)	1.17502	1.93672e-05	0.000229178	4.71293	3.63983
All Targets	p44/42 MAPK ERK1/2	0.556064	0.00019245	0.00124217	3.71568	2.90582
All Targets, MAPK	Phospho-p38 MAPK (T180/Y182)	-0.71711	0.00326809	0.00966808	2.48571	2.01466
All Targets, Oncogene, MAPK	Phospho-c-RAF (S338)	-0.382533	0.0325047	0.0655899	1.48805	1.18316
All Targets, Oncogene, MAPK	pan-RAS	0.785638	0.000419474	0.00229098	3.37729	2.63998
All Targets, Oncogene, MAPK	BRAF	0.0820325	0.595766	0.70499	0.224924	0.151817
All Targets, MAPK	Phospho-JNK (T183/Y185)	-0.976888	0.00109015	0.00430002	2.96252	2.36653
All Targets, Oncogene, MAPK	Phospho-p44/42 MAPK ERK1/2 (T202/Y204)	-0.885406	0.000612409	0.00310579	3.21296	2.50783
All Targets, Oncogene, MAPK	Phospho-MEK1 (S217/S221)	0.443054	0.0196133	0.0464999	1.70745	1.33255
All Targets, Oncogene, MAPK, Receptor Tyrosine Kinase, Growth Factor Signaling	EGFR	0.931506	8.37438e-05	0.000660645	4.07705	3.18003
All Targets, Pro-apoptosis, Apoptosis	BAD	0.846293	9.79007e-06	0.000164166	5.00921	3.78472
All Targets, Pro-apoptosis, Apoptosis	CD95/Fas	0.13258	0.593703	0.70499	0.226431	0.151817
All Targets, Cytotoxicity	GZMA	-0.0710729	0.695798	0.784153	0.157517	0.105599
All Targets, Apoptosis, Anti-apoptosis	BCL6	-0.244082	0.19989	0.29567	0.69921	0.529193
All Targets, Apoptosis, Anti-apoptosis	BCLXL	0.582105	0.00228676	0.00773143	2.64078	2.11174
All Targets, DNA Damage	PARP	0.193861	0.276321	0.377284	0.558586	0.423331
All Targets, Apoptosis, Caspase	Cleaved Caspase 9	0.278311	0.0413802	0.0773157	1.38321	1.11173
All Targets, Tumor Suppressor, DNA Damage	p53	1.05375	3.1e-05	0.000314428	4.50864	3.50248
All Targets, Pro-apoptosis, Apoptosis	BIM	0.121546	0.480194	0.608817	0.318584	0.215513
All Targets, CT Antigen, Melanoma, Antigen, Tumor	MART1	0.043258	0.769271	0.840281	0.11392	0.0755755
All Targets, Antigen, Tumor Suppressor	PTEN	0.417958	0.0332569	0.0655899	1.47812	1.18316
All Targets, Melanoma, Antigen, Tumor	S100B	-0.0390322	0.842798	0.906646	0.0742765	0.0425621
All Targets, Epithelial, Tumor	EpCAM	0.067515	0.631282	0.722919	0.199777	0.14091
All Targets, Hormone Receptor, Antigen	ER-alpha	-0.0964501	0.750419	0.832497	0.124696	0.0796175
All Targets, Hormone Receptor, Antigen	PR	-0.101488	0.546719	0.681	0.262236	0.166853
All Targets, CT Antigen, Antigen	NY-ESO-1	0.556376	0.00130409	0.00487318	2.88469	2.31219
All Targets, Tumor, Apoptosis	Bcl-2	0.0729067	0.594353	0.70499	0.225955	0.151817
All Targets, Antigen, Oncogene	Her2	0.482574	0.0143505	0.0377364	1.84313	1.42324
All Targets, T cells, Th cells, Tregs	FOXP3	-0.428707	0.109509	0.185122	0.96055	0.732541
All Targets, Hematopoietic	CD34	0.0914653	0.626997	0.722919	0.202734	0.14091
All Targets, Fibroblasts, Stroma	FAP-alpha	-0.469259	0.0309429	0.0646161	1.50944	1.18966
All Targets, Myeloid, Neutrophil	CD66b	-2.23215	1.12639e-08	7.99736e-07	7.94831	6.09705
All Targets, T cells, Memory	CD45RO	-0.697607	0.000174565	0.00123941	3.75804	2.90678
All Targets, Myeloid, M2 Macrophage, Macrophage	CD163	-0.40289	0.214305	0.310524	0.668967	0.507905
All Targets, Myeloid, Monocyte	CD14	-0.00640525	0.971431	0.990667	0.0125879	0.00407242
All Targets, Checkpoint	PD-L2	-0.288026	0.256042	0.356451	0.591689	0.448001
All Targets, Naive and Memory, T cells	CD127	0.789308	0.000735481	0.00348128	3.13343	2.45826
All Targets, T cell Activation, T cells, Tregs	CD25	0.645677	0.000913142	0.00405207	3.03946	2.39232
All Targets, T cell Activation	ICOS	-0.313156	0.181979	0.274905	0.739978	0.560817
All Targets, Myeloid Activation, Myeloid	CD80	-0.523758	0.0369257	0.0708573	1.43267	1.14962
All Targets, Myeloid Activation, Myeloid	CD40	-0.00641192	0.979465	0.990667	0.00901125	0.00407242
All Targets, T cell Activation	CD44	0.736549	0.000339781	0.00201037	3.4688	2.69672
All Targets, T cell Activation, T cells	CD27	-0.184124	0.384858	0.496817	0.414699	0.303804
All Targets, Myeloid Suppression, Myeloid	IDO1	0.611221	0.016149	0.0409491	1.79186	1.38776
All Targets, T cell Activation, T cells	GITR	-0.401186	0.145078	0.239547	0.838399	0.620609
All Targets, T cell Activation, Checkpoint, T cells	Tim-3	0.515639	0.0243028	0.0539217	1.61434	1.26824
All Targets, T cell Activation, Checkpoint, T cells	LAG3	-0.444166	0.0543803	0.099	1.26456	1.00436
All Targets, Myeloid Activation, Checkpoint, Myeloid, Macrophage	VISTA	-0.58097	0.0196479	0.0464999	1.70668	1.33255
All Targets, Myeloid Activation, T cell Activation	OX40L	0.27291	0.246018	0.349346	0.609033	0.456745
All Targets, Checkpoint	B7-H3	0.547287	0.00287992	0.00889019	2.54062	2.05109
All Targets, Myeloid Suppression, Myeloid Activation, Myeloid, M2 Macrophage, Macrophage	ARG1	-0.943596	1.1561e-05	0.000164166	4.93701	3.78472
All Targets, Interferon	STING	0.511286	0.0142929	0.0377364	1.84488	1.42324
All Targets, T cell Activation, T cells	4-1BB	-0.22542	0.321546	0.430751	0.492756	0.365774
All Targets, T cell Activation, Checkpoint, T cells	PD-1	-0.735394	3.18962e-06	7.54877e-05	5.49626	4.12212
All Targets, Antigen Presentation, Tumor	Beta-2-microglobulin	-0.00140115	0.990667	0.990667	0.00407242	0.00407242
All Targets, T cells	CD3	-0.45068	0.0050582	0.0143653	2.296	1.84269
All Targets, Proliferation	Ki-67	1.90529	8.55271e-07	3.03621e-05	6.0679	4.51767
All Targets, B cells	CD20	-0.236518	0.180818	0.274905	0.742759	0.560817
All Targets, NK cells	CD56	-0.435652	0.00258122	0.0083303	2.58817	2.07934
All Targets, CD8 T cells, T cells	CD8	0.0109455	0.934095	0.975306	0.0296087	0.0108593
All Targets, Myeloid, M2 Macrophage, Macrophage	CD68	-0.416919	0.00199929	0.00709747	2.69912	2.1489
All Targets, Epithelial, Tumor	PanCk	-0.0192306	0.928607	0.975306	0.0321681	0.0108593
All Targets, T cell Activation, Cytotoxicity	GZMB	0.276502	0.0233137	0.0533959	1.63239	1.27249
All Targets, Fibroblasts, Stroma	Fibronectin	-0.48284	0.0931202	0.164579	1.03096	0.783626
All Targets, T cell Activation, Checkpoint, T cells, Th cells	CTLA4	-0.477913	0.153022	0.246922	0.815247	0.607441
All Targets, Antigen Presentation, MHC2	HLA-DR	-0.22609	0.328956	0.432516	0.482862	0.363998
All Targets, DC, Myeloid	CD11c	-0.487979	0.00108652	0.00430002	2.96396	2.36653
All Targets, Myeloid Activation, Checkpoint	PD-L1	-0.350357	0.175024	0.274905	0.756902	0.560817
All Targets, Stroma	SMA	0.726832	0.0282402	0.0607592	1.54913	1.21639
All Targets, Total Immune	CD45	-0.729082	8.24807e-05	0.000660645	4.08365	3.18003
All Targets, T cells, Myeloid, Th cells	CD4	-0.223611	0.0950385	0.164579	1.0221	0.783626
Colorectal cancer (CRC) DSP Cohort 2; Tumor segment CD45+ AOIs; Microniche level analysis
Target group membership/s	Target name	Log2	Pvalue	Adjusted pvalue	-log10 pvalue	-log10 adjusted pvalue
All Targets, MAPK	Phospho-p90 RSK (T359/S363)	0.436631	0.081336	0.186286	1.08972	0.729821
All Targets	p44/42 MAPK ERK1/2	0.340699	0.0197348	0.0609204	1.70477	1.21524
All Targets, MAPK	Phospho-p38 MAPK (T180/Y182)	-0.122238	0.454769	0.620935	0.342209	0.206954
All Targets, Oncogene, MAPK	Phospho-c-RAF (S338)	-0.448306	0.00926207	0.0346109	2.03329	1.46079
All Targets, Oncogene, MAPK	pan-RAS	0.33437	0.0396634	0.108312	1.40161	0.965325
All Targets, Oncogene, MAPK	BRAF	0.00126476	0.58285	0.752406	0.234443	0.123548
All Targets, MAPK	Phospho-JNK (T183/Y185)	-1.52663	1.05449e-06	3.74343e-05	5.97696	4.42673
All Targets, Oncogene, MAPK	Phospho-p44/42 MAPK ERK1/2 (T202/Y204)	-0.743777	0.000423064	0.00500626	3.37359	2.30049
All Targets, Oncogene, MAPK	Phospho-MEK1 (S217/S221)	0.0170992	0.917373	0.970691	0.0374541	0.0129188
All Targets, Oncogene, MAPK, Receptor Tyrosine Kinase, Growth Factor Signaling	EGFR	-0.186544	0.394819	0.572085	0.403601	0.242539
All Targets, Pro-apoptosis, Apoptosis	BAD	0.506221	0.00544735	0.0276259	2.26381	1.55868
All Targets, Pro-apoptosis, Apoptosis	CD95/Fas	-0.133239	0.357111	0.563442	0.447196	0.24915
All Targets, Cytotoxicity	GZMA	0.383445	0.133274	0.261453	0.875255	0.582607
All Targets, Apoptosis, Anti-apoptosis	BCL6	-0.313667	0.0178045	0.0601962	1.74947	1.22043
All Targets, Apoptosis, Anti-apoptosis	BCLXL	0.0557099	0.928164	0.970691	0.0323752	0.0129188
All Targets, DNA Damage	PARP	-0.0241591	0.55643	0.731602	0.25459	0.135725
All Targets, Apoptosis, Caspase	Cleaved Caspase 9	0.150612	0.304388	0.500693	0.516572	0.300429
All Targets, Tumor Suppressor, DNA Damage	p53	-0.0268722	0.678066	0.804732	0.168728	0.0943487
All Targets, Pro-apoptosis, Apoptosis	BIM	0.0133531	0.664979	0.804732	0.177192	0.0943487
All Targets, CT Antigen, Melanoma, Antigen, Tumor	MART1	-0.569349	0.00740151	0.0328442	2.13068	1.48354
All Targets, Antigen, Tumor Suppressor	PTEN	0.140536	0.771303	0.855664	0.112775	0.0676965
All Targets, Melanoma, Antigen, Tumor	S100B	0.0962445	0.691389	0.804732	0.160277	0.0943487
All Targets, Epithelial, Tumor	EpCAM	-0.835457	0.073478	0.173898	1.13384	0.759705
All Targets, Hormone Receptor, Antigen	ER-alpha	-0.348138	0.22588	0.411218	0.646121	0.385928
All Targets, Hormone Receptor, Antigen	PR	-0.479651	0.00342367	0.0202567	2.46551	1.69343
All Targets, CT Antigen, Antigen	NY-ESO-1	-0.272645	0.092373	0.204953	1.03445	0.688347
All Targets, Tumor, Apoptosis	Bcl-2	0.170689	0.862449	0.942059	0.0642667	0.0259217
All Targets, Antigen, Oncogene	Her2	-0.232485	0.120042	0.243513	0.920668	0.613478
All Targets, T cells, Th cells, Tregs	FOXP3	-0.221653	0.109754	0.229192	0.959581	0.639801
All Targets, Hematopoietic	CD34	0.0686556	0.659184	0.804732	0.180994	0.0943487
All Targets, Fibroblasts, Stroma	FAP-alpha	0.360174	0.261111	0.452168	0.583175	0.3447
All Targets, Myeloid, Neutrophil	CD66b	-1.5596	0.000379304	0.00500626	3.42101	2.30049
All Targets, T cells, Memory	CD45RO	0.129915	0.992463	0.992463	0.00328574	0.00328574
All Targets, Myeloid, M2 Macrophage, Macrophage	CD163	0.723863	0.0650521	0.164954	1.18674	0.782638
All Targets, Myeloid, Monocyte	CD14	0.883056	2.77765e-05	0.000657378	4.55632	3.18218
All Targets, Checkpoint	PD-L2	0.00865849	0.712501	0.815929	0.147214	0.0883478
All Targets, Naive and Memory, T cells	CD127	0.0748971	0.672303	0.804732	0.172435	0.0943487
All Targets, T cell Activation, T cells, Tregs	CD25	0.401778	0.101033	0.217374	0.995536	0.662792
All Targets, T cell Activation	ICOS	0.593398	0.13625	0.261453	0.865663	0.582607
All Targets, Myeloid Activation, Myeloid	CD80	0.0874985	0.943348	0.970691	0.025328	0.0129188
All Targets, Myeloid Activation, Myeloid	CD40	1.01182	0.00160023	0.0126241	2.79582	1.8988
All Targets, T cell Activation	CD44	0.995657	0.000867277	0.00769708	3.06184	2.11367
All Targets, T cell Activation, T cells	CD27	0.631264	0.254127	0.451076	0.594949	0.34575
All Targets, Myeloid Suppression, Myeloid	IDO1	0.624502	0.0189183	0.0609204	1.72312	1.21524
All Targets, T cell Activation, T cells	GITR	-0.116574	0.382185	0.572085	0.417727	0.242539
All Targets, T cell Activation, Checkpoint, T cells	Tim-3	0.756574	0.0091088	0.0346109	2.04054	1.46079
All Targets, T cell Activation, Checkpoint, T cells	LAG3	-0.249156	0.174776	0.326554	0.757519	0.486045
All Targets, Myeloid Activation, Checkpoint, Myeloid, Macrophage	VISTA	0.163512	0.687738	0.804732	0.162577	0.0943487
All Targets, Myeloid Activation, T cell Activation	OX40L	0.574386	0.0718961	0.173898	1.14329	0.759705
All Targets, Checkpoint	B7-H3	0.42274	0.0229501	0.0678941	1.63921	1.16817
All Targets, Myeloid Suppression, Myeloid Activation, Myeloid, M2 Macrophage, Macrophage	ARG1	-0.873502	0.000609402	0.00618108	3.2151	2.20894
All Targets, Interferon	STING	0.806454	0.00020518	0.00364194	3.68787	2.43867
All Targets, T cell Activation, T cells	4-1BB	0.0933524	0.940219	0.970691	0.0267711	0.0129188
All Targets, T cell Activation, Checkpoint, T cells	PD-1	-0.0220025	0.310289	0.500693	0.508234	0.300429
All Targets, Antigen Presentation, Tumor	Beta-2-microglobulin	0.227223	0.392788	0.572085	0.405841	0.242539
All Targets, T cells	CD3	0.374535	0.295642	0.499776	0.529233	0.301224
All Targets, Proliferation	Ki-67	0.921287	0.00535613	0.0276259	2.27115	1.55868
All Targets, B cells	CD20	0.408663	0.726883	0.819185	0.138536	0.0866178
All Targets, NK cells	CD56	-0.0560196	0.373616	0.572085	0.427575	0.242539
All Targets, CD8 T cells, T cells	CD8	0.312614	0.408959	0.580722	0.38832	0.236031
All Targets, Myeloid, M2 Macrophage, Macrophage	CD68	0.658307	0.0027073	0.0174744	2.56746	1.7576
All Targets, Epithelial, Tumor	PanCk	-0.902029	0.0089183	0.0346109	2.04972	1.46079
All Targets, T cell Activation, Cytotoxicity	GZMB	0.185474	0.418282	0.582314	0.378531	0.234843
All Targets, Fibroblasts, Stroma	Fibronectin	0.0591711	0.978114	0.992087	0.00961061	0.0034503
All Targets, T cell Activation, Checkpoint, T cells, Th cells	CTLA4	-1.21956	6.70398e-07	3.74343e-05	6.17367	4.42673
All Targets, Antigen Presentation, MHC2	HLA-DR	0.263771	0.514558	0.689313	0.288566	0.161583
All Targets, DC, Myeloid	CD11c	0.678586	0.00620712	0.0293804	2.20711	1.53194
All Targets, Myeloid Activation, Checkpoint	PD-L1	0.449194	0.0569995	0.149888	1.24413	0.824234
All Targets, Stroma	SMA	1.04169	0.0138733	0.0492503	1.85782	1.30759
All Targets, Total Immune	CD45	0.534733	0.0393598	0.108312	1.40495	0.965325
All Targets, T cells, Myeloid, Th cells	CD4	0.841277	0.00205338	0.014579	2.68753	1.83627
Colorectal cancer (CRC) DSP Cohort 2; Combined segment All AOIs; Microniche level analysis
Target group membership/s	Target name	Log2	Pvalue	Adjusted pvalue	-log10 pvalue	-log10 adjusted pvalue
All Targets, MAPK	Phospho-p90 RSK (T359/S363)	0.781271	0.000141453	0.000913016	3.84939	3.03952
All Targets	p44/42 MAPK ERK1/2	0.445122	2.11239e-05	0.000214257	4.67523	3.66907
All Targets, MAPK	Phospho-p38 MAPK (T180/Y182)	-0.420817	0.021357	0.0689249	1.67046	1.16162
All Targets, Oncogene, MAPK	Phospho-c-RAF (S338)	-0.41171	0.00209287	0.00825522	2.67926	2.08327
All Targets, Oncogene, MAPK	pan-RAS	0.55684	6.68649e-05	0.00052749	4.1748	3.27779
All Targets, Oncogene, MAPK	BRAF	0.0399421	0.734267	0.840854	0.134146	0.0752794
All Targets, MAPK	Phospho-JNK (T183/Y185)	-1.28503	1.91587e-07	6.80135e-06	6.71763	5.1674
All Targets, Oncogene, MAPK	Phospho-p44/42 MAPK ERK1/2 (T202/Y204)	-0.809197	5.33136e-06	6.30877e-05	5.27316	4.20006
All Targets, Oncogene, MAPK	Phospho-MEK1 (S217/S221)	0.203434	0.277261	0.457803	0.557111	0.339321
All Targets, Oncogene, MAPK, Receptor Tyrosine Kinase, Growth Factor Signaling	EGFR	0.347631	0.0332306	0.0813578	1.47846	1.0896
All Targets, Pro-apoptosis, Apoptosis	BAD	0.668243	5.66178e-07	1.29756e-05	6.24705	4.88687
All Targets, Pro-apoptosis, Apoptosis	CD95/Fas	0.00700518	0.841089	0.866731	0.0751579	0.0621159
All Targets, Cytotoxicity	GZMA	0.189098	0.27389	0.457803	0.562424	0.339321
All Targets, Apoptosis, Anti-apoptosis	BCL6	-0.272876	0.031393	0.0813578	1.50317	1.0896
All Targets, Apoptosis, Anti-apoptosis	BCLXL	0.293015	0.110278	0.211614	0.957512	0.674456
All Targets, DNA Damage	PARP	0.0786666	0.657993	0.765861	0.181778	0.11585
All Targets, Apoptosis, Caspase	Cleaved Caspase 9	0.215985	0.0197673	0.0668323	1.70405	1.17501
All Targets, Tumor Suppressor, DNA Damage	p53	0.484718	0.0293526	0.080911	1.53235	1.09199
All Targets, Pro-apoptosis, Apoptosis	BIM	0.0731389	0.753824	0.848922	0.12273	0.0711323
All Targets, CT Antigen, Melanoma, Antigen, Tumor	MART1	-0.291364	0.072521	0.151441	1.13954	0.819757
All Targets, Antigen, Tumor Suppressor	PTEN	0.273235	0.102764	0.203334	0.988157	0.69179
All Targets, Melanoma, Antigen, Tumor	S100B	0.0294582	0.812531	0.866731	0.09016	0.0621159
All Targets, Epithelial, Tumor	EpCAM	-0.448629	0.175711	0.319885	0.7552	0.495007
All Targets, Hormone Receptor, Antigen	ER-alpha	-0.258451	0.345504	0.545128	0.461547	0.263501
All Targets, Hormone Receptor, Antigen	PR	-0.309413	0.0296294	0.080911	1.52828	1.09199
All Targets, CT Antigen, Antigen	NY-ESO-1	0.113729	0.493316	0.648619	0.306875	0.18801
All Targets, Tumor, Apoptosis	Bcl-2	0.134094	0.48934	0.648619	0.310389	0.18801
All Targets, Antigen, Oncogene	Her2	0.0948807	0.566255	0.691943	0.246988	0.15993
All Targets, T cells, Th cells, Tregs	FOXP3	-0.311778	0.0674862	0.145198	1.17078	0.83804
All Targets, Hematopoietic	CD34	0.119733	0.447094	0.64628	0.349601	0.18958
All Targets, Fibroblasts, Stroma	FAP-alpha	-0.0189156	0.842316	0.866731	0.0745251	0.0621159
All Targets, Myeloid, Neutrophil	CD66b	-1.84696	2.74251e-08	1.94718e-06	7.56185	5.71059
All Targets, T cells, Memory	CD45RO	-0.225455	0.263792	0.45681	0.578739	0.340264
All Targets, Myeloid, M2 Macrophage, Macrophage	CD163	0.230331	0.572035	0.691943	0.242577	0.15993
All Targets, Myeloid, Monocyte	CD14	0.496825	0.0240532	0.0711575	1.61883	1.14778
All Targets, Checkpoint	PD-L2	-0.112727	0.455127	0.64628	0.341868	0.18958
All Targets, Naive and Memory, T cells	CD127	0.420577	0.00580016	0.0216743	2.23656	1.66406
All Targets, T cell Activation, T cells, Tregs	CD25	0.539811	0.000750095	0.00355045	3.12488	2.44972
All Targets, T cell Activation	ICOS	0.187886	0.574995	0.691943	0.240336	0.15993
All Targets, Myeloid Activation, Myeloid	CD80	-0.164365	0.472159	0.646677	0.325912	0.189313
All Targets, Myeloid Activation, Myeloid	CD40	0.561535	0.0412458	0.0976151	1.38462	1.01048
All Targets, T cell Activation	CD44	0.937657	0.000629667	0.00319331	3.20089	2.49576
All Targets, T cell Activation, T cells	CD27	0.26165	0.430023	0.636076	0.366508	0.196491
All Targets, Myeloid Suppression, Myeloid	IDO1	0.622332	0.000482798	0.00285656	3.31623	2.54416
All Targets, T cell Activation, T cells	GITR	-0.226099	0.227261	0.403388	0.643475	0.394277
All Targets, T cell Activation, Checkpoint, T cells	Tim-3	0.671543	0.00153209	0.00639874	2.81471	2.19391
All Targets, T cell Activation, Checkpoint, T cells	LAG3	-0.329904	0.0438059	0.10033	1.35847	0.998571
All Targets, Myeloid Activation, Checkpoint, Myeloid, Macrophage	VISTA	-0.151229	0.535656	0.679135	0.271114	0.168044
All Targets, Myeloid Activation, T cell Activation	OX40L	0.444932	0.032737	0.0813578	1.48496	1.0896
All Targets, Checkpoint	B7-H3	0.497076	0.00062204	0.00319331	3.20618	2.49576
All Targets, Myeloid Suppression, Myeloid Activation, Myeloid, M2 Macrophage, Macrophage	ARG1	-0.890289	1.8723e-06	2.65866e-05	5.72762	4.57534
All Targets, Interferon	STING	0.683501	0.000125076	0.000888041	3.90283	3.05157
All Targets, T cell Activation, T cells	4-1BB	-0.0275232	0.87771	0.890249	0.056649	0.0504887
All Targets, T cell Activation, Checkpoint, T cells	PD-1	-0.350359	0.0103569	0.0367671	1.98477	1.43454
All Targets, Antigen Presentation, Tumor	Beta-2-microglobulin	0.123642	0.418616	0.632377	0.378184	0.199024
All Targets, T cells	CD3	0.0151694	0.944746	0.944746	0.0246848	0.0246848
All Targets, Proliferation	Ki-67	1.37454	7.31019e-07	1.29756e-05	6.13607	4.88687
All Targets, B cells	CD20	0.108096	0.777182	0.848922	0.109477	0.0711323
All Targets, NK cells	CD56	-0.224719	0.0626422	0.138987	1.20313	0.857025
All Targets, CD8 T cells, T cells	CD8	0.209955	0.333004	0.537348	0.47755	0.269745
All Targets, Myeloid, M2 Macrophage, Macrophage	CD68	0.1801	0.412941	0.632377	0.384112	0.199024
All Targets, Epithelial, Tumor	PanCk	-0.523371	0.103099	0.203334	0.986746	0.69179
All Targets, T cell Activation, Cytotoxicity	GZMB	0.241868	0.0236947	0.0711575	1.62535	1.14778
All Targets, Fibroblasts, Stroma	Fibronectin	-0.167884	0.473622	0.646677	0.324568	0.189313
All Targets, T cell Activation, Checkpoint, T cells, Th cells	CTLA4	-0.859724	6.54131e-05	0.00052749	4.18434	3.27779
All Targets, Antigen Presentation, MHC2	HLA-DR	0.0649695	0.775689	0.848922	0.110312	0.0711323
All Targets, DC, Myeloid	CD11c	0.158808	0.510207	0.65863	0.292254	0.181358
All Targets, Myeloid Activation, Checkpoint	PD-L1	0.094522	0.646387	0.764892	0.189507	0.1164
All Targets, Stroma	SMA	0.917025	0.000847242	0.00375964	3.07199	2.42485
All Targets, Total Immune	CD45	-0.0214125	0.840776	0.866731	0.0753194	0.0621159
All Targets, T cells, Myeloid, Th cells	CD4	0.370354	0.154904	0.289425	0.809938	0.538463
Colorectal cancer (CRC) DSP Cohort 2 and 3; Tumor segment PanCK+ AOIs; Tumor level analysis
Target group membership/s	Target name	Log2	Pvalue	Adjusted pvalue	-log10 pvalue	-log10 adjusted pvalue
All Targets, MAPK	Phospho-p90 RSK (T359/S363)	-0.284124	0.497586	0.78508	0.303132	0.105086
All Targets	p44/42 MAPK ERK1/2	0.142074	0.626146	0.825186	0.203325	0.0834479
All Targets, MAPK	Phospho-p38 MAPK (T180/Y182)	-0.473271	0.202288	0.782624	0.694029	0.106447
All Targets, Oncogene, MAPK	Phospho-c-RAF (S338)	-0.316067	0.240144	0.782624	0.619527	0.106447
All Targets, Oncogene, MAPK	pan-RAS	-0.00253818	0.992828	0.992828	0.00312592	0.00312592
All Targets, Oncogene, MAPK	BRAF	-0.37251	0.229011	0.782624	0.640144	0.106447
All Targets, MAPK	Phospho-JNK (T183/Y185)	-0.35437	0.473983	0.782624	0.324237	0.106447
All Targets, Oncogene, MAPK	Phospho-p44/42 MAPK ERK1/2 (T202/Y204)	-0.415967	0.282619	0.782624	0.548799	0.106447
All Targets, Oncogene, MAPK	Phospho-MEK1 (S217/S221)	-0.221485	0.594399	0.825186	0.225922	0.0834479
All Targets, Oncogene, MAPK, Receptor Tyrosine Kinase, Growth Factor Signaling	EGFR	-0.128814	0.787732	0.896704	0.103622	0.0473507
All Targets, Pro-apoptosis, Apoptosis	BAD	-0.216254	0.662474	0.825186	0.178831	0.0834479
All Targets, Pro-apoptosis, Apoptosis	CD95/Fas	-0.274952	0.386338	0.782624	0.413032	0.106447
All Targets, Cytotoxicity	GZMA	-0.460512	0.282151	0.782624	0.549518	0.106447
All Targets, Apoptosis, Anti-apoptosis	BCL6	-0.276131	0.488415	0.78508	0.311211	0.105086
All Targets, Apoptosis, Anti-apoptosis	BCLXL	0.0366373	0.947287	0.974745	0.0235183	0.011109
All Targets, DNA Damage	PARP	0.0446226	0.852333	0.896704	0.0693909	0.0473507
All Targets, Apoptosis, Caspase	Cleaved Caspase 9	-0.358814	0.152944	0.782624	0.815468	0.106447
All Targets, Tumor Suppressor, DNA Damage	p53	1.17369	0.127415	0.782624	0.894781	0.106447
All Targets, Pro-apoptosis, Apoptosis	BIM	-0.325434	0.368674	0.782624	0.433358	0.106447
All Targets, CT Antigen, Melanoma, Antigen, Tumor	MART1	-0.235953	0.335993	0.782624	0.473669	0.106447
All Targets, Antigen, Tumor Suppressor	PTEN	-0.084212	0.796557	0.896704	0.0987834	0.0473507
All Targets, Melanoma, Antigen, Tumor	S100B	-0.303018	0.247741	0.782624	0.606003	0.106447
All Targets, Epithelial, Tumor	EpCAM	-0.132071	0.693785	0.847748	0.158775	0.0717332
All Targets, Hormone Receptor, Antigen	ER-alpha	-0.472755	0.301183	0.782624	0.52117	0.106447
All Targets, Hormone Receptor, Antigen	PR	-0.24251	0.417629	0.782624	0.37921	0.106447
All Targets, CT Antigen, Antigen	NY-ESO-1	-0.327892	0.264843	0.782624	0.577012	0.106447
All Targets, Tumor, Apoptosis	Bcl-2	0.0460096	0.858815	0.896704	0.0661001	0.0473507
All Targets, Antigen, Oncogene	Her2	-0.260648	0.403356	0.782624	0.394311	0.106447
All Targets, T cells, Th cells, Tregs	FOXP3	-0.0746566	0.831163	0.896704	0.0803138	0.0473507
All Targets, Hematopoietic	CD34	-0.297922	0.414649	0.782624	0.382319	0.106447
All Targets, Fibroblasts, Stroma	FAP-alpha	0.352042	0.40542	0.782624	0.392095	0.106447
All Targets, Myeloid, Neutrophil	CD66b	-2.30772	0.0101644	0.240558	1.99292	0.61878
All Targets, T cells, Memory	CD45RO	-0.285601	0.368576	0.782624	0.433473	0.106447
All Targets, Myeloid, M2 Macrophage, Macrophage	CD163	-0.331437	0.52099	0.804137	0.283171	0.0946701
All Targets, Myeloid, Monocyte	CD14	-0.305877	0.453869	0.782624	0.343069	0.106447
All Targets, Checkpoint	PD-L2	-0.0774945	0.835521	0.896704	0.0780425	0.0473507
All Targets, Naive and Memory, T cells	CD127	-0.396778	0.241081	0.782624	0.617837	0.106447
All Targets, T cell Activation, T cells, Tregs	CD25	0.211299	0.462948	0.782624	0.334467	0.106447
All Targets, T cell Activation	ICOS	0.183119	0.591236	0.825186	0.228239	0.0834479
All Targets, Myeloid Activation, Myeloid	CD80	-0.275455	0.55547	0.825186	0.255339	0.0834479
All Targets, Myeloid Activation, Myeloid	CD40	-0.0223385	0.962175	0.97592	0.0167459	0.0105856
All Targets, T cell Activation	CD44	-0.526827	0.381898	0.782624	0.418052	0.106447
All Targets, T cell Activation, T cells	CD27	-0.251404	0.437797	0.782624	0.358727	0.106447
All Targets, Myeloid Suppression, Myeloid	IDO1	-0.454476	0.632665	0.825186	0.198826	0.0834479
All Targets, T cell Activation, T cells	GITR	-0.538618	0.334506	0.782624	0.475596	0.106447
All Targets, T cell Activation, Checkpoint, T cells	Tim-3	0.221589	0.470262	0.782624	0.32766	0.106447
All Targets, T cell Activation, Checkpoint, T cells	LAG3	-0.34446	0.27834	0.782624	0.555425	0.106447
All Targets, Myeloid Activation, Checkpoint, Myeloid, Macrophage	VISTA	-0.461947	0.143392	0.782624	0.843476	0.106447
All Targets, Myeloid Activation, T cell Activation	OX40L	-0.682577	0.0515009	0.522367	1.28818	0.282025
All Targets, Checkpoint	B7-H3	0.339435	0.385457	0.782624	0.414024	0.106447
All Targets, Myeloid Suppression, Myeloid Activation, Myeloid, M2 Macrophage, Macrophage	ARG1	-0.991574	0.00299678	0.106386	2.52335	0.973117
All Targets, Interferon	STING	0.314981	0.438997	0.782624	0.357538	0.106447
All Targets, T cell Activation, T cells	4-1BB	-0.30574	0.374041	0.782624	0.427081	0.106447
All Targets, T cell Activation, Checkpoint, T cells	PD-1	0.235221	0.299576	0.782624	0.523493	0.106447
All Targets, Antigen Presentation, Tumor	Beta-2-microglobulin	0.146159	0.560929	0.825186	0.251092	0.0834479
All Targets, T cells	CD3	0.0490473	0.830458	0.896704	0.0806822	0.0473507
All Targets, Proliferation	Ki-67	0.189861	0.704491	0.847748	0.152125	0.0717332
All Targets, B cells	CD20	-0.47552	0.0273497	0.323638	1.56305	0.48994
All Targets, NK cells	CD56	0.639821	0.0238172	0.323638	1.62311	0.48994
All Targets, CD8 T cells, T cells	CD8	0.434244	0.170679	0.782624	0.76782	0.106447
All Targets, Myeloid, M2 Macrophage, Macrophage	CD68	0.175224	0.599214	0.825186	0.222418	0.0834479
All Targets, Epithelial, Tumor	PanCk	-0.213123	0.652436	0.825186	0.185462	0.0834479
All Targets, T cell Activation, Cytotoxicity	GZMB	-0.0613981	0.728347	0.847748	0.137662	0.0717332
All Targets, Fibroblasts, Stroma	Fibronectin	0.14959	0.725166	0.847748	0.139562	0.0717332
All Targets, T cell Activation, Checkpoint, T cells, Th cells	CTLA4	-1.19707	0.0148842	0.264195	1.82727	0.578075
All Targets, Antigen Presentation, MHC2	HLA-DR	0.268038	0.653277	0.825186	0.184903	0.0834479
All Targets, DC, Myeloid	CD11c	0.375768	0.34355	0.782624	0.46401	0.106447
All Targets, Myeloid Activation, Checkpoint	PD-L1	-0.315693	0.661427	0.825186	0.179518	0.0834479
All Targets, Stroma	SMA	1.69383	0.000584148	0.0414745	3.23348	1.38222
All Targets, Total Immune	CD45	-0.552483	0.221666	0.782624	0.6543	0.106447
All Targets, T cells, Myeloid, Th cells	CD4	0.376535	0.129914	0.782624	0.886345	0.106447
Colorectal cancer (CRC) DSP Cohort 2 and 3; Tumor segment CD45+ AOIs; Tumor level analysis
Target group membership/s	Target name	Log2	Pvalue	Adjusted pvalue	-log10 pvalue	-log10 adjusted pvalue
All Targets, MAPK	Phospho-p90 RSK (T359/S363)	-0.52653	0.288887	0.525922	0.539272	0.279079
All Targets	p44/42 MAPK ERK1/2	0.101536	0.720651	0.869288	0.142275	0.0608362
All Targets, MAPK	Phospho-p38 MAPK (T180/Y182)	-0.559334	0.343232	0.554726	0.464412	0.255922
All Targets, Oncogene, MAPK	Phospho-c-RAF (S338)	-0.347811	0.324555	0.548652	0.488712	0.260703
All Targets, Oncogene, MAPK	pan-RAS	-0.256325	0.446427	0.625725	0.350249	0.203616
All Targets, Oncogene, MAPK	BRAF	-0.141926	0.700386	0.869288	0.154663	0.0608362
All Targets, MAPK	Phospho-JNK (T183/Y185)	-1.02105	0.0589623	0.220333	1.22943	0.656921
All Targets, Oncogene, MAPK	Phospho-p44/42 MAPK ERK1/2 (T202/Y204)	-0.35563	0.3594	0.554726	0.444422	0.255922
All Targets, Oncogene, MAPK	Phospho-MEK1 (S217/S221)	-0.554641	0.257496	0.513788	0.589229	0.289216
All Targets, Oncogene, MAPK, Receptor Tyrosine Kinase, Growth Factor Signaling	EGFR	-0.492416	0.148222	0.339475	0.829089	0.469192
All Targets, Pro-apoptosis, Apoptosis	BAD	-0.480497	0.267748	0.513788	0.572273	0.289216
All Targets, Pro-apoptosis, Apoptosis	CD95/Fas	0.333035	0.382371	0.577624	0.417515	0.238354
All Targets, Cytotoxicity	GZMA	-0.0313884	0.949156	0.970157	0.0226625	0.0131579
All Targets, Apoptosis, Anti-apoptosis	BCL6	-0.350928	0.449464	0.625725	0.347305	0.203616
All Targets, Apoptosis, Anti-apoptosis	BCLXL	-0.507978	0.307286	0.545432	0.512457	0.263259
All Targets, DNA Damage	PARP	0.0327278	0.929671	0.970157	0.0316708	0.0131579
All Targets, Apoptosis, Caspase	Cleaved Caspase 9	-0.196436	0.502495	0.686099	0.298868	0.163613
All Targets, Tumor Suppressor, DNA Damage	p53	-0.310683	0.541823	0.712396	0.266143	0.147278
All Targets, Pro-apoptosis, Apoptosis	BIM	-0.44546	0.284599	0.525922	0.545767	0.279079
All Targets, CT Antigen, Melanoma, Antigen, Tumor	MART1	-0.725084	0.0197647	0.116941	1.70411	0.932033
All Targets, Antigen, Tumor Suppressor	PTEN	-0.11143	0.781523	0.924802	0.107058	0.0339514
All Targets, Melanoma, Antigen, Tumor	S100B	-0.253644	0.402952	0.596033	0.394747	0.22473
All Targets, Epithelial, Tumor	EpCAM	-2.25216	0.00108661	0.0257164	2.96393	1.58979
All Targets, Hormone Receptor, Antigen	ER-alpha	-0.884469	0.0410988	0.182376	1.38617	0.739032
All Targets, Hormone Receptor, Antigen	PR	-0.987825	0.00276577	0.0490924	2.55818	1.30899
All Targets, CT Antigen, Antigen	NY-ESO-1	-0.795095	0.0370934	0.182376	1.4307	0.739032
All Targets, Tumor, Apoptosis	Bcl-2	0.661905	0.131384	0.321664	0.881458	0.492597
All Targets, Antigen, Oncogene	Her2	-0.626557	0.0714845	0.241686	1.14579	0.616749
All Targets, T cells, Th cells, Tregs	FOXP3	-0.121428	0.809011	0.926449	0.0920453	0.0331787
All Targets, Hematopoietic	CD34	0.0925146	0.823531	0.928106	0.08432	0.0324022
All Targets, Fibroblasts, Stroma	FAP-alpha	0.661591	0.0874217	0.264129	1.05838	0.578184
All Targets, Myeloid, Neutrophil	CD66b	-2.15001	0.00951976	0.0844879	2.02137	1.07321
All Targets, T cells, Memory	CD45RO	0.45291	0.235423	0.491618	0.628152	0.308372
All Targets, Myeloid, M2 Macrophage, Macrophage	CD163	1.0098	0.016678	0.107649	1.77786	0.96799
All Targets, Myeloid, Monocyte	CD14	0.11689	0.722366	0.869288	0.141243	0.0608362
All Targets, Checkpoint	PD-L2	0.0763219	0.847299	0.936167	0.0719633	0.0286465
All Targets, Naive and Memory, T cells	CD127	-0.601022	0.143798	0.339475	0.842248	0.469192
All Targets, T cell Activation, T cells, Tregs	CD25	0.0147279	0.970157	0.970157	0.0131579	0.0131579
All Targets, T cell Activation	ICOS	0.959429	0.0484523	0.20236	1.31469	0.693876
All Targets, Myeloid Activation, Myeloid	CD80	0.0836953	0.797838	0.926449	0.0980854	0.0331787
All Targets, Myeloid Activation, Myeloid	CD40	0.797243	0.0829364	0.264129	1.08125	0.578184
All Targets, T cell Activation	CD44	0.181557	0.669686	0.864504	0.174129	0.0632332
All Targets, T cell Activation, T cells	CD27	0.917468	0.089283	0.264129	1.04923	0.578184
All Targets, Myeloid Suppression, Myeloid	IDO1	-0.0369674	0.964349	0.970157	0.0157656	0.0131579
All Targets, T cell Activation, T cells	GITR	-0.589264	0.349457	0.554726	0.456606	0.255922
All Targets, T cell Activation, Checkpoint, T cells	Tim-3	0.569387	0.0960739	0.27285	1.01739	0.564076
All Targets, T cell Activation, Checkpoint, T cells	LAG3	-0.0437865	0.899848	0.95357	0.0458307	0.0206472
All Targets, Myeloid Activation, Checkpoint, Myeloid, Macrophage	VISTA	-0.0642552	0.857055	0.936167	0.0669915	0.0286465
All Targets, Myeloid Activation, T cell Activation	OX40L	-0.733401	0.127145	0.321664	0.895701	0.492597
All Targets, Checkpoint	B7-H3	0.519517	0.122973	0.321664	0.91019	0.492597
All Targets, Myeloid Suppression, Myeloid Activation, Myeloid, M2 Macrophage, Macrophage	ARG1	-0.87513	0.00699041	0.0827198	2.1555	1.08239
All Targets, Interferon	STING	0.359457	0.437465	0.625725	0.359057	0.203616
All Targets, T cell Activation, T cells	4-1BB	-0.187289	0.535808	0.712396	0.27099	0.147278
All Targets, T cell Activation, Checkpoint, T cells	PD-1	0.416054	0.167623	0.371914	0.775666	0.429558
All Targets, Antigen Presentation, Tumor	Beta-2-microglobulin	0.325187	0.265174	0.513788	0.57647	0.289216
All Targets, T cells	CD3	0.798778	0.0583657	0.220333	1.23384	0.656921
All Targets, Proliferation	Ki-67	-0.545372	0.319988	0.548652	0.494867	0.260703
All Targets, B cells	CD20	1.21181	0.0401016	0.182376	1.39684	0.739032
All Targets, NK cells	CD56	0.905782	0.000833137	0.0257164	3.07928	1.58979
All Targets, CD8 T cells, T cells	CD8	1.23516	0.0239121	0.130597	1.62138	0.884067
All Targets, Myeloid, M2 Macrophage, Macrophage	CD68	0.545826	0.109443	0.298865	0.96081	0.524525
All Targets, Epithelial, Tumor	PanCk	-1.01761	0.0673431	0.239068	1.17171	0.621479
All Targets, T cell Activation, Cytotoxicity	GZMB	0.0845496	0.720322	0.869288	0.142473	0.0608362
All Targets, Fibroblasts, Stroma	Fibronectin	0.384182	0.352134	0.554726	0.453292	0.255922
All Targets, T cell Activation, Checkpoint, T cells, Th cells	CTLA4	-1.18251	0.00348958	0.0495521	2.45723	1.30494
All Targets, Antigen Presentation, MHC2	HLA-DR	0.868642	0.0137926	0.0996229	1.86035	1.00164
All Targets, DC, Myeloid	CD11c	0.979322	0.0140314	0.0996229	1.8529	1.00164
All Targets, Myeloid Activation, Checkpoint	PD-L1	-0.0821957	0.8723	0.938384	0.059334	0.0276196
All Targets, Stroma	SMA	1.73001	0.000335847	0.0238451	3.47386	1.6226
All Targets, Total Immune	CD45	0.548709	0.199786	0.429842	0.699436	0.366691
All Targets, T cells, Myeloid, Th cells	CD4	1.13842	0.00859232	0.0844879	2.06589	1.07321
Colorectal cancer (CRC) DSP Cohort 2 and 3; Combined segments All AOIs; Tumor level analysis
Target group membership/s	Target name	Log2	Pvalue	Adjusted pvalue	-log10 pvalue	-log10 adjusted pvalue
All Targets, MAPK	Phospho-p90 RSK (T359/S363)	-0.405327	0.342174	0.632117	0.465753	0.199203
All Targets	p44/42 MAPK ERK1/2	0.121805	0.657752	0.849099	0.181938	0.0710419
All Targets, MAPK	Phospho-p38 MAPK (T180/Y182)	-0.516302	0.253703	0.597981	0.595675	0.223313
All Targets, Oncogene, MAPK	Phospho-c-RAF (S338)	-0.331939	0.261515	0.597981	0.582504	0.223313
All Targets, Oncogene, MAPK	pan-RAS	-0.129432	0.648307	0.849099	0.188219	0.0710419
All Targets, Oncogene, MAPK	BRAF	-0.257218	0.420446	0.648949	0.37629	0.187789
All Targets, MAPK	Phospho-JNK (T183/Y185)	-0.687712	0.129737	0.507496	0.886935	0.294568
All Targets, Oncogene, MAPK	Phospho-p44/42 MAPK ERK1/2 (T202/Y204)	-0.385798	0.268146	0.597981	0.571628	0.223313
All Targets, Oncogene, MAPK	Phospho-MEK1 (S217/S221)	-0.388063	0.370321	0.632117	0.431422	0.199203
All Targets, Oncogene, MAPK, Receptor Tyrosine Kinase, Growth Factor Signaling	EGFR	-0.310615	0.407565	0.643047	0.389803	0.191757
All Targets, Pro-apoptosis, Apoptosis	BAD	-0.348375	0.435283	0.657556	0.361228	0.182067
All Targets, Pro-apoptosis, Apoptosis	CD95/Fas	0.0290415	0.920688	0.961306	0.0358876	0.0171381
All Targets, Cytotoxicity	GZMA	-0.24595	0.571708	0.780601	0.242826	0.107571
All Targets, Apoptosis, Anti-apoptosis	BCL6	-0.31353	0.451099	0.665176	0.345728	0.177063
All Targets, Apoptosis, Anti-apoptosis	BCLXL	-0.23567	0.623745	0.835583	0.204993	0.0780104
All Targets, DNA Damage	PARP	0.0386752	0.891833	0.945077	0.0497164	0.0245329
All Targets, Apoptosis, Caspase	Cleaved Caspase 9	-0.277625	0.286357	0.597981	0.543092	0.223313
All Targets, Tumor Suppressor, DNA Damage	p53	0.431502	0.459065	0.665176	0.338126	0.177063
All Targets, Pro-apoptosis, Apoptosis	BIM	-0.385447	0.271838	0.597981	0.565689	0.223313
All Targets, CT Antigen, Melanoma, Antigen, Tumor	MART1	-0.480518	0.0299911	0.236597	1.52301	0.625991
All Targets, Antigen, Tumor Suppressor	PTEN	-0.0978211	0.771607	0.859962	0.112604	0.0655209
All Targets, Melanoma, Antigen, Tumor	S100B	-0.278331	0.285973	0.597981	0.543675	0.223313
All Targets, Epithelial, Tumor	EpCAM	-1.19211	0.00359441	0.0552111	2.44437	1.25797
All Targets, Hormone Receptor, Antigen	ER-alpha	-0.678612	0.0881322	0.429282	1.05487	0.367257
All Targets, Hormone Receptor, Antigen	PR	-0.615168	0.0124776	0.110739	1.90387	0.9557
All Targets, CT Antigen, Antigen	NY-ESO-1	-0.561493	0.0732305	0.399951	1.13531	0.397993
All Targets, Tumor, Apoptosis	Bcl-2	0.353957	0.268498	0.597981	0.571058	0.223313
All Targets, Antigen, Oncogene	Her2	-0.443603	0.0906934	0.429282	1.04242	0.367257
All Targets, T cells, Th cells, Tregs	FOXP3	-0.0980425	0.799401	0.859962	0.0972353	0.0655209
All Targets, Hematopoietic	CD34	-0.102704	0.773165	0.859962	0.111728	0.0655209
All Targets, Fibroblasts, Stroma	FAP-alpha	0.506817	0.185761	0.527561	0.731045	0.277727
All Targets, Myeloid, Neutrophil	CD66b	-2.22887	0.00673723	0.0797239	2.17152	1.09841
All Targets, T cells, Memory	CD45RO	0.0836543	0.787254	0.859962	0.103885	0.0655209
All Targets, Myeloid, M2 Macrophage, Macrophage	CD163	0.339179	0.381771	0.632117	0.418197	0.199203
All Targets, Myeloid, Monocyte	CD14	-0.0944932	0.78391	0.859962	0.105734	0.0655209
All Targets, Checkpoint	PD-L2	-0.000586303	0.998735	0.998735	0.000549611	0.000549611
All Targets, Naive and Memory, T cells	CD127	-0.4989	0.164216	0.526926	0.784583	0.27825
All Targets, T cell Activation, T cells, Tregs	CD25	0.113013	0.71694	0.859962	0.144517	0.0655209
All Targets, T cell Activation	ICOS	0.571274	0.121842	0.507496	0.914201	0.294568
All Targets, Myeloid Activation, Myeloid	CD80	-0.0958799	0.792661	0.859962	0.100913	0.0655209
All Targets, Myeloid Activation, Myeloid	CD40	0.387452	0.349802	0.632117	0.456178	0.199203
All Targets, T cell Activation	CD44	-0.172635	0.72358	0.859962	0.140514	0.0655209
All Targets, T cell Activation, T cells	CD27	0.333032	0.382831	0.632117	0.416993	0.199203
All Targets, Myeloid Suppression, Myeloid	IDO1	-0.245721	0.779685	0.859962	0.108081	0.0655209
All Targets, T cell Activation, T cells	GITR	-0.563941	0.323597	0.632117	0.489996	0.199203
All Targets, T cell Activation, Checkpoint, T cells	Tim-3	0.395488	0.125077	0.507496	0.902822	0.294568
All Targets, T cell Activation, Checkpoint, T cells	LAG3	-0.194123	0.528494	0.735747	0.27696	0.133271
All Targets, Myeloid Activation, Checkpoint, Myeloid, Macrophage	VISTA	-0.263101	0.361645	0.632117	0.441717	0.199203
All Targets, Myeloid Activation, T cell Activation	OX40L	-0.707989	0.0727042	0.399951	1.13844	0.397993
All Targets, Checkpoint	B7-H3	0.429476	0.185087	0.527561	0.732625	0.277727
All Targets, Myeloid Suppression, Myeloid Activation, Myeloid, M2 Macrophage, Macrophage	ARG1	-0.933352	0.00166642	0.054508	2.77822	1.26354
All Targets, Interferon	STING	0.337219	0.40259	0.643047	0.395137	0.191757
All Targets, T cell Activation, T cells	4-1BB	-0.246515	0.36717	0.632117	0.435132	0.199203
All Targets, T cell Activation, Checkpoint, T cells	PD-1	0.325637	0.170694	0.526926	0.767781	0.27825
All Targets, Antigen Presentation, Tumor	Beta-2-microglobulin	0.235673	0.363766	0.632117	0.439178	0.199203
All Targets, T cells	CD3	0.423912	0.135809	0.507496	0.867072	0.294568
All Targets, Proliferation	Ki-67	-0.177756	0.713052	0.859962	0.146879	0.0655209
All Targets, B cells	CD20	0.368147	0.207249	0.56595	0.683507	0.247222
All Targets, NK cells	CD56	0.772802	0.00230316	0.054508	2.63768	1.26354
All Targets, CD8 T cells, T cells	CD8	0.834703	0.0340996	0.242107	1.46725	0.615993
All Targets, Myeloid, M2 Macrophage, Macrophage	CD68	0.360525	0.22931	0.597981	0.639576	0.223313
All Targets, Epithelial, Tumor	PanCk	-0.615366	0.165376	0.526926	0.781528	0.27825
All Targets, T cell Activation, Cytotoxicity	GZMB	0.0115758	0.951035	0.978601	0.0218037	0.00939443
All Targets, Fibroblasts, Stroma	Fibronectin	0.266886	0.489328	0.694846	0.3104	0.158111
All Targets, T cell Activation, Checkpoint, T cells, Th cells	CTLA4	-1.18979	0.00388811	0.0552111	2.41026	1.25797
All Targets, Antigen Presentation, MHC2	HLA-DR	0.56834	0.17038	0.526926	0.768582	0.27825
All Targets, DC, Myeloid	CD11c	0.677545	0.0496336	0.320363	1.30422	0.494358
All Targets, Myeloid Activation, Checkpoint	PD-L1	-0.198944	0.733578	0.859962	0.134554	0.0655209
All Targets, Stroma	SMA	1.71192	0.000118781	0.00843345	3.92525	2.07399
All Targets, Total Immune	CD45	-0.00188694	0.996187	0.998735	0.00165907	0.000549611
All Targets, T cells, Myeloid, Th cells	CD4	0.757479	0.010177	0.103224	1.99238	0.986221
Colorectal cancer (CRC) ; Combined segments All AOIs; Microniche level analysis in one sample (CRC_23)
Target group membership/s	Target name	Log2	Pvalue	Adjusted pvalue	-log10 pvalue	-log10 adjusted pvalue
B cells, All Probes, Bacteria_cluster_all_tumors	CD20	-0.878078	1.19886e-06	1.03901e-05	5.92123	4.98338
Epithelial, Tumor, All Probes	PanCk	0.700928	0.0548977	0.071367	1.26045	1.1465
Checkpoint, T cells, T cell Activation, All Probes	PD-1	-1.2609	1.64755e-08	4.28363e-07	7.78316	6.36819
Fibroblasts, Stroma, All Probes, Bacteria_cluster_all_tumors	Fibronectin	-0.79854	0.102844	0.118842	0.98782	0.925029
Proliferation, All Probes	Ki-67	1.70164	0.0711501	0.0880906	1.14782	1.05507
DC, Myeloid, All Probes	CD11c	0.151678	0.339472	0.367762	0.469196	0.434433
Macrophage, M2 Macrophage, Myeloid, All Probes	CD68	-0.409193	0.0496451	0.0661935	1.30412	1.17918
T cells, All Probes	CD3	-1.18329	1.21215e-07	2.10106e-06	6.91644	5.67756
T cells, Th cells, Myeloid, All Probes	CD4	-0.538972	0.0326368	0.0446609	1.48629	1.35007
Checkpoint, Myeloid Activation, All Probes	PD-L1	-1.89273	0.00492193	0.00947928	2.30786	2.02322
Total Immune, All Probes	CD45	-1.61544	2.15824e-07	2.80571e-06	6.6659	5.55196
Checkpoint, T cells, T cell Activation, Th cells, All Probes	CTLA4	-1.97699	0.000151949	0.000658444	3.8183	3.18148
T cells, CD8 T cells, All Probes	CD8	-0.943652	0.0123283	0.0206797	1.9091	1.68446
Antigen Presentation, Tumor, All Probes, Bacteria_cluster_all_tumors	Beta-2-microglobulin	-0.818074	5.74604e-06	4.26849e-05	5.24063	4.36973
MHC2, Antigen Presentation, All Probes, Bacteria_cluster_all_tumors	HLA-DR	-1.57326	2.16677e-05	0.00014084	4.66419	3.85127
Stroma, All Probes	SMA	1.88833	0.00040615	0.00124234	3.39131	2.90576
NK cells, All Probes	CD56	-1.24767	3.15283e-05	0.000182164	4.5013	3.73954
T cell Activation, Cytotoxicity, All Probes, Bacteria_cluster_all_tumors	GZMB	-0.676826	0.0171198	0.0272769	1.7665	1.56421
T cell Activation, All Probes	CD44	1.14124	0.0019066	0.00451943	2.71974	2.34492
Myeloid Activation, Myeloid, All Probes	CD40	0.606017	0.0609275	0.0772739	1.21519	1.11197
Naive and Memory, T cells, All Probes, Bacteria_cluster_all_tumors	CD127	-0.643048	0.00309175	0.0061835	2.5098	2.20877
Tregs, T cells, T cell Activation, All Probes	CD25	0.542932	0.0922401	0.109011	1.03508	0.96253
T cells, T cell Activation, All Probes, Bacteria_cluster_all_tumors	CD27	-0.940098	0.000170018	0.000680074	3.7695	3.16744
Checkpoint, All Probes, Bacteria_cluster_all_tumors	PD-L2	-0.733906	0.0218778	0.0325042	1.66	1.48806
Myeloid Activation, Myeloid, All Probes, Bacteria_cluster_all_tumors	CD80	-1.36512	8.92316e-05	0.000421822	4.04948	3.37487
T cell Activation, All Probes, Bacteria_cluster_all_tumors	ICOS	-1.01782	0.000539623	0.00155891	3.26791	2.80718
Neutrophil, Myeloid, All Probes	CD66b	-3.09841	6.75462e-07	7.02481e-06	6.1704	5.15337
Hematopoietic, All Probes, Bacteria_cluster_all_tumors	CD34	-1.22377	7.73535e-05	0.000402238	4.11152	3.39552
Memory, T cells, All Probes	CD45RO	-1.11072	0.00234333	0.00507721	2.63017	2.29437
Monocyte, Myeloid, All Probes	CD14	0.281259	0.730323	0.759536	0.136485	0.119452
Fibroblasts, Stroma, All Probes	FAP-alpha	0.0484149	0.948554	0.948554	0.0229379	0.0229379
Macrophage, M2 Macrophage, Myeloid, All Probes	CD163	1.8427	0.00147084	0.00382419	2.83243	2.41746
Tregs, T cells, Th cells, All Probes, Bacteria_cluster_all_tumors	FOXP3	-1.25428	0.000315005	0.00109202	3.50168	2.96177
Checkpoint, T cells, T cell Activation, All Probes, Bacteria_cluster_all_tumors	LAG3	-1.38514	0.000241097	0.000895501	3.61781	3.04793
Myeloid Suppression, Macrophage, M2 Macrophage, Myeloid Activation, Myeloid, All Probes	ARG1	-2.21823	2.06599e-09	1.07432e-07	8.68487	6.96887
Myeloid Suppression, Myeloid, All Probes	IDO1	-2.85354	0.0292826	0.0411539	1.53339	1.38559
T cells, T cell Activation, All Probes	GITR	-0.856381	0.0199009	0.0304367	1.70113	1.5166
T cell Activation, Myeloid Activation, All Probes	OX40L	-2.08818	0.00198047	0.00451943	2.70323	2.34492
Checkpoint, Macrophage, Myeloid Activation, Myeloid, All Probes	VISTA	-0.975161	0.000374206	0.00121617	3.42689	2.91501
T cells, T cell Activation, All Probes	4-1BB	-0.489573	0.0286221	0.0411539	1.5433	1.38559
Checkpoint, All Probes	B7-H3	0.222901	0.932899	0.948554	0.0301655	0.0229379
Interferon, All Probes	STING	0.209251	0.429311	0.455596	0.367228	0.341421
Checkpoint, T cells, T cell Activation, All Probes	Tim-3	1.19804	0.00867003	0.0155463	2.06198	1.80837
CT Antigen, Antigen, All Probes, Bacteria_cluster_all_tumors	NY-ESO-1	-0.425332	0.0173103	0.0272769	1.7617	1.56421
Antigen, Hormone Receptor, All Probes, Bacteria_cluster_all_tumors	PR	-0.562061	0.00973611	0.0168759	2.01161	1.77273
Antigen, Oncogene, All Probes, Bacteria_cluster_all_tumors	Her2	-0.775912	0.00199898	0.00451943	2.69919	2.34492
Melanoma, Antigen, Tumor, All Probes	S100B	0.651126	0.212967	0.235623	0.671688	0.627782
Apoptosis, Tumor, All Probes, Bacteria_cluster_all_tumors	Bcl-2	-0.961705	0.00296205	0.00616106	2.52841	2.21034
Antigen, Hormone Receptor, All Probes, Bacteria_cluster_all_tumors	ER-alpha	-0.229498	0.084577	0.102279	1.07275	0.990213
Tumor Suppressor, Antigen, All Probes, Bacteria_cluster_all_tumors	PTEN	-1.02167	0.00606424	0.0112622	2.21722	1.94838
CT Antigen, Melanoma, Antigen, Tumor, All Probes, Bacteria_cluster_all_tumors	MART1	-0.676233	0.000808749	0.00221342	3.09219	2.65494
Epithelial, Tumor, All Probes, Bacteria_cluster_all_tumors	EpCAM	-0.163029	0.174866	0.197675	0.757294	0.704049
Note: Only a 52 protein panel was used to assess this CRC_23 specimen, the Cell Death and MAPK Signaling modules from the 77 protein panel we not available at the time of analysis

## Sheet: Supplementary Table 5
Supplementary Table 5: Single-cell RNA sequencing; gene expression profile in human cell lines. Integrated data.
Differential expression analysis between cellular groups was performed using the FindMarker function from the Seurat package based on the Wilcoxon Rank Sum test. The log2 fold change is calculated based on the difference in the gene expression average between two groups. Adjusted p-values were calculated using the Bonferroni correction test for each gene in the dataset. p-value <0.05 indicates si…
Differential gene expression profile comparing Total F. nucleatum-associated cells (Total Fuso+) vs Total bacteria-negative cells (Total Bac-) from the HCT116 cell line. All cluster single cell analysis.							Differential gene expression profile comparing ≥3 UMI F. nucleatum-associated cells (High Fuso+) vs Total bacteria-negative cells (Total Bac-) from the HCT116 cell line. F. nucleatum single cell analysis.							Differential gene expression profile comparing F. nucleatum-associated cells from cluster 5 vs bacteria-negative cells from cluster 1 from the HCT116 cell line. Specific cell cluster analysis.							Differential gene expression profile comparing Total P. gingivalis-associated cells (Total Porph+) vs Total bacteria-negative cells (Total Bac-) from the HCT116 cell line. All cluster single cell analysis.							Differential gene expression profile comparing ≥3 UMI P. gingivalis-associated cells (High Porph+) vs Total bacteria-negative cells (Total Bac-) from the HCT116 cell line. P. gingivalis single cell analysis.							Differential gene expression profile comparing P. gingivalis-associated cells from cluster 6 vs bacteria-negative cells from cluster 1 from the HCT116 cell line. Specific cell cluster analysis.							Differential gene expression profile comparing F. nucleatum-associated epithelial cells vs uninfected epithelial cells in HT-29 cancer cells
	p_val	avg_log2FC	pct.1	pct.2	p_val_adj			p_val	avg_log2FC	pct.1	pct.2	p_val_adj			p_val	avg_log2FC	pct.1	pct.2	p_val_adj			p_val	avg_log2FC	pct.1	pct.2	p_val_adj			p_val	avg_log2FC	pct.1	pct.2	p_val_adj			p_val	avg_log2FC	pct.1	pct.2	p_val_adj			p_val	avg_log2FC	pct.1	pct.2	p_val_adj
JUN	0	0.67044	0.698	0.264	0		JUN	0	0.938803	0.894	0.264	0		JUN	0	1.19877	0.97	0.227	0		HSPA1B	0	1.20506	0.92	0.777	0		HSPA1B	0	1.57456	0.929	0.777	0		HSPA1B	0	2.43942	0.98	0.925	0		ERRFI1	0	1.41014	0.972	0.69	0
CXCL8	0	0.744207	0.345	0.045	0		CXCL8	0	1.2879	0.623	0.045	0		CXCL8	0	1.7196	0.797	0.012	0		DNAJB1	0	1.18203	0.96	0.874	0		DNAJB1	0	1.53724	0.967	0.874	0		RAN	0	-0.680344	1	1	0		SLC2A1	0	1.10514	0.977	0.888	0
DUSP5	2.31e-283	0.698039	0.898	0.732	4.7e-279		CXCL1	0	0.76461	0.526	0.045	0		CXCL1	0	1.03778	0.685	0.019	0		HMOX1	8.31e-304	0.869327	0.734	0.484	1.69e-299		HMOX1	0	1.07923	0.762	0.484	0		DNAJB1	0	2.34218	0.989	0.98	0		RPS27	0	0.565625	0.99	0.985	0
HMOX1	5.92e-282	0.844456	0.783	0.484	1.2e-277		CXCL3	0	0.653475	0.512	0.056	0		IER3	0	1.52366	1	0.996	0		DUSP5	3.04e-280	0.529131	0.88	0.732	6.18e-276		RAN	4.76e-299	-0.323863	0.991	0.976	9.67e-295		HMOX1	1.74e-302	1.89413	0.902	0.599	3.54e-298		ATF3	0	1.14339	0.969	0.726	0
BIRC3	6.05e-241	0.256166	0.283	0.043	1.23e-236		CXCL2	0	0.572407	0.498	0.05	0		BIRC3	0	0.662791	0.66	0.022	0		FTL	4.65e-251	0.442634	0.996	0.982	9.44e-247		CLDN4	1.53e-295	0.676435	0.869	0.687	3.11e-291		CNBP	2.28e-287	-0.739438	0.973	1	4.62e-283		CYP1B1	0	1.4306	0.919	0.429	0
AREG	8.66e-241	0.793994	0.987	0.933	1.76e-236		BIRC3	0	0.47944	0.496	0.043	0		NFKBIA	0	1.95035	0.996	0.813	0		MAP2K3	1.86e-232	0.362525	0.91	0.787	3.77e-228		FTL	5.91e-275	0.551282	0.995	0.982	1.2e-270		FTL	1.12e-286	0.940741	1	1	2.28e-282		SERTAD2	0	0.69495	0.914	0.58	0
SFN	1.7e-239	0.74361	0.974	0.9	3.44e-235		TNFAIP3	1.42e-279	0.217877	0.41	0.042	2.88e-275		PLAU	6.51e-305	1.38524	0.907	0.338	1.32e-300		CLDN4	5.72e-230	0.509521	0.846	0.687	1.16e-225		DUSP5	1.67e-267	0.561568	0.892	0.732	3.39e-263		CCNA2	4.22e-286	-0.888451	0.642	0.995	8.57e-282		RPL37A	0	0.525444	0.99	0.985	0
CXCL1	1.81e-237	0.393892	0.284	0.045	3.68e-233		ATF3	3.52e-270	0.561849	0.738	0.204	7.15e-266		DUSP5	6.32e-296	1.35208	0.981	0.836	1.28e-291		AREG	2.84e-216	0.554021	0.984	0.933	5.76e-212		MAP2K3	4.43e-255	0.460933	0.913	0.787	9e-251		CCT6A	7.16e-285	-0.714498	0.984	1	1.45e-280		TIPARP	0	0.998667	0.967	0.626	0
FTL	2.01e-229	0.46102	0.996	0.982	4.08e-225		NFKBIA	2.24e-253	1.50596	0.919	0.696	4.54e-249		CXCL3	1.39e-293	0.93872	0.651	0.036	2.83e-289		JUN	4.46e-211	0.408613	0.529	0.264	9.05e-207		CNBP	6.77e-252	-0.372384	0.975	0.956	1.37e-247		MT-CO3	7.7e-279	0.64862	0.997	1	1.56e-274		EREG	0	1.27389	0.95	0.639	0
ATF3	1.64e-218	0.343544	0.51	0.204	3.32e-214		CCL20	2.12e-221	0.407557	0.244	0.014	4.3e-217		CXCL2	5.79e-288	0.785725	0.648	0.038	1.17e-283		ACTG1	2.72e-191	0.255927	0.998	0.991	5.52e-187		CCT6A	6.8e-230	-0.346066	0.984	0.966	1.38e-225		CCNB1	5.7e-278	-1.01681	0.8	0.999	1.16e-273		AREG	0	1.90816	0.985	0.927	0
CXCL2	1.39e-216	0.304871	0.278	0.05	2.82e-212		PLAU	3.59e-213	0.990017	0.773	0.309	7.28e-209		ATF3	3.22e-270	0.753109	0.821	0.204	6.54e-266		RAN	3.89e-191	-0.202561	0.992	0.976	7.9e-187		HES4	2.3e-225	0.599939	0.981	0.917	4.67e-221		SLC25A3	1.94e-275	-0.623412	0.995	1	3.95e-271		RPL37	0	0.479304	0.99	0.99	0
CXCL3	6e-215	0.362419	0.288	0.056	1.22e-210		MAFF	1.57e-188	0.441356	0.785	0.326	3.18e-184		SFN	5.06e-266	1.33905	1	0.979	1.03e-261		CNBP	8.27e-185	-0.253675	0.978	0.956	1.68e-180		TYMS	1.53e-222	-0.399411	0.954	0.939	3.11e-218		PDP1	4.31e-260	-0.908729	0.781	0.996	8.75e-256		IRF1	0	1.11592	0.961	0.685	0
FOSL1	1.08e-208	0.527154	0.96	0.872	2.19e-204		AC239799.2	1.23e-185	0.19864	0.399	0.067	2.49e-181		MAFF	6.01e-258	0.622543	0.905	0.375	1.22e-253		GDF15	3.24e-183	0.540795	0.697	0.469	6.57e-179		HSPD1	2.07e-212	-0.28428	0.996	0.989	4.21e-208		ITPRID2	5.73e-258	-0.880284	0.902	0.998	1.16e-253		SQSTM1	0	1.31622	0.994	0.98	0
DNAJB1	3.86e-207	0.939239	0.97	0.874	7.84e-203		CD83	1.74e-183	0.322085	0.61	0.179	3.52e-179		AREG	2.36e-255	1.59816	0.999	0.976	4.78e-251		NEAT1	1.23e-181	0.396099	0.76	0.575	2.5e-177		ACTG1	2.28e-212	0.321383	0.998	0.991	4.62e-208		TNFSF9	9.15e-256	1.56998	0.955	0.929	1.86e-251		IER3	0	1.7386	0.991	0.93	0
OSGIN1	8.33e-193	0.349163	0.492	0.204	1.69e-188		DUSP5	5.79e-178	0.944313	0.946	0.732	1.18e-173		SDC4	4.55e-255	1.04772	0.973	0.686	9.24e-251		OSGIN1	2.31e-181	0.365641	0.43	0.204	4.69e-177		NEAT1	7.67e-211	0.580994	0.784	0.575	1.56e-206		KITLG	1.56e-250	-0.912293	0.629	0.994	3.18e-246		CDKN1A	0	1.18637	0.928	0.562	0
SDC4	1.26e-191	0.47274	0.809	0.596	2.56e-187		STC2	4.57e-169	0.643864	0.847	0.466	9.27e-165		JUNB	1.84e-238	0.866739	0.979	0.779	3.73e-234		SFN	2.14e-177	0.550898	0.96	0.9	4.35e-173		SLC25A3	3.28e-209	-0.279226	0.989	0.97	6.67e-205		NPM1	2.44e-250	-0.518609	1	1	4.95e-246		DDIT4	0	1.52879	0.968	0.452	0
TXNRD1	8.84e-191	0.503259	0.972	0.908	1.79e-186		SFN	1e-168	1.03863	0.986	0.9	2.03e-164		RELB	9.22e-237	0.699622	0.932	0.569	1.87e-232		HES4	4.81e-172	0.447946	0.978	0.917	9.77e-168		GDF15	6.34e-200	0.613189	0.729	0.469	1.29e-195		TYMS	1.23e-245	-0.699573	0.948	1	2.49e-241		NEAT1	0	1.43236	0.98	0.976	0
HSPA1B	7.84e-188	0.971801	0.916	0.777	1.59e-183		FOSL1	4.97e-164	0.798274	0.983	0.872	1.01e-159		FOSL1	6.15e-235	0.980353	0.995	0.972	1.25e-230		RPS25	3.68e-171	0.147256	0.996	0.988	7.46e-167		TMSB10	1.95e-198	0.246383	0.998	0.993	3.96e-194		PHLDA1	3.34e-240	-0.905273	0.702	0.99	6.79e-236		FOSL1	0	1.34643	0.941	0.715	0
STC2	2.16e-183	0.392662	0.715	0.466	4.38e-179		NFKBIZ	7.97e-161	0.179813	0.402	0.08	1.62e-156		STC2	3.26e-233	0.909703	0.935	0.571	6.61e-229		RPS29	2.06e-169	0.184634	0.993	0.979	4.18e-165		OSGIN1	1.13e-194	0.500655	0.458	0.204	2.3e-190		TMSB10	9.76e-239	0.478013	1	1	1.98e-234		DDIT3	0	1.01087	0.933	0.414	0
DDIT4	1.07e-175	0.588728	0.554	0.289	2.18e-171		SDC4	5.52e-160	0.768461	0.901	0.596	1.12e-155		CD83	5.04e-217	0.448587	0.749	0.192	1.02e-212		TYMS	4.51e-169	-0.284033	0.962	0.939	9.14e-165		SAT1	1.47e-193	0.565162	0.925	0.825	2.99e-189		RPS28	1e-238	0.40043	1	1	2.03e-234		PHLDA1	0	1.06937	0.955	0.689	0
TNFAIP3	5.19e-170	0.107212	0.23	0.042	1.05e-165		IER3	1.17e-159	1.00943	0.993	0.959	2.36e-155		TNFAIP3	2.06e-216	0.28392	0.529	0.033	4.17e-212		DDIT4	1.02e-167	0.502599	0.503	0.289	2.08e-163		DDIT4	3.35e-191	0.623793	0.544	0.289	6.8e-187		RPL41	6.75e-236	0.322338	1	1	1.37e-231		CHAC1	0	0.661747	0.859	0.178	0
PLAU	6.9e-160	0.551703	0.561	0.309	1.4e-155		RELB	5.08e-158	0.533884	0.838	0.465	1.03e-153		KLF6	4.42e-213	0.798716	0.96	0.662	8.97e-209		SLC25A3	2.12e-167	-0.199092	0.99	0.97	4.3e-163		HSPA1A	1.17e-188	0.445471	0.484	0.235	2.37e-184		RPL28	1.93e-233	0.385764	1	1	3.91e-229		CYP1A1	0	1.0164	0.81	0.011	0
NFKB2	1.66e-158	0.291003	0.678	0.431	3.37e-154		AL021155.5	6.85e-157	0.127834	0.285	0.038	1.39e-152		TXNRD1	4.51e-207	0.937882	1	0.981	9.15e-203		TMSB10	3.19e-163	0.193487	0.998	0.993	6.48e-159		ANGPTL4	2.19e-187	0.258992	0.389	0.143	4.44e-183		OSGIN1	9.13e-233	1.02301	0.721	0.242	1.85e-228		AC015912.3	0	0.526846	0.813	0.238	0
CEBPB	5.83e-158	0.333895	0.803	0.604	1.18e-153		HMOX1	2.9e-155	0.853755	0.843	0.484	5.89e-151		JUND	2.57e-201	0.718799	0.999	0.959	5.21e-197		SERPINE1	5.74e-162	0.239999	0.414	0.188	1.16e-157		RPL38	5.01e-184	0.215185	0.993	0.987	1.02e-179		RPS21	1.61e-232	0.370124	1	1	3.26e-228		LINC00511	0	0.865856	0.954	0.674	0
MAFF	2.85e-156	0.252184	0.585	0.326	5.79e-152		JUNB	5.85e-155	0.646276	0.921	0.695	1.19e-150		PPP1R15A	2.59e-193	0.748838	0.983	0.844	5.26e-189		EPHA2	1.55e-161	0.262583	0.739	0.547	3.15e-157		TNFSF9	1.02e-182	0.916666	0.901	0.789	2.07e-178		TUBB4B	5.92e-227	-0.664893	0.997	1	1.2e-222		RPS28	0	0.491523	0.99	0.986	0
JUND	9.09e-155	0.393346	0.954	0.859	1.84e-150		NUAK2	4.21e-151	0.130409	0.325	0.053	8.54e-147		NFKB2	7.23e-193	0.597673	0.911	0.533	1.47e-188		RPL41	5.04e-161	0.126917	0.998	0.995	1.02e-156		POLR2L	2.47e-181	0.258415	0.991	0.979	5.01e-177		PRDX3	1.75e-226	-0.587307	0.978	1	3.54e-222		GDF15	0	2.23692	0.99	0.921	0
GDF15	3.07e-153	0.679735	0.712	0.469	6.24e-149		AREG	1.8e-148	1.04711	0.991	0.933	3.65e-144		BBC3	8.38e-189	0.548121	0.717	0.207	1.7e-184		RPL38	1.88e-160	0.16544	0.995	0.987	3.81e-156		RPL41	7e-181	0.158473	0.997	0.995	1.42e-176		RPS27	4.59e-225	0.462547	1	1	9.32e-221		BCL3	0	1.22306	0.943	0.53	0
CDKN1A	4.15e-152	0.340457	0.801	0.55	8.42e-148		Z93241.1	4.22e-148	0.178349	0.353	0.067	8.57e-144		LAMB3	1.18e-188	0.543738	0.743	0.242	2.4e-184		CDKN1A	1.43e-157	0.235154	0.77	0.55	2.9e-153		KITLG	2.16e-179	-0.510075	0.786	0.904	4.39e-175		NEAT1	8.41e-219	1.3737	0.855	0.641	1.71e-214		BBC3	0	1.00181	0.945	0.713	0
NEAT1	6.63e-150	0.327975	0.802	0.575	1.35e-145		TXNRD1	6.02e-145	0.763306	0.993	0.908	1.22e-140		PLAUR	3.25e-188	0.879029	0.966	0.773	6.6e-184		PHLDA2	3.04e-156	0.267049	0.992	0.973	6.17e-152		ANP32B	3.22e-179	-0.33939	0.967	0.959	6.54e-175		ODC1	1.44e-215	-0.682919	0.945	0.999	2.91e-211		PPP1R15A	0	1.55315	0.987	0.926	0
PLAUR	6.19e-149	0.425466	0.822	0.653	1.26e-144		NFKB2	1.16e-143	0.454782	0.81	0.431	2.35e-139		PLK1	3.59e-188	-0.677579	0.888	0.996	7.28e-184		KITLG	3.22e-154	-0.400648	0.838	0.904	6.54e-150		RPS25	6.4e-179	0.178319	0.996	0.988	1.3e-174		PDE4B	1.84e-214	-0.470102	0.125	0.787	3.74e-210		CEBPB	0	0.842762	0.964	0.888	0
PHLDA2	3.23e-148	0.301232	0.994	0.973	6.55e-144		LAMB3	1.92e-139	0.345989	0.594	0.212	3.9e-135		ID1	8.02e-178	-0.88269	0.965	0.996	1.63e-173		SAT1	3.95e-153	0.41164	0.915	0.825	8.02e-149		RPS29	1.08e-176	0.228939	0.992	0.979	2.18e-172		RPS18	2.62e-213	0.31557	1	1	5.31e-209		RPS21	0	0.537383	0.989	0.99	0
SERPINE1	4.12e-148	0.232394	0.445	0.188	8.35e-144		KLF6	7.14e-139	0.59614	0.875	0.567	1.45e-134		CDKN1A	2.17e-177	0.971586	0.937	0.552	4.4e-173		RPL35A	1.68e-151	0.14667	0.995	0.986	3.42e-147		RPL18A	4.28e-172	0.196124	0.996	0.991	8.68e-168		DDIT4	5.91e-212	1.24	0.736	0.317	1.2e-207		MAFF	0	0.773911	0.94	0.587	0
ZFP36L1	2.87e-147	0.405152	0.907	0.788	5.83e-143		AC245014.3	9.26e-139	0.136914	0.348	0.067	1.88e-134		MT2A	2.75e-177	0.919612	1	1	5.59e-173		RPS21	1.41e-150	0.132532	0.997	0.992	2.85e-146		CDKN1A	2e-171	0.306983	0.797	0.55	4.06e-167		ANP32B	5.64e-210	-0.601885	0.957	1	1.14e-205		PIM3	0	1.09251	0.965	0.82	0
RELB	2.24e-146	0.309618	0.679	0.465	4.55e-142		FTL	7.76e-137	0.524208	0.998	0.982	1.58e-132		TUBB4B	5.65e-177	-0.531734	0.999	1	1.15e-172		CEBPB	2.91e-150	0.285075	0.761	0.604	5.91e-146		SRSF2	1.18e-170	-0.334064	0.975	0.961	2.4e-166		UQCRFS1	8.27e-209	-0.613086	0.923	1	1.68e-204		RPL41	3.99908e-295	0.389358	0.998	0.997	7.76861e-291
MAP2K3	3.32e-146	0.309583	0.92	0.787	6.73e-142		DDIT4	1.72e-136	0.699305	0.66	0.289	3.49e-132		CCNB1	1.39e-174	-0.731857	0.958	0.999	2.82e-170		ID3	1.57e-149	0.542543	0.938	0.865	3.19e-145		PDP1	5.72e-168	-0.452495	0.889	0.945	1.16e-163		HES4	1.71e-208	1.00462	0.99	0.993	3.47e-204		MIDN	2.31214e-289	0.646062	0.953	0.813	4.49157e-285
EPHA2	3.09e-144	0.243575	0.784	0.547	6.28e-140		DUSP1	3.42e-126	0.326959	0.731	0.339	6.94e-122		IRF1	1.75e-173	0.511037	0.857	0.445	3.55e-169		CCT6A	1.09e-148	-0.225336	0.986	0.966	2.22e-144		MT-CO3	9.49e-168	0.244776	0.999	0.993	1.93e-163		KPNA2	1.19e-204	-0.814854	0.911	1	2.42e-200		PRDX1	3.94664e-289	-0.975235	0.981	0.986	7.66674e-285
KLF6	9.64e-139	0.351473	0.758	0.567	1.96e-134		OSGIN1	6.85e-126	0.300252	0.579	0.204	1.39e-121		FTL	1.59e-166	0.550655	1	1	3.24e-162		TXNRD1	3.03e-142	0.320709	0.961	0.908	6.15e-138		SFN	2.13e-167	0.603508	0.964	0.9	4.32e-163		SFN	2.72e-204	1.18803	0.975	0.979	5.51e-200		RPL36	6.83879e-286	0.4085	0.985	0.98	1.3285e-281
ERRFI1	8.22e-135	0.460489	0.96	0.894	1.67e-130		IRF1	2.71e-125	0.34981	0.76	0.38	5.49e-121		CCNA2	5.03e-166	-0.549386	0.96	0.995	1.02e-161		ZFP36L1	1.2e-140	0.326792	0.884	0.788	2.44e-136		RPS21	3.24e-167	0.163276	0.997	0.992	6.57e-163		POLR2L	4.55e-202	0.502758	1	1	9.23e-198		NDUFC2	8.09539e-286	-0.661364	0.973	0.978	1.57261e-281
PPP1R15A	7.93e-134	0.389829	0.864	0.724	1.61e-129		PPP1R15A	4.67e-120	0.561311	0.936	0.724	9.47e-116		KITLG	1.59e-165	-0.654272	0.948	0.994	3.22e-161		HSPD1	6.77e-140	-0.187459	0.996	0.989	1.37e-135		AREG	4.23e-167	0.493456	0.986	0.933	8.58e-163		GCSH	1.57e-201	-0.546154	0.984	1	3.19e-197		NEDD9	1.82297e-280	0.452573	0.842	0.317	3.54131e-276
HES4	8.95e-134	0.424342	0.981	0.917	1.82e-129		SERPINE1	3.24e-119	0.308591	0.553	0.188	6.57e-115		GADD45A	9.14e-162	0.68637	0.946	0.708	1.86e-157		ANGPTL4	1.07e-139	0.177037	0.331	0.143	2.16e-135		ID3	2.56e-166	0.674296	0.936	0.865	5.19e-162		TGIF1	1.33e-200	-0.611628	0.301	0.904	2.7e-196		RARA	1.82698e-276	0.479004	0.887	0.5	3.5491e-272
NFKBIA	2.5e-129	0.887536	0.761	0.696	5.08e-125		TMEM265	2.66e-118	0.27274	0.609	0.246	5.39e-114		HMOX1	6.81e-161	0.965937	0.889	0.599	1.38e-156		HSPA1A	1.39e-139	0.306905	0.429	0.235	2.82e-135		LMTK3	3.36e-163	0.397194	0.877	0.761	6.83e-159		DNAAF2	5.1e-199	-0.517234	0.293	0.905	1.04e-194		RPL39	2.13825e-274	0.457059	0.99	0.987	4.15376e-270
CLDN4	3.01e-129	0.415825	0.853	0.687	6.11e-125		AC015912.3	3.59e-118	0.211533	0.595	0.22	7.29e-114		ERRFI1	7.51e-161	0.914853	0.994	0.976	1.52e-156		MT2A	1.56e-139	0.373632	0.997	0.99	3.18e-135		PHLDA2	5.72e-163	0.321921	0.991	0.973	1.16e-158		C1QBP	1.25e-198	-0.41777	0.999	1	2.54e-194		RPL36A	3.90706e-272	0.417586	0.989	0.987	7.58986e-268
ID1	7.78e-128	-0.474266	0.917	0.937	1.58e-123		TNFAIP2	2.43e-116	0.386719	0.558	0.203	4.94e-112		ZFP36	1.85e-159	0.667725	0.942	0.741	3.75e-155		RPL24	1.86e-139	0.145577	0.995	0.982	3.78e-135		RPS16	1.47e-162	0.16193	0.998	0.99	2.99e-158		TCP1	1.75e-197	-0.588819	0.954	0.999	3.56e-193		GSTP1	5.62596e-272	-0.608744	0.992	0.992	1.0929e-267
AC239799.2	9.82e-128	0.117775	0.245	0.067	1.99e-123		PLAUR	1.61e-115	0.662054	0.888	0.653	3.27e-111		PMAIP1	1.52e-158	0.649502	0.959	0.759	3.09e-154		LMTK3	2.29e-137	0.299043	0.874	0.761	4.64e-133		RPS27	2.67e-160	0.208216	0.995	0.988	5.41e-156		ID1	1.61e-195	-0.928226	0.751	0.996	3.26e-191		SNHG12	2.04141e-269	0.667042	0.915	0.683	3.96563e-265
PMAIP1	6.6e-127	0.303825	0.831	0.666	1.34e-122		ID1	2.12e-112	-0.79711	0.942	0.937	4.31e-108		CDC20	9.75e-157	-0.58699	0.994	1	1.98e-152		RPL35	9.17e-136	0.122261	0.997	0.99	1.86e-131		GCSH	4.27e-160	-0.274785	0.977	0.954	8.67e-156		CDC20	1.57e-194	-0.691439	0.963	1	3.19e-190		POMP	1.59583e-266	-0.960964	0.975	0.976	3.10007e-262
LAMB3	1.4e-125	0.200996	0.44	0.212	2.84e-121		DUSP8	1.2e-110	0.137783	0.443	0.131	2.44e-106		EREG	9.52e-155	0.844751	1	0.99	1.93e-150		FOSL1	7e-133	0.298122	0.944	0.872	1.42e-128		VCL	5.67e-160	0.450005	0.791	0.623	1.15e-155		UBC	3.16e-194	0.888964	0.999	1	6.41e-190		ADM	1.34835e-264	0.468234	0.797	0.249	2.6193e-260
CD83	3.14e-125	0.178786	0.402	0.179	6.37e-121		SLC7A11	2.02e-109	0.17151	0.465	0.143	4.1e-105		ARL6IP1	9.31e-153	-0.629322	0.991	1	1.89e-148		VCL	3.79e-131	0.32625	0.778	0.623	7.7e-127		ITPRID2	4.92e-157	-0.407007	0.945	0.96	9.99e-153		RSL1D1	6.6e-194	-0.582734	0.932	0.997	1.34e-189		ZFAS1	1.68122e-261	0.665751	0.982	0.979	3.26593e-257
TMEM265	3.23e-125	0.189296	0.478	0.246	6.55e-121		CEBPB	2.24e-108	0.422181	0.873	0.604	4.55e-104		ZFP36L1	9.69e-151	0.710987	0.991	0.9	1.97e-146		MRPS34	1.65e-130	-0.206677	0.981	0.953	3.35e-126		ODC1	8.85e-157	-0.336696	0.962	0.954	1.8e-152		RPL38	1.74e-191	0.441108	0.998	1	3.53e-187		CXCL8	1.63701e-260	1.46583	0.646	0.092	3.18006e-256
MT2A	5.07e-125	0.442899	0.998	0.99	1.03e-120		JUND	2.84e-107	0.5054	0.969	0.859	5.76e-103		CCL20	3.41e-150	0.552518	0.325	0.001	6.92e-146		SDC4	3.35e-128	0.250399	0.748	0.596	6.81e-124		PRDX3	1.05e-156	-0.277701	0.974	0.95	2.14e-152		PLK1	7.29e-189	-0.697207	0.695	0.996	1.48e-184		TNFRSF12A	1.00105e-254	0.89664	0.983	0.958	1.94464e-250
UBC	1.13e-124	0.374096	0.991	0.972	2.3e-120		AC253572.2	6.59e-107	0.150316	0.333	0.078	1.34e-102		SQSTM1	5.09e-150	0.744134	1	0.999	1.03e-145		ANP32B	3.36e-128	-0.234877	0.974	0.959	6.82e-124		NPM1	1.98e-155	-0.22936	0.998	0.988	4.02e-151		HSPD1	6.63e-188	-0.442374	1	1	1.35e-183		PIM1	1.19475e-251	0.41157	0.753	0.215	2.32092e-247
CCL20	1.91e-120	0.207691	0.127	0.014	3.88e-116		KRTAP2-3	1.48e-106	0.199732	0.368	0.096	3e-102		TMEM265	1.69e-149	0.40458	0.722	0.28	3.42e-145		RPL34	4.71e-127	0.144637	0.997	0.986	9.57e-123		TCP1	2.43e-152	-0.314962	0.964	0.954	4.93e-148		SAT1	2.69e-187	1.0719	0.943	0.907	5.45e-183		ZFAND5	3.79e-249	0.612404	0.97	0.92	7.36246e-245
SAT1	1.06e-118	0.371278	0.938	0.825	2.15e-114		BBC3	7.14e-106	0.328593	0.565	0.228	1.45e-101		CENPF	4.43e-148	-0.569259	0.955	0.998	8.99e-144		SRSF2	7.34e-124	-0.239894	0.979	0.961	1.49e-119		JUN	2.46e-152	0.408698	0.515	0.264	5e-148		RPS29	2.01e-186	0.512728	0.999	1	4.07e-182		FAM102A	1.81191e-248	0.540309	0.901	0.609	3.51982e-244
KITLG	8.93e-118	-0.415182	0.87	0.904	1.81e-113		GADD45A	2.59e-103	0.494806	0.89	0.627	5.26e-99		PHLDA2	1.48e-146	0.451365	1	0.999	3.01e-142		RPS27	2.28e-123	0.152446	0.995	0.988	4.62e-119		CCNA2	4.94e-152	-0.403569	0.772	0.861	1e-147		DUSP5	3.01e-186	0.960237	0.896	0.836	6.11e-182		BAIAP2	2.77465e-244	0.543408	0.945	0.759	5.39004e-240
IER3	1.88e-117	0.591015	0.985	0.959	3.82e-113		ZFP36L1	5.36e-100	0.542868	0.967	0.788	1.09e-95		AC015912.3	8.95e-142	0.301493	0.678	0.226	1.82e-137		CCNA2	1.47e-122	-0.305388	0.822	0.861	2.99e-118		RPS18	1.06e-151	0.17366	0.999	0.994	2.16e-147		KIF5B	3.71e-186	-0.615536	0.795	0.998	7.53e-182		ID1	3.29869e-243	-1.04979	0.971	0.986	6.40804e-239
SRXN1	3.61e-117	0.447883	0.915	0.802	7.33e-113		PMAIP1	1.18e-99	0.449969	0.896	0.666	2.4e-95		CEBPB	5.44e-140	0.535999	0.928	0.746	1.1e-135		LIMA1	2.31e-122	0.239922	0.857	0.744	4.7e-118		ISG15	2.09e-151	0.45872	0.962	0.893	4.25e-147		LDHB	1.21e-185	-0.423186	0.998	1	2.46e-181		VEGFA	3.203e-240	0.42672	0.811	0.369	6.22215e-236
JUNB	3.37e-114	0.35498	0.806	0.695	6.84e-110		CDKN1A	1.23e-97	0.498872	0.877	0.55	2.5e-93		DUSP1	6.88e-140	0.408175	0.83	0.422	1.4e-135		UBC	8.72e-121	0.360945	0.994	0.972	1.77e-116		EPHA2	2.97e-151	0.320314	0.733	0.547	6.02e-147		CCT2	1.45e-185	-0.491681	0.986	1	2.95e-181		H1F0	1.46141e-239	1.01398	0.974	0.897	2.83893e-235
BIK	9.9e-114	0.298753	0.845	0.703	2.01e-109		EPHA2	3.43e-97	0.301107	0.877	0.547	6.96e-93		KRTAP2-3	2.45e-138	0.331983	0.493	0.087	4.96e-134		JUND	1.48e-120	0.310991	0.934	0.859	3.01e-116		RPL35	7.31e-150	0.154846	0.996	0.99	1.48e-145		CLDN4	3.04e-184	0.991129	0.897	0.854	6.16e-180		ELMSAN1	5.5406e-238	0.475239	0.856	0.488	1.07632e-233
TXN	1.03e-113	0.175386	0.995	0.981	2.08e-109		ZFP36	1.32e-95	0.473794	0.862	0.627	2.69e-91		NR2F6	1.18e-137	-0.454655	0.985	0.996	2.39e-133		RPL32	2.69e-120	0.155099	0.997	0.99	5.45e-116		SERPINE1	1.51e-149	0.282956	0.425	0.188	3.06e-145		MRPS34	2.96e-181	-0.51045	0.983	1	6e-177		MCL1	3.50977e-228	0.596774	0.961	0.903	6.81808e-224
NFKBIZ	3.21e-111	0.0838923	0.252	0.08	6.52e-107		BIK	2.34e-95	0.433842	0.91	0.703	4.75e-91		NFKBIZ	3.06e-137	0.210785	0.495	0.087	6.21e-133		TXN	1.23e-119	0.161355	0.995	0.981	2.5e-115		LDHB	1.93e-147	-0.212435	0.99	0.973	3.92e-143		RPS25	1.42e-180	0.323022	1	1	2.88e-176		RPS29	5.56132e-228	0.473114	0.97	0.964	1.08034e-223
ACTG1	1.25e-106	0.212851	0.997	0.991	2.54e-102		HIVEP2	3.96e-95	0.0977477	0.301	0.071	8.04e-91		AC239799.2	1.53e-136	0.281197	0.462	0.071	3.1e-132		TCP1	1.05e-118	-0.231464	0.971	0.954	2.13e-114		CEBPB	3.76e-142	0.336648	0.757	0.604	7.63e-138		SRXN1	1.73e-180	1.14171	0.931	0.941	3.52e-176		SNHG8	3.75552e-226	0.596732	0.967	0.948	7.29547e-222
AL021155.5	1.81e-106	0.0775322	0.172	0.038	3.68e-102		LUCAT1	6.86e-95	0.0702408	0.175	0.023	1.39e-90		TNFAIP2	8.7e-135	0.477767	0.674	0.242	1.77e-130		ERRFI1	2.5e-118	0.311842	0.945	0.894	5.07e-114		MT2A	8.2e-141	0.430718	0.997	0.99	1.67e-136		ISG15	1.88e-180	0.872198	0.979	0.973	3.82e-176		CBX4	8.16738e-225	0.461838	0.872	0.55	1.5866e-220
ANKRD37	2.98e-104	0.159796	0.302	0.122	6.04e-100		ICAM1	6.85e-92	0.170942	0.217	0.039	1.39e-87		SERPINE1	7.93e-133	0.391691	0.643	0.198	1.61e-128		RPL37A	3.33e-118	0.121026	0.996	0.987	6.75e-114		RPL37A	1.05e-139	0.158491	0.995	0.987	2.13e-135		RPL36	3.89e-180	0.30166	1	1	7.91e-176		RPL34	1.75877e-224	0.409606	0.986	0.987	3.41658e-220
RPS27A	6.74e-103	0.13068	0.998	0.991	1.37e-98		CEBPD	2.3e-91	0.277015	0.743	0.398	4.67e-87		DDIT4	1.2e-128	0.881428	0.703	0.317	2.43e-124		RPS16	6.84e-117	0.117493	0.998	0.99	1.39e-112		RPS19	1.6e-139	0.149377	0.997	0.992	3.24e-135		TUBB	2.57e-177	-0.486439	0.995	1	5.21e-173		SUMO2	7.68812e-222	-0.434728	0.974	0.977	1.49349e-217
RPL35A	5.04e-101	0.134187	0.996	0.986	1.02e-96		MT2A	1.09e-90	0.611912	0.998	0.99	2.22e-86		TXN	1.48e-128	0.274634	1	1	3e-124		TNFSF9	1.3e-116	0.650379	0.885	0.789	2.64e-112		VDAC2	6.98e-139	-0.246795	0.977	0.951	1.42e-134		SYNCRIP	5.64e-177	-0.593194	0.861	0.993	1.14e-172		ERH	1.54845e-219	-0.59385	0.955	0.959	3.00802e-215
RPL32	9e-101	0.164184	0.997	0.99	1.83e-96		TRIML2	4.53e-90	0.0721661	0.265	0.058	9.2e-86		RPS27A	8.98e-128	0.227606	1	1	1.82e-123		ISG15	6.17e-116	0.337396	0.959	0.893	1.25e-111		RPL35A	2.43e-137	0.163952	0.993	0.986	4.94e-133		MID1IP1	7.66e-176	-0.492821	0.288	0.871	1.56e-171		BCAP31	6.38156e-218	-0.579468	0.979	0.98	1.23968e-213
HSPA1A	7.02e-100	0.248329	0.441	0.235	1.43e-95		ETS1	1.37e-89	0.100758	0.322	0.085	2.78e-85		TPX2	2.06e-126	-0.462095	0.982	0.998	4.18e-122		POLR2L	1.73e-115	0.17222	0.992	0.979	3.52e-111		RPL28	5.61e-136	0.178965	0.998	0.992	1.14e-131		AURKA	8.84e-175	-0.566807	0.39	0.948	1.79e-170		RHOB	4.82192e-215	0.919607	0.974	0.903	9.36706e-211
RPL24	1.62e-99	0.137818	0.995	0.982	3.29e-95		NEAT1	1.39e-89	0.266681	0.881	0.575	2.81e-85		EPHA2	2.07e-125	0.417122	0.921	0.627	4.2e-121		RPL18A	3.91e-115	0.141606	0.997	0.991	7.93e-111		RPS28	9.89e-135	0.17644	0.997	0.993	2.01e-130		FAM83D	2.77e-174	-0.552337	0.335	0.919	5.63e-170		RPL22L1	3.49909e-214	0.575012	0.967	0.96	6.79734e-210
DUSP8	2.73e-99	0.0878158	0.317	0.131	5.53e-95		SQSTM1	5.02e-89	0.573638	0.999	0.94	1.02e-84		KPNA2	8.09e-124	-0.556549	0.995	1	1.64e-119		GCSH	2.19e-112	-0.184691	0.981	0.954	4.45e-108		HNRNPDL	5.14e-134	-0.306807	0.97	0.955	1.04e-129		PSMD7	5.57e-174	-0.585959	0.825	0.997	1.13e-169		IRF7	9.06709e-214	0.541538	0.925	0.749	1.76137e-209
AC245014.3	5.77e-97	0.0796184	0.217	0.067	1.17e-92		GDF15	3.02e-88	0.979402	0.76	0.469	6.12e-84		BIK	3.46e-122	0.490658	0.971	0.863	7.02e-118		RPL27	1.83e-111	0.127968	0.995	0.984	3.71e-107		KEAP1	5.68e-133	-0.305824	0.635	0.809	1.15e-128		NR2F6	2.64e-173	-0.577283	0.835	0.996	5.36e-169		ALDH1A3	1.76711e-213	0.454165	0.635	0.147	3.43279e-209
NR4A1	7.11e-97	0.19643	0.534	0.316	1.44e-92		ERRFI1	3.1e-88	0.660103	0.973	0.894	6.3e-84		AURKA	8.91e-122	-0.463509	0.75	0.948	1.81e-117		PLAUR	4.61e-111	0.261923	0.776	0.653	9.35e-107		RPS15	6.6e-133	0.141301	0.997	0.993	1.34e-128		RPS16	2.29e-172	0.276523	1	1	4.64e-168		TPRA1	1.88595e-213	0.504142	0.929	0.804	3.66364e-209
GPRC5A	8.8e-95	0.230362	0.898	0.788	1.79e-90		PHLDA2	3.88e-88	0.354663	0.998	0.973	7.87e-84		PSRC1	7.97e-121	-0.389287	0.514	0.836	1.62e-116		PDP1	2.35e-110	-0.317841	0.921	0.945	4.77e-106		UBC	2.74e-132	0.465445	0.993	0.972	5.57e-128		KIF23	5.55e-172	-0.561767	0.533	0.98	1.13e-167		ZFP36	3.61773e-213	0.910206	0.98	0.957	7.02781e-209
RPL41	1.21e-92	0.107437	0.998	0.995	2.46e-88		AC007952.4	2.36e-87	0.180118	0.446	0.156	4.8e-83		GDF15	5.18e-120	1.51468	0.814	0.505	1.05e-115		ZFAND2A	3.11e-110	0.59353	0.655	0.501	6.31e-106		C1QBP	2.76e-131	-0.185547	0.99	0.973	5.61e-127		RPL37A	1.15e-171	0.347617	0.999	1	2.33e-167		SNHG17	3.6306e-213	0.559025	0.929	0.795	7.0528e-209
GEM	1.12e-91	0.119528	0.435	0.23	2.26e-87		S100A3	9.41e-86	0.224408	0.61	0.281	1.91e-81		NUAK2	1.85e-119	0.159881	0.38	0.046	3.75e-115		RPS19	5.87e-110	0.113707	0.998	0.992	1.19e-105		MRPS34	3.84e-131	-0.252082	0.979	0.953	7.79e-127		PPIF	1.95e-171	-0.589715	0.666	0.986	3.96e-167		KRT80	2.71204e-212	0.553456	0.813	0.441	5.26841e-208
CNBP	2.1e-90	-0.19336	0.982	0.956	4.27e-86		EREG	7.93e-85	0.646159	0.994	0.951	1.61e-80		NEAT1	2.24e-119	0.526932	0.918	0.641	4.54e-115		CYSTM1	1.27e-109	0.228312	0.934	0.863	2.59e-105		MID1IP1	4.17e-131	-0.301004	0.491	0.702	8.47e-127		TXN	2.55e-169	0.432735	1	1	5.17e-165		YWHAB	2.74802e-212	-0.564249	0.984	0.986	5.3383e-208
SLC25A3	8.22e-90	-0.159801	0.992	0.97	1.67e-85		KDM6B	8.67e-85	0.160639	0.522	0.211	1.76e-80		IER2	4.4e-119	0.552018	0.996	0.969	8.93e-115		GNAS	7.42e-109	-0.186105	0.985	0.963	1.51e-104		UQCRFS1	5.63e-131	-0.284672	0.948	0.94	1.14e-126		SLC25A5	3.94e-169	-0.381509	0.999	1	7.99e-165		SLC25A25	4.33669e-212	0.436931	0.885	0.589	8.42446e-208
RPS25	9.23e-89	0.124227	0.997	0.988	1.87e-84		UBC	7.23e-84	0.423638	0.994	0.972	1.47e-79		MT1E	4.79e-116	0.496292	1	1	9.73e-112		PMAIP1	5.48e-108	0.221834	0.784	0.666	1.11e-103		ZFP36L1	1.83e-130	0.376146	0.882	0.788	3.72e-126		CDKN1A	8.55e-169	0.847732	0.844	0.552	1.74e-164		IFRD1	3.05207e-211	0.447426	0.91	0.62	5.92895e-207
SQSTM1	1.22e-88	0.363871	0.991	0.94	2.48e-84		BTG1	2.6e-83	0.278103	0.767	0.442	5.28e-79		AC245014.3	1.28e-115	0.188231	0.41	0.064	2.59e-111		ITPRID2	2.53e-107	-0.291299	0.959	0.96	5.13e-103		RPL27	2.28e-130	0.16361	0.994	0.984	4.63e-126		RPL18A	1.08e-168	0.282676	1	1	2.19e-164		ST3GAL1	2.09132e-209	0.686936	0.97	0.924	4.0626e-205
KRTAP2-3	1.8e-88	0.101063	0.255	0.096	3.66e-84		GCLM	1.69e-82	0.400219	0.937	0.785	3.43e-78		MRPS34	1.44e-115	-0.33644	0.998	1	2.92e-111		MT1X	9.59e-107	0.323897	0.964	0.915	1.95e-102		LIMA1	1.32e-129	0.306294	0.858	0.744	2.69e-125		VDAC2	1.19e-168	-0.479812	0.986	1	2.41e-164		KLF5	2.15813e-209	0.595564	0.976	0.951	4.19238e-205
CYTOR	3.76e-88	0.179682	0.887	0.769	7.64e-84		AF213884.3	2.07e-82	0.0455511	0.142	0.017	4.21e-78		CCN1	2.03e-115	0.659591	0.921	0.701	4.11e-111		ATP5MD	1.37e-106	0.143127	0.991	0.97	2.78e-102		PDE4B	7.29e-129	-0.301097	0.405	0.663	1.48e-124		RPS15	4.04e-168	0.265673	1	1	8.21e-164		SNHG1	2.23109e-209	0.550064	0.939	0.825	4.33411e-205
BBC3	2.89e-87	0.185072	0.42	0.228	5.87e-83		EID3	2.89e-82	0.0505636	0.18	0.029	5.87e-78		FAM83D	2.52e-115	-0.459021	0.724	0.919	5.11e-111		RPS18	9.41e-104	0.124891	0.999	0.994	1.91e-99		CYSTM1	1.29e-128	0.30181	0.932	0.863	2.62e-124		RPLP1	7.58e-168	0.28217	1	1	1.54e-163		TMEM238L	2.66828e-209	0.51879	0.867	0.614	5.1834e-205
NUAK2	9.64e-87	0.060019	0.183	0.053	1.96e-82		ANKRD33B	8.96e-82	0.125495	0.505	0.196	1.82e-77		GPRC5A	3.25e-113	0.525488	0.983	0.891	6.6e-109		RPL29	8.33e-102	0.146341	0.995	0.986	1.69e-97		ZFAND2A	2.54e-128	0.827606	0.663	0.501	5.15e-124		RCN2	4.76e-167	-0.555451	0.763	0.993	9.67e-163		ATP5MC3	1.49091e-207	-0.521334	0.975	0.978	2.89624e-203
ANGPTL4	7.62e-86	0.128984	0.315	0.143	1.55e-81		GEM	3.23e-80	0.164368	0.544	0.23	6.56e-76		DUSP8	9.46e-113	0.191173	0.54	0.148	1.92e-108		MT1E	1.21e-101	0.211842	0.995	0.986	2.46e-97		BAIAP2	2.11e-127	0.319159	0.826	0.703	4.28e-123		MT-ND4	1.22e-166	0.479929	0.998	1	2.49e-162		PSMD8	1.57306e-207	-0.602932	0.972	0.973	3.05583e-203
GADD45B	9.69e-86	0.209297	0.669	0.473	1.97e-81		BTG2	9.77e-80	0.132512	0.425	0.151	1.98e-75		CDCA2	4.87e-112	-0.441128	0.803	0.941	9.88e-108		UBA52	3.86e-101	0.119329	0.995	0.983	7.83e-97		RAB3A	3.25e-127	0.270832	0.488	0.289	6.59e-123		SRSF2	1.66e-166	-0.530748	0.976	0.999	3.37e-162		SEMA4B	7.12506e-207	0.476031	0.901	0.665	1.38411e-202
Z93241.1	1.06e-85	0.0946294	0.204	0.067	2.15e-81		NFKB1	6.12e-78	0.258694	0.751	0.427	1.24e-73		Z93241.1	6.23e-111	0.239766	0.401	0.066	1.26e-106		SEC61G	8.79e-101	0.142967	0.986	0.964	1.78e-96		CCT8	1.47e-126	-0.271361	0.961	0.948	2.98e-122		COIL	1.28e-165	-0.470609	0.355	0.919	2.61e-161		PLK3	1.7581e-206	0.477547	0.856	0.512	3.41529e-202
ZFP36	1.72e-85	0.284523	0.761	0.627	3.49e-81		REL	1.48e-76	0.186992	0.633	0.307	3.01e-72		UBC	2.42e-110	0.464317	1	1	4.9e-106		ATP5F1B	9.64e-100	-0.201378	0.989	0.968	1.96e-95		PSMA7	2.33e-125	-0.20159	0.992	0.968	4.72e-121		COA7	3.15e-163	-0.362568	0.2	0.813	6.39e-159		ST3GAL4	7.57085e-205	0.569679	0.954	0.895	1.47071e-200
ZFAND2A	2.99e-84	0.481697	0.692	0.501	6.07e-80		NR4A1	4.89e-75	0.22201	0.646	0.316	9.93e-71		AL021155.5	4.07e-110	0.183506	0.348	0.04	8.25e-106		RPS15	1.56e-99	0.105385	0.997	0.993	3.17e-95		RPL24	4.22e-125	0.161752	0.995	0.982	8.57e-121		RPL35	1.8e-162	0.307214	1	1	3.65e-158		H3F3A	9.75536e-204	-0.422331	0.992	0.988	1.89508e-199
AC015912.3	1.37e-83	0.111975	0.416	0.22	2.77e-79		CHAC1	7.65e-74	0.127509	0.24	0.058	1.55e-69		CDCA3	8.57e-110	-0.462356	0.884	0.984	1.74e-105		VDAC2	2.26e-99	-0.167729	0.98	0.951	4.59e-95		GNAS	9.03e-125	-0.238238	0.983	0.963	1.83e-120		HSPB1	2.09e-162	0.814354	0.999	1	4.24e-158		ARPC3	3.906e-203	-0.475212	0.978	0.98	7.5878e-199
MRPS34	1.4e-83	-0.188972	0.982	0.953	2.85e-79		CLCF1	3.32e-73	0.101284	0.407	0.146	6.73e-69		KIF20A	1.44e-109	-0.361619	0.553	0.847	2.93e-105		S100A11	8.48e-99	0.226766	0.988	0.96	1.72e-94		NACA	9.58e-124	-0.182649	0.99	0.975	1.94e-119		BAG2	6.71e-162	-0.501215	0.499	0.958	1.36e-157		SLC45A4	1.75084e-202	0.383924	0.843	0.48	3.40119e-198
ELF3	4.09e-82	0.187369	0.587	0.387	8.31e-78		MAP3K8	2.73e-72	0.0901367	0.316	0.096	5.55e-68		CEBPD	5.06e-109	0.372942	0.816	0.482	1.03e-104		ODC1	2.05e-96	-0.216437	0.971	0.954	4.16e-92		HSPB1	1.03e-121	0.42516	0.99	0.964	2.08e-117		NOP16	9.04e-162	-0.571352	0.822	0.993	1.83e-157		CXCL2	3.46964e-201	0.762337	0.53	0.067	6.74012e-197
DUSP1	1.71e-80	0.162429	0.53	0.339	3.47e-76		NOCT	3.83e-70	0.162196	0.638	0.319	7.76e-66		AC253572.2	2.37e-105	0.201275	0.409	0.075	4.82e-101		NFKB2	2.7e-96	0.184969	0.586	0.431	5.47e-92		RCN2	3.89e-121	-0.294126	0.866	0.901	7.9e-117		CCT8	1.75e-161	-0.507972	0.949	0.999	3.54e-157		CD63	4.54878e-200	-0.628145	0.981	0.986	8.83645e-196
TMSB10	9.03e-80	0.16005	0.997	0.993	1.83e-75		FOSL2	5.05e-70	0.0815486	0.407	0.146	1.02e-65		PLK2	5.28e-104	0.534019	0.952	0.776	1.07e-99		UQCRFS1	9.35e-96	-0.202985	0.958	0.94	1.9e-91		NCL	1.62e-120	-0.296091	0.995	0.986	3.3e-116		GRSF1	1.9e-160	-0.562417	0.836	0.996	3.86e-156		PSMA4	1.14601e-199	-0.567382	0.947	0.962	2.22624e-195
DNAJB4	4.15e-79	0.0987832	0.361	0.178	8.43e-75		F3	5.08e-70	0.370513	0.78	0.485	1.03e-65		BTG1	2.13e-100	0.377544	0.84	0.531	4.32e-96		GPRC5A	1.18e-95	0.205698	0.872	0.788	2.39e-91		RPL34	1.99e-120	0.169343	0.997	0.986	4.04e-116		MRPS26	2.16e-160	-0.530732	0.883	0.996	4.38e-156		SNHG7	1.86251e-197	0.580645	0.973	0.954	3.6181e-193
MT1E	4.33e-79	0.228126	0.996	0.986	8.79e-75		PLK2	1.04e-69	0.362938	0.864	0.64	2.11e-65		AC007952.4	3.59e-100	0.250346	0.539	0.17	7.29e-96		PRDX3	1.19e-95	-0.174008	0.978	0.95	2.42e-91		MTHFD2	2.01e-120	-0.28958	0.929	0.927	4.08e-116		HS3ST1	9.16e-160	-0.678856	0.51	0.937	1.86e-155		SMAD3	1.65609e-195	0.462568	0.905	0.67	3.21713e-191
TNFSF9	1.03e-78	0.547068	0.906	0.789	2.09e-74		SRXN1	1.58e-69	0.402419	0.941	0.802	3.21e-65		OSGIN1	3.77e-100	0.296866	0.624	0.242	7.65e-96		ATF3	1.2e-95	0.191953	0.365	0.204	2.44e-91		PHLDA1	3.75e-120	-0.377453	0.842	0.913	7.6e-116		TPX2	4.86e-159	-0.566897	0.866	0.998	9.87e-155		TPI1	7.66247e-195	-0.630954	0.987	0.989	1.48851e-190
HIVEP2	1.2e-78	0.0579981	0.206	0.071	2.43e-74		ELF3	2.11e-69	0.254266	0.696	0.387	4.28e-65		CYTOR	5.55e-100	0.364248	0.978	0.859	1.13e-95		MID1IP1	1.66e-95	-0.2309	0.581	0.702	3.37e-91		MIDN	6.78e-119	0.277331	0.674	0.505	1.38e-114		CUTC	5.09e-159	-0.459404	0.351	0.906	1.03e-154		ARC	2.42079e-193	0.683285	0.893	0.59	4.70262e-189
KLF5	1.75e-78	0.1779	0.655	0.459	3.54e-74		LIF	6.6e-69	0.102929	0.409	0.148	1.34e-64		GCLM	4.02e-99	0.452098	0.981	0.921	8.17e-95		RPL39	5.47e-95	0.0927255	0.996	0.987	1.11e-90		COX6A1	1.35e-118	0.192604	0.994	0.978	2.73e-114		JUN	8.8e-159	0.913315	0.631	0.227	1.79e-154		PSMA7	2.94358e-192	-0.461375	0.984	0.989	5.71819e-188
IRF1	3.65e-78	0.16715	0.564	0.38	7.41e-74		GPRC5A	5.83e-68	0.309629	0.949	0.788	1.18e-63		NFKB1	1.72e-98	0.338769	0.851	0.54	3.49e-94		GRSF1	7.79e-95	-0.228472	0.918	0.917	1.58e-90		JUND	2.42e-118	0.37075	0.934	0.859	4.9e-114		PUF60	1.66e-157	-0.520743	0.934	1	3.37e-153		PER1	3.78593e-190	0.2612	0.649	0.187	7.35455e-186
PRDX1	8.11e-78	0.142896	0.994	0.979	1.65e-73		BCL3	1.82e-67	0.157817	0.584	0.284	3.69e-63		REL	1.93e-98	0.265882	0.749	0.372	3.92e-94		RPS12	5.68e-94	0.114227	0.998	0.994	1.15e-89		RPL32	6.77e-118	0.178519	0.997	0.99	1.37e-113		SRSF7	1.98e-156	-0.596966	0.901	0.998	4.02e-152		PSMB1	1.2076e-188	-0.606795	0.978	0.977	2.34589e-184
AC253572.2	1.09e-77	0.0820558	0.217	0.078	2.22e-73		AC089983.1	2.05e-67	0.0748255	0.294	0.087	4.16e-63		S100A3	6.87e-98	0.310949	0.701	0.339	1.4e-93		CYTOR	1.77e-93	0.177305	0.858	0.769	3.6e-89		MT1X	3.64e-117	0.412303	0.962	0.915	7.4e-113		NCL	3.09e-156	-0.510688	0.998	1	6.27e-152		TINAGL1	5.70161e-188	0.577281	0.972	0.94	1.10759e-183
THBS1	1.5e-77	0.089477	0.265	0.11	3.05e-73		CCN1	7.72e-66	0.398098	0.842	0.602	1.57e-61		ELF3	1.29e-97	0.371579	0.78	0.44	2.61e-93		BAIAP2	4.19e-93	0.215494	0.82	0.703	8.51e-89		S100A11	7.81e-116	0.295908	0.987	0.96	1.59e-111		NIP7	3.44e-156	-0.507532	0.585	0.968	6.97e-152		SLC12A7	5.23475e-187	0.472069	0.909	0.69	1.0169e-182
CYSTM1	2.27e-77	0.20416	0.946	0.863	4.6e-73		MT1E	3.58e-65	0.330955	0.999	0.986	7.27e-61		TNFRSF12A	3.35e-97	0.356771	1	1	6.8e-93		COX6C	5.58e-93	0.142206	0.99	0.97	1.13e-88		SET	1.91e-114	-0.231947	0.99	0.972	3.88e-110		PHB2	3.6e-156	-0.439859	0.991	1	7.31e-152		ATP5PB	4.10763e-185	-0.479802	0.968	0.975	7.97948e-181
AC007952.4	2.89e-77	0.10561	0.327	0.156	5.86e-73		ANKRD37	6.55e-65	0.13856	0.343	0.122	1.33e-60		SLC7A11	1.49e-96	0.218261	0.544	0.173	3.02e-92		KEAP1	9.44e-93	-0.218683	0.714	0.809	1.92e-88		DAD1	4.91e-114	0.243039	0.985	0.95	9.96e-110		HSPA1A	6.21e-156	0.828656	0.675	0.358	1.26e-151		SLC7A11	5.07714e-185	0.445355	0.794	0.399	9.86286e-181
SLC7A11	1.18e-76	0.0862769	0.31	0.143	2.4e-72		TXN	1.34e-63	0.182903	0.995	0.981	2.73e-59		HIVEP2	2.95e-95	0.143317	0.401	0.083	5.99e-91		NR2F6	1.44e-92	-0.220563	0.918	0.908	2.92e-88		SLC25A5	1.1e-113	-0.190776	0.988	0.963	2.24e-109		EEF1A1	8.38e-155	-0.314023	1	1	1.7e-150		PLEC	7.85761e-184	0.629051	0.963	0.925	1.52642e-179
BTG1	3.28e-76	0.170403	0.627	0.442	6.65e-72		DNAJB1	1.38e-62	0.496828	0.981	0.874	2.8e-58		ASPM	3.11e-95	-0.373794	0.68	0.88	6.31e-91		RPS27A	1.63e-92	0.102563	0.997	0.991	3.3e-88		UBA52	6.48e-113	0.149301	0.995	0.983	1.32e-108		SMIM15	1.94e-154	-0.533459	0.651	0.98	3.93e-150		SDC4	1.40552e-183	0.680523	0.863	0.59	2.73036e-179
LIMA1	2.01e-75	0.200897	0.869	0.744	4.07e-71		TNFRSF12A	4.32e-61	0.301668	0.996	0.956	8.76e-57		MKI67	5.84e-95	-0.441374	0.987	0.999	1.19e-90		MIDN	2.77e-92	0.192859	0.655	0.505	5.62e-88		TXNRD1	5.14e-112	0.297818	0.955	0.908	1.04e-107		BUB3	3.05e-154	-0.531869	0.912	0.999	6.19e-150		CYSRT1	4.51239e-181	0.248518	0.463	0.035	8.76576e-177
RPS21	7.8e-75	0.105755	0.997	0.992	1.58e-70		MAP2K3	1.64e-60	0.272267	0.956	0.787	3.33e-56		TRIML2	5.11e-92	0.133142	0.335	0.05	1.04e-87		RPS28	4.83e-91	0.124592	0.997	0.993	9.8e-87		PSMD7	3.38e-111	-0.290294	0.896	0.924	6.85e-107		MAP2K3	5.75e-154	0.709348	0.893	0.903	1.17e-149		RBX1	1.50355e-180	-0.451916	0.913	0.948	2.9208e-176
RPS12	2.28e-74	0.116073	0.999	0.994	4.62e-70		KLF5	3.57e-60	0.218944	0.756	0.459	7.24e-56		IFNGR2	2.01e-91	0.429597	0.945	0.815	4.08e-87		LDHB	3.31e-90	-0.132875	0.991	0.973	6.72e-86		RPL29	2.4e-110	0.178683	0.994	0.986	4.88e-106		RPL39	6.86e-154	0.310484	1	1	1.39e-149		TMEM189	1.8799e-180	0.406847	0.947	0.87	3.6519e-176
GADD45A	3.09e-74	0.255298	0.758	0.627	6.26e-70		RPS27A	3.63e-60	0.168785	1	0.991	7.36e-56		ETS1	9.37e-91	0.157163	0.408	0.093	1.9e-86		RCN2	1.04e-89	-0.214688	0.895	0.901	2.12e-85		HSPA9	2.35e-109	-0.304472	0.931	0.944	4.76e-105		MT-CO1	1.32e-153	0.499958	0.997	1	2.67e-149		MYC	2.26922e-180	-0.770937	0.843	0.926	4.40819e-176
MT1X	5.35e-74	0.30316	0.972	0.915	1.09e-69		GADD45B	4.85e-60	0.260213	0.748	0.473	9.85e-56		CKAP2	1.42e-90	-0.389868	0.844	0.959	2.87e-86		DAD1	1.9e-89	0.181412	0.984	0.95	3.85e-85		RPS2	4.04e-108	0.149788	0.999	0.994	8.2e-104		RRS1	5.77e-153	-0.480315	0.425	0.942	1.17e-148		NR1D1	3.04417e-180	0.319539	0.73	0.298	5.9136e-176
RPS29	6.51e-74	0.126158	0.994	0.979	1.32e-69		CYTOR	1.48e-59	0.224651	0.948	0.769	3.01e-55		BIRC5	3.24e-90	-0.348272	0.987	0.999	6.58e-86		MRPS26	5.03e-89	-0.203527	0.942	0.922	1.02e-84		CCNB1	4.32e-108	-0.422332	0.862	0.901	8.76e-104		H2AFZ	1.3e-152	-0.355204	1	1	2.64e-148		CDC42EP1	4.7028e-179	0.512043	0.936	0.822	9.13566e-175
TNFAIP2	1.74e-72	0.182105	0.375	0.203	3.54e-68		HES4	1.64e-59	0.394546	0.993	0.917	3.33e-55		CDCA8	2.94e-88	-0.406775	0.881	0.972	5.96e-84		PGAM1	5.17e-89	-0.148429	0.984	0.954	1.05e-84		JPT1	6.63e-108	0.208234	0.992	0.972	1.35e-103		CCT4	2.5e-152	-0.480301	0.955	0.999	5.08e-148		TNFAIP3	2.02207e-178	0.263301	0.444	0.028	3.92807e-174
ANKRD33B	1.75e-71	0.0722293	0.373	0.196	3.55e-67		IFNGR2	1.93e-58	0.322519	0.864	0.667	3.93e-54		GTSE1	1.21e-87	-0.378799	0.823	0.946	2.45e-83		KIF5B	7.87e-89	-0.229663	0.909	0.925	1.6e-84		KIF5B	1.41e-107	-0.295143	0.881	0.925	2.86e-103		DEPDC1	1.04e-150	-0.449476	0.328	0.896	2.11e-146		ZFP36L2	4.09632e-178	0.643225	0.972	0.955	7.9575e-174
SMAD3	1.93e-71	0.117836	0.698	0.527	3.92e-67		STX11	8.27e-58	0.0470573	0.153	0.03	1.68e-53		KDM6B	2.34e-86	0.224232	0.632	0.279	4.76e-82		PRDX1	2.29e-88	0.13591	0.994	0.979	4.65e-84		EIF5	3.09e-107	-0.293586	0.931	0.938	6.26e-103		COX6A1	1.27e-150	0.359442	1	1	2.58e-146		MKNK2	7.36214e-178	0.504226	0.934	0.823	1.43017e-173
PLK3	3.91e-71	0.171265	0.613	0.43	7.94e-67		DDIT3	1.31e-57	0.132537	0.372	0.146	2.67e-53		S100A6	7.49e-85	0.344593	1	1	1.52e-80		UBL5	7.17e-88	0.147905	0.986	0.961	1.46e-83		ATP5F1B	8.03e-107	-0.246438	0.989	0.968	1.63e-102		HNRNPDL	3.94e-150	-0.511852	0.956	1	8.01e-146		TNFRSF21	3.01264e-177	0.461533	0.947	0.834	5.85235e-173
PIM3	4.24e-71	0.246456	0.943	0.88	8.61e-67		CYP1B1	8.03e-56	0.043868	0.172	0.038	1.63e-51		ICAM1	1.28e-84	0.244186	0.296	0.042	2.61e-80		RPL28	1.66e-87	0.127363	0.998	0.992	3.37e-83		PPIF	5.1e-106	-0.311295	0.812	0.897	1.04e-101		TUBA1C	5.48e-150	-0.527993	0.955	1	1.11e-145		SKP1	4.32101e-177	-0.504908	0.977	0.975	8.39399e-173
S100A11	8.68e-71	0.20651	0.991	0.96	1.76e-66		DNAJB4	1.77e-55	0.105257	0.426	0.178	3.6e-51		MRPS26	4.29e-84	-0.311727	0.991	0.996	8.71e-80		GEM	2e-87	0.122171	0.391	0.23	4.05e-83		LGALS1	1.14e-105	0.314525	0.99	0.97	2.31e-101		KEAP1	5.84e-150	-0.472185	0.454	0.943	1.18e-145		TNFAIP2	5.06025e-177	0.803725	0.806	0.514	9.83003e-173
LMTK3	8.8e-71	0.231885	0.874	0.761	1.79e-66		SERTAD2	4.46e-55	0.1853	0.832	0.561	9.05e-51		UBE2S	4.75e-84	-0.327802	1	1	9.65e-80		ANKRD37	2.1e-87	0.169183	0.257	0.122	4.27e-83		GRSF1	1.34e-105	-0.285545	0.897	0.917	2.72e-101		TRIM59	6.65e-150	-0.388231	0.247	0.831	1.35e-145		PHB	8.60154e-176	-0.468611	0.975	0.976	1.67093e-171
KDM6B	1.32e-70	0.0880359	0.386	0.211	2.69e-66		KITLG	5.18e-55	-0.456716	0.915	0.904	1.05e-50		CLCF1	2.24e-83	0.173476	0.52	0.173	4.54e-79		RPS2	2.7e-86	0.118217	0.999	0.994	5.49e-82		RSL1D1	2.01e-105	-0.266569	0.954	0.946	4.08e-101		ARL6IP1	9.94e-150	-0.639136	0.936	1	2.02e-145		UBB	2.24148e-175	-0.567481	0.95	0.96	4.35429e-171
NR2F6	1.33e-70	-0.228054	0.925	0.908	2.71e-66		AL161431.1	1.46e-54	0.0790306	0.412	0.17	2.96e-50		BTG2	4.14e-83	0.187853	0.483	0.155	8.4e-79		SRXN1	4.74e-86	0.432619	0.877	0.802	9.61e-82		MRPS26	4.95e-105	-0.268044	0.925	0.922	1e-100		EIF5	6.18e-149	-0.538907	0.892	0.994	1.26e-144		AGPAT2	6.70647e-174	0.573999	0.973	0.957	1.3028e-169
RPS19	2.97e-70	0.106954	0.998	0.992	6.04e-66		HSPA1B	1.9e-54	0.543496	0.93	0.777	3.86e-50		CENPA	5.09e-83	-0.387415	0.765	0.925	1.03e-78		AKAP12	7.05e-86	0.213959	0.997	0.988	1.43e-81		PGAM1	5.81e-105	-0.197816	0.983	0.954	1.18e-100		PHLDA2	6.78e-148	0.52648	1	0.999	1.38e-143		SLC7A5	7.05685e-174	0.488721	0.926	0.774	1.37086e-169
RPL34	7.51e-70	0.113943	0.996	0.986	1.52e-65		SMAD3	2.96e-54	0.181181	0.784	0.527	6e-50		RPL24	8.73e-83	0.186932	1	1	1.77e-78		MT-CO3	1.24e-84	0.101418	0.998	0.993	2.53e-80		TXN	7.74e-105	0.184735	0.994	0.981	1.57e-100		CKAP2	1.23e-147	-0.520701	0.488	0.959	2.51e-143		MDH2	1.56835e-172	-0.468598	0.977	0.977	3.04668e-168
FOSL2	2.89e-69	0.0515761	0.309	0.146	5.87e-65		NAV3	3.51e-54	0.0752529	0.312	0.11	7.13e-50		GRSF1	1.16e-81	-0.327327	0.989	0.996	2.36e-77		PHB2	2.59e-84	-0.153492	0.984	0.957	5.27e-80		H2AFZ	1.32e-103	-0.22326	0.993	0.977	2.69e-99		RCN1	3.57e-147	-0.528656	0.606	0.977	7.25e-143		TRAF4	2.26427e-172	0.461474	0.97	0.965	4.39857e-168
TNFRSF12A	3.83e-69	0.210653	0.99	0.956	7.78e-65		SAT1	7.88e-54	0.351118	0.964	0.825	1.6e-49		F3	3.76e-81	0.514429	0.851	0.587	7.63e-77		C1QBP	5.26e-84	-0.116601	0.99	0.973	1.07e-79		MYH9	3.43e-103	0.325085	0.916	0.849	6.97e-99		GDF15	1.56e-146	1.23174	0.775	0.505	3.17e-142		KLF6	1.27662e-171	0.687937	0.975	0.948	2.47996e-167
RAN	7.78e-69	-0.134225	0.991	0.976	1.58e-64		TRIM16	1.06e-52	0.100113	0.537	0.264	2.15e-48		SLC38A2	1.03e-80	0.443836	0.971	0.886	2.1e-76		PSMA7	7.33e-84	-0.136436	0.99	0.968	1.49e-79		SRSF4	4.43e-103	-0.304094	0.705	0.835	8.98e-99		HYLS1	7.59e-145	-0.273199	0.095	0.624	1.54e-140		EPHA2	7.03036e-171	0.501896	0.937	0.843	1.36572e-166
S100A6	8.59e-69	0.185156	0.999	0.993	1.74e-64		PDGFB	1.43e-52	0.103258	0.37	0.149	2.9e-48		DEPDC1	3.86e-79	-0.324984	0.74	0.896	7.83e-75		HSPA9	2.99e-83	-0.231194	0.946	0.944	6.06e-79		PUF60	4.56e-103	-0.270001	0.949	0.933	9.25e-99		RPL35A	1.1e-144	0.323828	1	1	2.23e-140		TXNRD1	1.15527e-170	0.57281	0.969	0.929	2.24422e-166
ISG15	1.45e-68	0.290158	0.968	0.893	2.95e-64		THBS1	1.57e-52	0.0871474	0.307	0.11	3.18e-48		IER5L	5.64e-79	-0.412699	0.9	0.961	1.14e-74		RPS23	3.51e-83	0.0976399	0.997	0.991	7.13e-79		MT-ND4	1.14e-102	0.176329	0.999	0.991	2.3e-98		SRSF3	2.33e-144	-0.480989	0.947	0.999	4.72e-140		TRIB1	3.02634e-170	0.488062	0.958	0.859	5.87898e-166
LUCAT1	6.14e-68	0.0461051	0.109	0.023	1.25e-63		BIRC2	8.35e-52	0.137742	0.648	0.349	1.69e-47		HES4	1.32e-78	0.427496	0.997	0.993	2.67e-74		CCNB1	2.65e-82	-0.311707	0.89	0.901	5.37e-78		EEF1B2	3.64e-102	-0.147412	0.993	0.977	7.4e-98		ACTG1	1.08e-143	0.432743	0.999	1	2.18e-139		TUFT1	3.29161e-169	0.276344	0.74	0.318	6.39428e-165
NOCT	2.02e-67	0.107809	0.504	0.319	4.1e-63		ITPKC	1.03e-51	0.0522687	0.26	0.083	2.1e-47		KLF5	2.2e-78	0.302361	0.85	0.561	4.46e-74		CCT8	2.95e-82	-0.177572	0.971	0.948	5.99e-78		PHB2	4.64e-102	-0.210299	0.982	0.957	9.41e-98		MTHFD2	3.05e-143	-0.506143	0.885	0.999	6.19e-139		NDUFB10	3.71523e-169	-0.448176	0.968	0.966	7.21721e-165
GCLM	5.36e-67	0.210333	0.869	0.785	1.09e-62		CLDN4	1.64e-51	0.322652	0.89	0.687	3.33e-47		SRXN1	3.32e-78	0.429374	0.978	0.941	6.74e-74		STC2	3.82e-82	0.187022	0.602	0.466	7.76e-78		NR2F6	9.23e-102	-0.275744	0.899	0.908	1.87e-97		RPS15A	2.88e-142	0.261939	1	1	5.85e-138		PSMB2	7.18198e-168	-0.474591	0.965	0.963	1.39517e-163
SEC61G	1.65e-66	0.126066	0.986	0.964	3.35e-62		PARD6B	4.36e-51	0.160657	0.656	0.383	8.86e-47		GEM	4.52e-78	0.225327	0.631	0.286	9.18e-74		RPS14	3.84e-82	0.102876	0.996	0.99	7.79e-78		UBL5	1.26e-101	0.197116	0.986	0.961	2.56e-97		RPS19	3.8e-142	0.240222	1	1	7.71e-138		ELF3	7.71176e-168	0.707801	0.989	0.977	1.49809e-163
SELENOK	1.72e-66	0.17923	0.905	0.815	3.49e-62		TNFRSF10B	4.93e-51	0.143224	0.615	0.342	1e-46		PARD6B	4.4e-77	0.268241	0.762	0.452	8.93e-73		PUF60	3.01e-81	-0.200171	0.957	0.933	6.11e-77		TGIF1	5.98e-101	-0.29795	0.575	0.761	1.21e-96		PSMA7	6.77e-142	-0.367959	0.999	1	1.37e-137		MAP2K3	7.96831e-167	0.434897	0.947	0.865	1.54792e-162
F3	2.53e-66	0.214815	0.655	0.485	5.13e-62		ABL2	6.36e-49	0.10891	0.54	0.267	1.29e-44		MAP2K3	1.5e-76	0.335851	0.974	0.903	3.03e-72		S100A6	3.41e-81	0.189144	0.998	0.993	6.92e-77		EEF1A1	9.02e-101	-0.142195	0.998	0.995	1.83e-96		ANXA3	5.36e-140	-0.544717	0.899	0.999	1.09e-135		EHD1	8.81909e-167	0.36057	0.84	0.547	1.7132e-162
CCNA2	1.63e-63	-0.260252	0.86	0.861	3.31e-59		PIM3	1.73e-48	0.339787	0.963	0.88	3.52e-44		CHAC1	2.02e-76	0.202062	0.304	0.055	4.1e-72		RAB3A	3.74e-81	0.178128	0.433	0.289	7.59e-77		SRXN1	9.21e-101	0.58266	0.878	0.802	1.87e-96		RPL32	6.47e-140	0.298311	1	1	1.31e-135		DAD1	2.01559e-166	-0.474036	0.948	0.96	3.91549e-162
S100A3	1.81e-63	0.118545	0.454	0.281	3.67e-59		MT1X	1.76e-48	0.381713	0.98	0.915	3.57e-44		KIF23	7.59e-75	-0.333954	0.899	0.98	1.54e-70		ATP5MPL	2.45e-80	0.149865	0.981	0.949	4.98e-76		CCT4	9.73e-99	-0.241979	0.964	0.955	1.98e-94		PGAM1	1.96e-138	-0.39182	0.995	1	3.98e-134		SUB1	2.76198e-166	-0.39569	0.974	0.974	5.36542e-162
ATP5F1B	2.92e-63	-0.185626	0.991	0.968	5.92e-59		IER2	1.82e-48	0.311257	0.972	0.894	3.69e-44		RPL35A	1.17e-74	0.197108	1	1	2.37e-70		GADD45B	3.06e-80	0.187891	0.613	0.473	6.22e-76		RPL36	7.6e-98	0.115648	0.997	0.991	1.54e-93		ZFAND2A	2.22e-138	1.55441	0.748	0.609	4.51e-134		WNT7B	4.8176e-166	0.370445	0.803	0.495	9.35867e-162
UBA52	3.91e-63	0.107652	0.997	0.983	7.93e-59		ANGPTL4	3.18e-48	0.0878737	0.352	0.143	6.45e-44		SAPCD2	1.36e-74	-0.266555	0.611	0.829	2.77e-70		DNAJB4	1.15e-79	0.107625	0.327	0.178	2.33e-75		ANKRD37	4.61e-97	0.232061	0.28	0.122	9.36e-93		SRSF5	2.44e-138	-0.516516	0.758	0.993	4.96e-134		ETFB	4.32333e-165	-0.577063	0.981	0.972	8.3985e-161
TYMS	1.02e-62	-0.193714	0.966	0.939	2.06e-58		AC020916.1	6.59e-48	0.0814613	0.328	0.127	1.34e-43		FOSL2	2.12e-74	0.150393	0.495	0.168	4.31e-70		SET	1.68e-79	-0.161308	0.992	0.972	3.42e-75		YWHAH	5.36e-97	-0.261237	0.932	0.934	1.09e-92		CENPA	5.32e-138	-0.498627	0.443	0.925	1.08e-133		PHLDA2	9.08094e-165	0.695521	0.992	0.989	1.76406e-160
RPL29	3.22e-62	0.129342	0.996	0.986	6.53e-58		CMIP	1.23e-47	0.102607	0.652	0.359	2.5e-43		LIF	3.79e-74	0.160798	0.504	0.175	7.69e-70		NR4A1	1.18e-77	0.176399	0.467	0.316	2.4e-73		RPS12	3.14e-95	0.133466	0.998	0.994	6.37e-91		ATP5F1B	9.39e-138	-0.435699	0.997	1	1.91e-133		S100P	2.43921e-164	0.696184	0.985	0.98	4.73841e-160
TRIML2	6.58e-62	0.0329869	0.167	0.058	1.33e-57		IL6R	1.3e-47	0.0664986	0.241	0.077	2.64e-43		SMAD3	3.82e-74	0.294945	0.855	0.627	7.75e-70		NPM1	3.27e-77	-0.130695	0.997	0.988	6.64e-73		BAG2	3.58e-94	-0.259426	0.692	0.827	7.28e-90		RPS12	1.1e-137	0.236743	1	1	2.22e-133		DUSP5	4.61368e-164	0.431582	0.798	0.466	8.96254e-160
VCL	1.47e-61	0.229479	0.783	0.623	2.97e-57		AMOTL2	3.43e-47	0.1183	0.641	0.354	6.97e-43		ANKRD33B	6.32e-74	0.177789	0.588	0.25	1.28e-69		SLC25A5	1.16e-76	-0.12399	0.988	0.963	2.35e-72		S100A6	4.3e-94	0.248776	0.998	0.993	8.72e-90		SET	1.17e-137	-0.405191	0.995	1	2.37e-133		SMOX	7.74074e-164	0.304524	0.754	0.365	1.50372e-159
MYL12A	1.66e-61	0.161686	0.981	0.946	3.37e-57		AL138724.1	5.58e-47	0.0550798	0.246	0.081	1.13e-42		BCL3	4.65e-73	0.227766	0.682	0.361	9.45e-69		LGALS1	3.26e-76	0.228136	0.992	0.97	6.61e-72		COX6C	5.96e-94	0.1704	0.989	0.97	1.21e-89		CENPF	1.53e-137	-0.561905	0.794	0.998	3.11e-133		HBEGF	1.67199e-163	0.54936	0.868	0.592	3.24801e-159
TCP1	1.84e-61	-0.181846	0.979	0.954	3.73e-57		PLK3	6.42e-47	0.200399	0.685	0.43	1.3e-42		RPL39	5.1e-73	0.217366	1	1	1.03e-68		RPL37	5.42e-76	0.0858813	0.995	0.989	1.1e-71		ATP5MD	1.13e-93	0.157803	0.989	0.97	2.29e-89		HMGA2	5.6e-137	-0.494046	0.545	0.96	1.14e-132		ERN1	5.58076e-163	0.246403	0.67	0.251	1.08412e-158
REL	3.01e-61	0.0995433	0.485	0.307	6.11e-57		CSF1	6.78e-47	0.035553	0.128	0.026	1.38e-42		RPL32	7.66e-73	0.201248	1	1	1.55e-68		JPT1	6.52e-76	0.15542	0.993	0.972	1.32e-71		COIL	1.97e-92	-0.241307	0.597	0.782	4.01e-88		HNRNPF	1.17e-136	-0.482323	0.937	0.999	2.38e-132		CCL20	7.68088e-162	0.78198	0.468	0.068	1.49209e-157
FHL2	1.25e-60	0.160799	0.878	0.779	2.54e-56		NABP1	1.02e-46	0.096476	0.47	0.222	2.08e-42		CPOX	6.52e-72	-0.367838	0.981	0.989	1.32e-67		RPL36	8.21e-76	0.0859096	0.997	0.991	1.67e-71		RPS14	3.89e-91	0.128456	0.996	0.99	7.89e-87		PSRC1	2.86e-136	-0.38354	0.273	0.836	5.81e-132		JUND	9.75283e-162	0.443978	0.883	0.685	1.89458e-157
ETS1	1.28e-60	0.0504658	0.208	0.085	2.6e-56		ACTG1	1.53e-46	0.206384	0.999	0.991	3.1e-42		LUCAT1	1.22e-71	0.0867444	0.21	0.016	2.47e-67		RPS15A	3.54e-75	0.09978	0.996	0.989	7.19e-71		TUBA1B	5.41e-91	-0.211988	0.987	0.974	1.1e-86		PPP1CC	5.41e-136	-0.486072	0.86	0.996	1.1e-131		ATP5MC1	1.16527e-161	-0.485464	0.959	0.962	2.26366e-157
SERTAD2	4.83e-60	0.11248	0.73	0.561	9.8e-56		MAFG	3.4e-46	0.174265	0.852	0.612	6.9e-42		KNSTRN	1.41e-71	-0.319299	0.824	0.94	2.85e-67		NCL	3.99e-75	-0.198456	0.995	0.986	8.09e-71		METRNL	4.78e-90	0.234865	0.803	0.7	9.7e-86		PDCD2	8.77e-136	-0.473185	0.805	0.989	1.78e-131		RND1	2.74718e-161	0.248228	0.505	0.088	5.33668e-157
NQO1	9.68e-60	0.245682	0.984	0.939	1.97e-55		CHMP1B	1.99e-45	0.10019	0.547	0.285	4.04e-41		DLGAP5	7.05e-71	-0.314414	0.789	0.926	1.43e-66		MTHFD2	4.9e-75	-0.190636	0.944	0.927	9.95e-71		TUBB	5.89e-90	-0.204216	0.985	0.974	1.2e-85		PTGES3	1.09e-135	-0.382768	0.996	1	2.21e-131		RAB3A	1.57626e-160	0.231403	0.644	0.223	3.06204e-156
RPL38	1.25e-59	0.109192	0.996	0.987	2.54e-55		UPP1	2.76e-45	0.197411	0.693	0.439	5.6e-41		HIST1H4C	9.78e-70	0.674808	1	0.988	1.98e-65		NDUFB3	8.98e-75	0.15803	0.959	0.918	1.82e-70		PPP1CC	6.91e-90	-0.248631	0.918	0.921	1.4e-85		RPL37	1.22e-135	0.309816	1	1	2.48e-131		PMAIP1	1.66079e-160	0.29094	0.682	0.268	3.22625e-156
ICAM1	1.54e-59	0.0859563	0.131	0.039	3.13e-55		EFNA1	3.8e-45	0.122374	0.479	0.24	7.7e-41		CKS2	2.62e-69	-0.367379	0.999	1	5.32e-65		PPP1CC	1.61e-74	-0.189757	0.936	0.921	3.27e-70		PDCD2	2.73e-89	-0.244743	0.883	0.908	5.54e-85		ADSL	3.02e-135	-0.489457	0.817	0.996	6.13e-131		SNHG15	2.51112e-160	0.494888	0.957	0.906	4.8781e-156
RPL39	2.03e-59	0.0851914	0.995	0.987	4.12e-55		HBEGF	6.1e-45	0.0971814	0.469	0.228	1.24e-40		SAT1	4.41e-69	0.426867	0.981	0.907	8.96e-65		COX6A1	3.46e-74	0.132012	0.994	0.978	7.03e-70		LUC7L2	5.09e-89	-0.261711	0.742	0.854	1.03e-84		HNRNPR	3.31e-135	-0.490332	0.865	0.997	6.73e-131		SH3BP2	5.16426e-160	0.321696	0.839	0.56	1.00321e-155
CMIP	3.42e-59	0.0705622	0.548	0.359	6.95e-55		SLC38A2	6.9e-45	0.273434	0.922	0.783	1.4e-40		HMMR	8.2e-69	-0.303048	0.771	0.913	1.66e-64		SERPINB9	1.32e-73	0.106369	0.342	0.198	2.68e-69		CACYBP	6.21e-89	-0.235988	0.954	0.942	1.26e-84		KNSTRN	4.62e-135	-0.456649	0.431	0.94	9.38e-131		GADD45A	5.30739e-159	0.409571	0.941	0.833	1.03101e-154
CCT6A	1.93e-58	-0.153753	0.988	0.966	3.92e-54		PNRC1	8.74e-45	0.157064	0.59	0.342	1.77e-40		FHL2	1.14e-68	0.326665	0.974	0.896	2.32e-64		CDC20	1.05e-72	-0.244639	0.964	0.937	2.14e-68		ADSL	9.29e-89	-0.251551	0.887	0.908	1.89e-84		MT2A	6.39e-135	0.773256	1	1	1.3e-130		RAB11A	6.53605e-159	-0.430312	0.974	0.974	1.26969e-154
BTG2	2.86e-58	0.0683656	0.296	0.151	5.8e-54		EHD1	1.28e-44	0.13833	0.62	0.353	2.59e-40		NOCT	1.46e-68	0.233212	0.721	0.406	2.97e-64		TOMM40	3.34e-71	-0.168126	0.973	0.937	6.78e-67		CCT3	1.62e-88	-0.184421	0.989	0.968	3.28e-84		VCL	1.8e-134	0.776921	0.83	0.783	3.64e-130		HNRNPH3	7.16253e-158	-0.383953	0.731	0.897	1.39139e-153
RPL11	3.08e-58	0.105181	0.997	0.99	6.26e-54		AC006449.6	2.72e-44	0.0677751	0.296	0.113	5.53e-40		B2M	2.12e-68	0.264094	1	1	4.31e-64		HSPB1	7.32e-71	0.290031	0.991	0.964	1.49e-66		COA7	1.84e-88	-0.185133	0.411	0.628	3.74e-84		PPP2CA	4.22e-134	-0.480428	0.743	0.992	8.57e-130		PDCD6	1.78026e-157	-0.419065	0.984	0.98	3.45834e-153
RPL35	3.87e-58	0.0976612	0.998	0.99	7.85e-54		RPL35A	7.94e-44	0.144855	0.998	0.986	1.61e-39		NINJ1	2.79e-68	0.32044	0.9	0.722	5.66e-64		SRSF4	1.59e-70	-0.225983	0.774	0.835	3.23e-66		MT1E	1.6e-87	0.233789	0.994	0.986	3.24e-83		NDC80	1.37e-133	-0.335985	0.247	0.806	2.77e-129		RPS26	8.04558e-157	0.330117	0.988	0.987	1.56294e-152
GRSF1	1.07e-57	-0.205481	0.931	0.917	2.18e-53		MRPS34	8.17e-44	-0.219542	0.983	0.953	1.66e-39		EIF1	3.78e-67	0.222121	1	1	7.68e-63		SELENOK	2.6e-70	0.170239	0.88	0.815	5.29e-66		RPL37	2.58e-87	0.114498	0.994	0.989	5.25e-83		YDJC	1.54e-133	-0.485678	0.752	0.987	3.12e-129		FLNB	9.35338e-157	0.475389	0.939	0.837	1.81699e-152
ZFAS1	2.41e-57	0.116185	0.989	0.966	4.89e-53		ARTN	2.37e-43	0.108803	0.475	0.243	4.8e-39		CCNF	1.6e-66	-0.288485	0.532	0.754	3.25e-62		PTPN1	3.9e-70	0.147608	0.88	0.8	7.92e-66		ERRFI1	4.69e-87	0.282745	0.942	0.894	9.53e-83		HSPA9	5.55e-133	-0.477276	0.899	0.997	1.13e-128		PPIA	5.73273e-156	-0.366728	0.995	0.996	1.11364e-151
RPL18A	3.1e-57	0.1212	1	0.991	6.3e-53		SLC25A37	8.51e-43	0.21967	0.909	0.711	1.73e-38		SAC3D1	8.71e-65	-0.311551	0.962	0.977	1.77e-60		ADSL	1.04e-69	-0.189766	0.909	0.908	2.12e-65		MT-CO1	7.98e-87	0.159657	0.999	0.992	1.62e-82		DBF4	2.69e-132	-0.444785	0.445	0.936	5.45e-128		AC239799.2	9.83868e-156	0.305375	0.596	0.183	1.91126e-151
ATP5MD	8.15e-57	0.108417	0.991	0.97	1.65e-52		PRDX1	1.01e-42	0.157856	0.994	0.979	2.04e-38		ATP5F1D	2.7e-64	-0.176798	1	1	5.49e-60		MYH9	1.43e-69	0.211348	0.917	0.849	2.9e-65		PA2G4	4.56e-86	-0.195435	0.988	0.973	9.27e-82		WDR43	3.59e-132	-0.477567	0.702	0.98	7.28e-128		HES4	2.10573e-155	0.674057	0.914	0.745	4.0906e-151
SERPINB9	1.51e-56	0.0778566	0.356	0.198	3.07e-52		RPL32	1.07e-42	0.170506	0.995	0.99	2.17e-38		KIF22	1.37e-63	-0.29839	0.966	0.988	2.78e-59		TUBB	1.93e-69	-0.148421	0.987	0.974	3.91e-65		YDJC	5.21e-86	-0.252724	0.848	0.886	1.06e-81		LMNB1	9.79e-132	-0.473259	0.507	0.959	1.99e-127		OVOL1	2.12302e-155	0.329977	0.78	0.432	4.12418e-151
CPOX	1.97e-56	-0.265043	0.918	0.904	4e-52		TNFAIP1	1.99e-42	0.0982535	0.536	0.286	4.04e-38		PTTG1	3.63e-63	-0.324027	0.985	0.999	7.36e-59		TUBB4B	4.47e-69	-0.19202	0.987	0.966	9.06e-65		DNAAF2	5.48e-86	-0.231937	0.543	0.725	1.11e-81		SH2D4A	1.22e-131	-0.365436	0.298	0.848	2.47e-127		BHLHE40	4.10185e-155	0.224235	0.564	0.141	7.96826e-151
RNF223	3.65e-56	0.0655365	0.197	0.082	7.4e-52		S100A6	2.23e-41	0.214158	0.999	0.993	4.52e-37		CDC25B	6.84e-63	-0.313591	0.846	0.936	1.39e-58		NACA	7.43e-69	-0.108645	0.992	0.975	1.51e-64		HSP90AB1	5.5e-86	-0.159804	0.999	0.996	1.12e-81		RPL34	1.32e-131	0.341975	1	1	2.68e-127		KLF4	2.24075e-153	0.318635	0.782	0.399	4.35287e-149
GNAS	4.82e-56	-0.148525	0.988	0.963	9.79e-52		TUBB2A	4.49e-41	0.275918	0.912	0.777	9.11e-37		G2E3	1.64e-62	-0.252674	0.616	0.811	3.33e-58		MAZ	7.51e-69	-0.210397	0.869	0.887	1.52e-64		XRCC5	5.84e-86	-0.226816	0.969	0.956	1.19e-81		ARHGAP11A	4.16e-131	-0.341742	0.242	0.797	8.45e-127		MT-ND3	8.02836e-153	0.384711	0.982	0.982	1.55959e-148
MAP3K8	8.56e-56	0.0509903	0.218	0.096	1.74e-51		IRAK2	1.39e-40	0.0508552	0.147	0.038	2.83e-36		RPL11	3.63e-62	0.181892	1	1	7.38e-58		TMA7	1.07e-68	0.11051	0.993	0.976	2.18e-64		STRAP	7.35e-86	-0.243513	0.919	0.922	1.49e-81		NXT1	4.87e-131	-0.435048	0.49	0.935	9.89e-127		PSMA6	1.20195e-151	-0.415502	0.946	0.96	2.33491e-147
SLC38A2	1.13e-55	0.167691	0.87	0.783	2.29e-51		FHL2	1.77e-40	0.21707	0.925	0.779	3.6e-36		MPST	1.07e-61	-0.285524	0.919	0.96	2.17e-57		CCT3	1.29e-68	-0.131451	0.991	0.968	2.63e-64		CCT5	8.78e-86	-0.218448	0.98	0.96	1.78e-81		NOL7	2.16e-130	-0.442176	0.929	0.998	4.38e-126		PSMD7	2.54665e-151	-0.463361	0.935	0.944	4.94713e-147
CCNB1	1.57e-55	-0.307936	0.904	0.901	3.19e-51		RPL24	1.23e-39	0.132497	0.996	0.982	2.49e-35		FTH1	4.11e-61	0.312476	1	1	8.35e-57		RPL21	1.91e-68	0.0963631	0.995	0.985	3.87e-64		SEC61G	1.09e-85	0.158642	0.984	0.964	2.21e-81		NRIP1	2.37e-130	-0.259508	0.105	0.613	4.8e-126		CYP3A5	2.74246e-151	0.507738	0.933	0.772	5.32751e-147
EID3	1.02e-54	0.0224186	0.109	0.029	2.08e-50		CSRNP1	3.85e-39	0.100584	0.512	0.277	7.81e-35		MAP3K8	5.46e-61	0.112941	0.39	0.122	1.11e-56		YDJC	2.53e-68	-0.193696	0.88	0.886	5.14e-64		TMEM256	1.22e-85	0.273181	0.934	0.878	2.47e-81		JUND	3.16e-130	0.745217	0.941	0.959	6.41e-126		SPCS2	4.73257e-151	-0.426677	0.945	0.957	9.19349e-147
MRPS26	8.93e-54	-0.183111	0.951	0.922	1.81e-49		RPS25	6.73e-39	0.132505	0.998	0.988	1.37e-34		PLK3	6.39e-61	0.263461	0.777	0.518	1.3e-56		METRNL	3.82e-68	0.160764	0.804	0.7	7.74e-64		FOSL1	1.74e-85	0.239962	0.936	0.872	3.53e-81		GEMIN4	1.82e-129	-0.303671	0.227	0.793	3.7e-125		ATP5F1E	5.7523e-151	0.286668	0.982	0.98	1.11744e-146
ANP32B	1.12e-53	-0.166929	0.981	0.959	2.28e-49		OPTN	1.1e-38	0.0990689	0.437	0.218	2.24e-34		KIF5B	1.99e-60	-0.276226	0.991	0.998	4.03e-56		BIK	4.37e-68	0.194517	0.789	0.703	8.87e-64		SDC4	2.57e-85	0.209263	0.726	0.596	5.22e-81		EEF1B2	3.19e-129	-0.27524	1	1	6.47e-125		RPL35A	1.04345e-150	0.297869	0.987	0.988	2.027e-146
HBEGF	1.14e-53	0.0927768	0.383	0.228	2.31e-49		RPL9	1.61e-38	0.130914	0.995	0.98	3.27e-34		ZFAS1	4.45e-60	0.270397	1	0.998	9.03e-56		PDCD2	1.24e-67	-0.177105	0.911	0.908	2.53e-63		HNRNPF	2.96e-85	-0.244514	0.952	0.941	6.01e-81		EIF3A	6.67e-129	-0.47093	0.935	0.998	1.35e-124		NDUFV2	1.98529e-150	-0.377018	0.974	0.975	3.85663e-146
RPS23	1.59e-53	0.0879451	0.997	0.991	3.22e-49		MT-ND6	1.82e-38	-0.753225	0.879	0.931	3.69e-34		SLC25A3	9.93e-60	-0.17412	1	1	2.02e-55		CCT4	3.03e-67	-0.16858	0.972	0.955	6.16e-63		RPS15A	4.45e-85	0.123045	0.996	0.989	9.03e-81		PAGR1	8.27e-128	-0.446648	0.554	0.967	1.68e-123		GADD45GIP1	4.55424e-150	-0.421092	0.952	0.956	8.84706e-146
COX6C	2.53e-53	0.118919	0.991	0.97	5.14e-49		NINJ1	1.93e-38	0.228752	0.816	0.599	3.92e-34		RPUSD1	1.85e-59	-0.286016	0.93	0.952	3.76e-55		PLK3	6.44e-67	0.155652	0.561	0.43	1.31e-62		EPPK1	1.29e-83	0.187649	0.301	0.149	2.63e-79		H3F3B	1.86e-127	-0.320686	0.999	1	3.77e-123		MRPL51	6.00828e-150	-0.407829	0.961	0.962	1.16717e-145
RPS15	9.9e-52	0.0913536	0.999	0.993	2.01e-47		SELENOK	2.32e-38	0.196338	0.937	0.815	4.7e-34		RAD21	2.38e-59	-0.276575	0.997	0.999	4.84e-55		PDE4B	2.43e-66	-0.204737	0.518	0.663	4.94e-62		FLNA	3.31e-83	0.250061	0.94	0.879	6.71e-79		NACA	2.32e-127	-0.306142	1	1	4.7e-123		EID1	9.11712e-150	-0.425215	0.945	0.966	1.77109e-145
MIR4435-2HG	1.15e-51	0.0927839	0.613	0.437	2.34e-47		NR2F6	2.57e-38	-0.26418	0.948	0.908	5.22e-34		MT-ND6	6.08e-59	-0.477108	0.903	0.99	1.23e-54		HNRNPDL	3.38e-66	-0.179737	0.975	0.955	6.85e-62		IFITM3	4.19e-83	0.221018	0.992	0.966	8.5e-79		CCNB2	2.36e-127	-0.443604	0.483	0.953	4.8e-123		SNHG6	1.23017e-149	0.358628	0.965	0.962	2.38973e-145
RPL9	4.2e-51	0.0988259	0.994	0.98	8.52e-47		ZBED2	4.25e-38	0.111731	0.454	0.233	8.63e-34		PIMREG	7.71e-59	-0.291755	0.659	0.845	1.57e-54		RPL23A	1.33e-65	0.0964542	0.996	0.985	2.7e-61		RCN1	5.5e-83	-0.24525	0.768	0.858	1.12e-78		YWHAH	4.74e-127	-0.45279	0.895	0.999	9.62e-123		NFKBIA	2.09005e-149	0.802621	0.862	0.744	4.06013e-145
CDC20	4.65e-51	-0.238839	0.968	0.937	9.45e-47		USP43	4.29e-38	0.0494299	0.232	0.084	8.71e-34		RPS12	1.49e-58	0.154198	1	1	3.02e-54		TUBA1B	1.34e-65	-0.153799	0.989	0.974	2.73e-61		CCT2	9.22e-83	-0.194779	0.982	0.961	1.87e-78		CCDC137	5.41e-127	-0.461814	0.596	0.964	1.1e-122		POLR2G	3.11869e-149	-0.422365	0.912	0.95	6.05836e-145
PDP1	5.5e-51	-0.253884	0.939	0.945	1.12e-46		MT-ND5	8.18e-38	-0.486995	0.994	0.983	1.66e-33		KIFC1	1.96e-58	-0.274542	0.771	0.871	3.98e-54		NQO1	2.83e-65	0.252556	0.979	0.939	5.75e-61		CLU	1.08e-82	0.320711	0.809	0.718	2.18e-78		MRPS30	9.2e-127	-0.445667	0.609	0.971	1.87e-122		PSMA5	4.03738e-149	-0.46535	0.959	0.969	7.84301e-145
TUBB4B	6.87e-51	-0.189417	0.988	0.966	1.39e-46		CFLAR	9.39e-38	0.112051	0.635	0.383	1.91e-33		TNFAIP8L1	2.77e-58	-0.217315	0.349	0.618	5.63e-54		SRRM2	3.01e-65	-0.181418	0.983	0.968	6.11e-61		HNRNPR	1.96e-82	-0.251662	0.918	0.934	3.98e-78		CDCA8	3.13e-126	-0.503117	0.588	0.972	6.34e-122		MAP1LC3B	4.12129e-149	0.41379	0.953	0.867	8.00603e-145
RPL37A	6.95e-51	0.0885672	0.996	0.987	1.41e-46		DKK1	1.18e-37	0.431565	0.949	0.87	2.39e-33		REEP4	2.98e-58	-0.28836	0.87	0.946	6.06e-54		IFITM3	8.35e-65	0.166559	0.993	0.966	1.7e-60		CYTOR	4.46e-82	0.212409	0.844	0.769	9.06e-78		PBDC1	3.88e-126	-0.35112	0.319	0.868	7.87e-122		NFE2L2	7.21178e-149	0.401433	0.948	0.872	1.40096e-144
FTH1	1.01e-50	0.175605	0.997	0.99	2.05e-46		EGFR	4.4e-37	0.134379	0.712	0.466	8.94e-33		MT1X	1.3e-57	0.475435	0.995	0.983	2.64e-53		SNRPD2	9.88e-65	0.109702	0.993	0.975	2.01e-60		PTPN1	4.72e-82	0.213528	0.874	0.8	9.58e-78		CCT5	4.7e-126	-0.422754	0.981	1	9.54e-122		ENO1	1.19503e-148	-0.598176	0.98	0.987	2.32147e-144
AMOTL2	1.18e-50	0.0871942	0.528	0.354	2.4e-46		MYL12A	5.44e-37	0.198902	0.99	0.946	1.1e-32		HINT1	2.37e-57	0.186877	1	1	4.81e-53		RNF223	6.07e-64	0.0792217	0.187	0.082	1.23e-59		CDK2AP2	1.07e-81	0.261476	0.916	0.852	2.16e-77		S100A6	4.8e-126	0.484095	1	1	9.74e-122		GADD45B	1.41083e-148	0.244057	0.604	0.184	2.74068e-144
TENT5B	2.56e-50	0.0864233	0.279	0.149	5.19e-46		AC245407.2	6.87e-37	0.0266462	0.127	0.031	1.39e-32		CCNB2	2.46e-57	-0.287824	0.851	0.953	5e-53		CXCL8	1.32e-63	0.210997	0.135	0.045	2.69e-59		EPC1	1.54e-81	-0.191179	0.374	0.588	3.13e-77		LUC7L2	8.11e-126	-0.450985	0.567	0.963	1.65e-121		ARF5	1.45095e-148	-0.355889	0.974	0.974	2.81861e-144
RPS16	3.62e-50	0.0888109	0.996	0.99	7.35e-46		BHLHE40	8.82e-37	0.0650054	0.323	0.141	1.79e-32		THBS1	4.48e-57	0.152812	0.394	0.131	9.09e-53		XRCC5	2.8e-63	-0.164658	0.976	0.956	5.68e-59		EIF3A	3.68e-81	-0.267075	0.961	0.961	7.46e-77		STRAP	9.52e-126	-0.461823	0.861	0.996	1.93e-121		MT-ND2	2.06132e-148	0.465037	0.985	0.984	4.00432e-144
RPS14	7.29e-50	0.0923318	0.996	0.99	1.48e-45		SERPINB9	1.16e-36	0.0818583	0.405	0.198	2.35e-32		PDGFB	4.72e-57	0.147929	0.438	0.164	9.57e-53		PSMD7	5.21e-63	-0.184604	0.925	0.924	1.06e-58		PLAUR	3.85e-81	0.240638	0.756	0.653	7.82e-77		MKI67	8.65e-125	-0.542564	0.896	0.999	1.76e-120		TAF1D	2.52916e-148	0.404614	0.979	0.963	4.91314e-144
ITPRID2	1.28e-49	-0.229358	0.969	0.96	2.6e-45		SLC25A3	1.31e-36	-0.146587	0.995	0.97	2.67e-32		RPL9	5e-57	0.145239	1	1	1.01e-52		ALDOA	8.92e-63	0.19781	0.979	0.931	1.81e-58		NOP16	4.59e-81	-0.249126	0.897	0.92	9.31e-77		CDCA3	1.34e-124	-0.504706	0.582	0.984	2.71e-120		HNRNPA2B1	4.73662e-148	-0.597334	0.993	0.992	9.20136e-144
BCL3	2.45e-49	0.0876819	0.438	0.284	4.97e-45		NQO1	1.91e-36	0.242375	0.988	0.939	3.88e-32		NR4A1	6.69e-57	0.244258	0.656	0.384	1.36e-52		YWHAH	4.58e-62	-0.179073	0.946	0.934	9.3e-58		LDHA	1.83e-80	-0.188012	0.987	0.964	3.72e-76		PPAN	4.39e-124	-0.403189	0.425	0.915	8.91e-120		EBNA1BP2	6.75165e-148	-0.427019	0.843	0.924	1.31158e-143
ALDOA	4.8e-49	0.189318	0.982	0.931	9.74e-45		TRIM16L	2.22e-36	0.0503136	0.217	0.077	4.5e-32		ATP5F1B	6.73e-57	-0.228092	1	1	1.37e-52		ATP5F1A	3.5e-61	-0.173676	0.968	0.944	7.09e-57		AKAP12	5.21e-80	0.240765	0.997	0.988	1.06e-75		CCT3	1.17e-122	-0.365819	0.995	1	2.37e-118		PSMA2	8.51827e-147	-0.432671	0.971	0.975	1.65476e-142
STX11	5.61e-49	0.0313691	0.105	0.03	1.14e-44		HRH1	3.43e-36	0.0526633	0.242	0.092	6.96e-32		AF213884.3	1.41e-56	0.0537101	0.164	0.011	2.85e-52		CPOX	9.96e-61	-0.238916	0.891	0.904	2.02e-56		SNHG7	1.2e-79	-0.235473	0.976	0.952	2.44e-75		TOMM40	1.18e-122	-0.412202	0.967	0.998	2.39e-118		SESN2	1.53608e-146	0.243122	0.668	0.272	2.98398e-142
CHAC1	6.72e-49	0.0775729	0.15	0.058	1.36e-44		RPL41	4.19e-36	0.110985	1	0.995	8.5e-32		TNFRSF10B	1.59e-56	0.205113	0.7	0.417	3.23e-52		SERF2	1.03e-60	0.122739	0.993	0.974	2.08e-56		CUTC	1.96e-79	-0.23096	0.592	0.754	3.97e-75		RPS14	1.65e-122	0.233219	1	1	3.34e-118		SERTAD1	1.68768e-146	0.511144	0.924	0.776	3.27849e-142
AKAP12	8.07e-49	0.172243	0.996	0.988	1.64e-44		C6orf141	7.32e-36	0.0717346	0.323	0.141	1.49e-31		KIF2C	2.55e-56	-0.285547	0.801	0.892	5.18e-52		LUC7L2	1.15e-60	-0.192103	0.8	0.854	2.34e-56		SERPINB9	4.48e-79	0.146218	0.361	0.198	9.09e-75		CACYBP	2.05e-122	-0.440496	0.943	0.997	4.16e-118		AHDC1	2.26596e-145	0.280474	0.775	0.435	4.40185e-141
PHB2	1.71e-48	-0.129182	0.986	0.957	3.48e-44		LIMA1	1.14e-35	0.19455	0.909	0.744	2.32e-31		DTYMK	2.59e-56	-0.251794	0.994	0.998	5.25e-52		TGIF1	1.18e-60	-0.210204	0.664	0.761	2.39e-56		PPP2CA	1.58e-78	-0.245174	0.856	0.899	3.21e-74		LTBR	2.3e-122	-0.409558	0.423	0.914	4.66e-118		RCN2	9.73559e-145	-0.408016	0.954	0.971	1.89124e-140
CCN1	1.79e-48	0.260603	0.718	0.602	3.63e-44		PLCXD2	1.84e-35	0.0719554	0.221	0.081	3.74e-31		CDKN3	3.75e-56	-0.298148	0.892	0.967	7.61e-52		CLU	3.16e-60	0.209872	0.807	0.718	6.41e-56		ANXA3	1.92e-78	-0.257457	0.932	0.93	3.9e-74		UBA52	1.28e-121	0.280047	1	1	2.6e-117		FOSL2	1.06913e-143	0.285617	0.782	0.44	2.07689e-139
UQCRFS1	2.21e-48	-0.163332	0.964	0.94	4.48e-44		SOCS1	5.22e-35	0.0599249	0.247	0.097	1.06e-30		CNBP	4.82e-56	-0.192546	1	1	9.77e-52		ATP6V0B	4.46e-60	0.15672	0.985	0.948	9.05e-56		RPLP1	3.53e-78	0.123255	0.999	0.996	7.16e-74		C1orf43	2.7e-121	-0.435877	0.831	0.995	5.48e-117		COX4I1	1.34509e-142	-0.292296	0.98	0.981	2.61297e-138
PGAM1	2.52e-48	-0.116042	0.987	0.954	5.11e-44		CD55	7.53e-35	0.164901	0.827	0.624	1.53e-30		RPS3A	6.73e-56	0.143135	1	1	1.37e-51		EPPK1	6.14e-60	0.124903	0.263	0.149	1.25e-55		MALAT1	4.94e-78	0.31003	0.999	0.991	1e-73		RAD21	4.27e-121	-0.456595	0.883	0.999	8.68e-117		TMEM59	1.93532e-142	-0.419588	0.955	0.969	3.75955e-138
EREG	4.67e-48	0.305206	0.968	0.951	9.48e-44		NFE2L2	7.57e-35	0.171425	0.927	0.8	1.54e-30		BTG3	6.88e-56	0.267545	0.992	0.971	1.4e-51		FHL2	1.15e-59	0.149116	0.852	0.779	2.33e-55		RPL39	5.13e-78	0.0862403	0.995	0.987	1.04e-73		GTSE1	7.02e-121	-0.448635	0.5	0.946	1.42e-116		PARD6B	2.13185e-142	0.477407	0.945	0.867	4.14134e-138
KIF5B	5.97e-48	-0.196147	0.931	0.925	1.21e-43		TMSB10	1.03e-34	0.159556	0.996	0.993	2.09e-30		GADD45B	2.4e-55	0.31439	0.807	0.563	4.88e-51		MALAT1	4.24e-59	0.195131	0.998	0.991	8.61e-55		PMAIP1	1.06e-77	0.219502	0.764	0.666	2.16e-73		ZNF639	7.36e-120	-0.402224	0.414	0.883	1.49e-115		RPL38	8.021e-142	0.308349	0.974	0.973	1.55816e-137
RPL27	2.07e-47	0.0936282	0.995	0.984	4.2e-43		MIR4435-2HG	1.08e-34	0.0930419	0.698	0.437	2.19e-30		ANKRD37	1.03e-54	0.164481	0.4	0.149	2.09e-50		ZFAS1	1.39e-58	0.105584	0.988	0.966	2.82e-54		GPRC5A	1.51e-77	0.219261	0.857	0.788	3.06e-73		RPS24	1.59e-119	0.254985	1	1	3.23e-115		RAB2A	9.45533e-142	-0.375856	0.959	0.959	1.83679e-137
LIF	5.23e-47	0.0404237	0.284	0.148	1.06e-42		MYC	1.62e-34	0.277269	0.928	0.821	3.29e-30		SERTAD2	1.06e-54	0.242569	0.892	0.698	2.15e-50		H2AFZ	2.6e-58	-0.13749	0.994	0.977	5.27e-54		SRSF5	1.63e-77	-0.267578	0.862	0.909	3.31e-73		RNF7	3.17e-119	-0.435883	0.873	0.994	6.44e-115		RPLP2	1.17413e-141	0.246947	0.994	0.993	2.28086e-137
CEBPD	6.48e-47	0.124614	0.544	0.398	1.31e-42		MIR31HG	2.22e-34	0.0891508	0.59	0.355	4.5e-30		BUB1	1.24e-54	-0.248263	0.698	0.846	2.51e-50		KLF5	2.6e-58	0.149435	0.58	0.459	5.27e-54		SERF2	2.16e-77	0.165472	0.993	0.974	4.38e-73		GNAS	8.47e-119	-0.368762	0.989	1	1.72e-114		MAFG	1.71436e-140	0.31043	0.862	0.668	3.33031e-136
PPP1CC	6.6e-47	-0.17127	0.948	0.921	1.34e-42		IRS2	2.43e-34	0.0325248	0.254	0.101	4.93e-30		TMSB10	2.13e-54	0.194075	1	1	4.32e-50		STRAP	3.84e-58	-0.168759	0.936	0.922	7.79e-54		MAZ	6.66e-77	-0.250864	0.833	0.887	1.35e-72		GNAI1	1.33e-117	-0.461497	0.658	0.976	2.7e-113		PRAG1	4.1757e-140	0.223968	0.667	0.276	8.11172e-136
RPS15A	9.14e-47	0.0936065	0.997	0.989	1.86e-42		SESN2	3e-34	0.0779955	0.29	0.127	6.08e-30		LMNB1	3.23e-54	-0.279843	0.898	0.959	6.56e-50		TMEM256	1e-57	0.187714	0.936	0.878	2.04e-53		SRSF7	1.16e-76	-0.272066	0.937	0.941	2.35e-72		SRSF4	1.82e-117	-0.427572	0.513	0.946	3.69e-113		RND3	1.29388e-139	0.3127	0.821	0.536	2.5135e-135
DDIT3	1.56e-46	0.0906611	0.27	0.146	3.16e-42		BCL10	3.18e-34	0.0939819	0.601	0.353	6.45e-30		RPL41	3.95e-54	0.131672	1	1	8.01e-50		THBS1	1.34e-57	0.076011	0.22	0.11	2.73e-53		NR4A1	3.5e-76	0.233907	0.473	0.316	7.11e-72		RPL24	2.32e-117	0.27762	1	1	4.7e-113		EPCAM	1.61179e-139	-0.49816	0.985	0.983	3.13105e-135
SERTAD1	1.6e-46	0.147584	0.833	0.738	3.24e-42		SBNO2	6.3e-34	0.0855528	0.435	0.225	1.28e-29		PNRC1	4.29e-54	0.265937	0.631	0.374	8.71e-50		ELF3	1.67e-57	0.148714	0.514	0.387	3.4e-53		GEM	1.03e-75	0.153201	0.39	0.23	2.09e-71		YARS2	1.32e-116	-0.265341	0.212	0.741	2.69e-112		PPP1R15B	5.67424e-139	0.292444	0.812	0.519	1.10228e-134
GCSH	2.65e-46	-0.133828	0.983	0.954	5.37e-42		ZFAS1	1.07e-33	0.132517	0.993	0.966	2.17e-29		BMP4	1.02e-53	-0.352822	0.614	0.777	2.08e-49		CCT5	2.48e-57	-0.149282	0.983	0.96	5.03e-53		ATP5MPL	2.35e-75	0.173187	0.979	0.949	4.78e-71		IFRD2	1.78e-116	-0.441954	0.79	0.992	3.61e-112		BANF1	2.49165e-138	-0.419852	0.97	0.968	4.84027e-134
PARD6B	2.85e-46	0.0811082	0.543	0.383	5.78e-42		TICAM1	1.11e-33	0.0918699	0.602	0.36	2.24e-29		RACGAP1	1.68e-53	-0.235773	0.684	0.82	3.41e-49		BAG2	3.09e-57	-0.179575	0.765	0.827	6.27e-53		BTF3	6.48e-75	-0.123178	0.991	0.973	1.32e-70		PPRC1	1.14e-115	-0.350616	0.328	0.855	2.32e-111		STK17B	3.10132e-138	0.259181	0.791	0.473	6.02463e-134
EHD1	6.26e-46	0.0937419	0.513	0.353	1.27e-41		CDC20	1.47e-33	-0.313348	0.973	0.937	2.98e-29		RPL7	3.25e-53	0.156801	1	1	6.59e-49		MYL12A	3.75e-57	0.144994	0.975	0.946	7.61e-53		SMIM15	8.87e-75	-0.24001	0.803	0.875	1.8e-70		GTPBP4	1.67e-115	-0.414211	0.578	0.962	3.39e-111		TNS4	3.16872e-138	0.452431	0.891	0.628	6.15556e-134
BAIAP2	7.76e-46	0.160585	0.831	0.703	1.58e-41		FOXD1	1.8e-33	0.137284	0.768	0.539	3.66e-29		MAFG	3.36e-53	0.235544	0.913	0.737	6.82e-49		HNRNPF	4.83e-57	-0.165438	0.963	0.941	9.8e-53		MRPS30	1.33e-74	-0.223922	0.758	0.848	2.7e-70		RPP38	2.23e-115	-0.335786	0.322	0.854	4.53e-111		KDM6B	8.7772e-138	0.281298	0.747	0.4	1.70506e-133
AC089983.1	1.07e-45	0.0358867	0.193	0.087	2.18e-41		CYSTM1	1.99e-33	0.179362	0.962	0.863	4.03e-29		TRIM28	3.84e-53	-0.232404	0.999	1	7.8e-49		KLF6	5.45e-57	0.163644	0.667	0.567	1.11e-52		CDC20	1.59e-74	-0.291424	0.958	0.937	3.23e-70		BTF3	2.92e-115	-0.274813	1	1	5.94e-111		CHD2	2.0958e-137	0.357052	0.935	0.822	4.0713e-133
SLC25A37	1.19e-45	0.134781	0.827	0.711	2.41e-41		THUMPD3-AS1	3.3e-33	0.0678311	0.374	0.181	6.7e-29		TMEM177	5.46e-53	-0.239261	0.812	0.897	1.11e-48		MIR4435-2HG	7.05e-57	0.112151	0.565	0.437	1.43e-52		NIP7	3.01e-74	-0.235867	0.746	0.843	6.1e-70		NCAPG	1.16e-114	-0.417595	0.533	0.965	2.36e-110		RABGGTB	2.9829e-137	0.371401	0.946	0.88	5.79458e-133
RPL23A	7.75e-45	0.0920891	0.996	0.985	1.57e-40		LINC00944	3.58e-33	0.0324893	0.109	0.026	7.26e-29		NCAPD2	4.77e-52	-0.266152	0.873	0.935	9.69e-48		TBCA	9.55e-57	0.114409	0.986	0.954	1.94e-52		SRRM2	3.18e-74	-0.221371	0.98	0.968	6.46e-70		DCUN1D5	1.61e-114	-0.448518	0.746	0.988	3.26e-110		ZMIZ1	6.84247e-137	0.298602	0.8	0.509	1.32922e-132
ATP5MPL	3.24e-44	0.115018	0.984	0.949	6.58e-40		EIF1	5.18e-33	0.165688	0.996	0.977	1.05e-28		CKAP5	6.43e-52	-0.260662	0.917	0.957	1.3e-47		COX7C	3.12e-56	0.0916187	0.992	0.974	6.33e-52		NDUFB3	5.69e-74	0.191936	0.951	0.918	1.16e-69		HPS6	2.03e-114	-0.302996	0.277	0.821	4.12e-110		NDUFAB1	2.81869e-136	-0.37316	0.977	0.975	5.47558e-132
EFNA1	4.91e-44	0.0800801	0.382	0.24	9.96e-40		CDC42EP2	5.29e-33	0.112369	0.675	0.432	1.07e-28		TUBB2A	7.72e-52	0.327413	0.971	0.923	1.57e-47		LDHA	3.52e-56	-0.128431	0.989	0.964	7.14e-52		SYNCRIP	1.67e-73	-0.256633	0.919	0.939	3.39e-69		TRIM47	4.32e-114	-0.372018	0.375	0.884	8.77e-110		ARL14	6.28197e-135	0.366339	0.624	0.247	1.22034e-130
NFKB1	1.28e-43	0.122709	0.574	0.427	2.59e-39		MCL1	1.02e-32	0.108697	0.753	0.513	2.08e-28		RPS13	6.01e-51	0.153343	1	1	1.22e-46		ATP5MG	5.42e-56	0.113698	0.991	0.969	1.1e-51		ZNF639	1.92e-73	-0.235529	0.612	0.747	3.89e-69		SERF2	1.63e-113	0.347809	0.999	1	3.3e-109		NET1	8.66845e-135	0.379701	0.932	0.822	1.68393e-130
MYL6	1.32e-43	0.124704	0.995	0.973	2.68e-39		TUBB4B	1.03e-32	-0.244858	0.99	0.966	2.08e-28		PGP	7.39e-51	-0.251017	0.983	0.99	1.5e-46		TUFM	5.95e-56	-0.120988	0.982	0.951	1.21e-51		RPL5	7.54e-73	-0.142095	0.994	0.981	1.53e-68		SPR	1.89e-113	-0.417046	0.583	0.968	3.84e-109		RHOF	9.43634e-135	0.34928	0.827	0.575	1.8331e-130
TBCA	1.53e-43	0.113318	0.987	0.954	3.11e-39		AC091271.1	1.28e-32	0.063812	0.344	0.164	2.61e-28		AKAP12	7.95e-51	0.399448	1	0.999	1.61e-46		ATP6V1F	6.06e-56	0.160705	0.978	0.934	1.23e-51		RNF223	1.02e-72	0.108426	0.207	0.082	2.06e-68		ARL5A	4.35e-113	-0.415528	0.593	0.962	8.83e-109		TNFRSF10B	1.30377e-134	0.253482	0.68	0.324	2.53271e-130
MYO1E	3.31e-43	0.109698	0.547	0.397	6.72e-39		CNBP	1.34e-32	-0.160507	0.989	0.956	2.73e-28		HP1BP3	9.26e-51	-0.25706	0.985	0.995	1.88e-46		RPLP1	2.77e-55	0.0944604	0.999	0.996	5.62e-51		ALDOA	2.64e-72	0.252343	0.981	0.931	5.35e-68		RIOX2	4.49e-113	-0.279134	0.227	0.757	9.12e-109		SMIM5	1.36595e-134	0.232861	0.632	0.257	2.6535e-130
UPP1	4.62e-43	0.110684	0.587	0.439	9.37e-39		TMEM158	1.66e-32	0.181903	0.854	0.626	3.38e-28		S100A10	1.35e-50	0.300165	0.999	1	2.74e-46		RPL11	3.54e-55	0.0780771	0.997	0.99	7.18e-51		TOMM40	4.04e-72	-0.203849	0.968	0.937	8.2e-68		BRIX1	5.46e-113	-0.416479	0.589	0.964	1.11e-108		EGR1	1.42328e-134	0.591836	0.961	0.933	2.76486e-130
RPL7	5.44e-43	0.0969394	0.996	0.978	1.1e-38		S100A11	2.38e-32	0.215715	0.996	0.96	4.83e-28		JMJD8	1.61e-50	-0.246585	0.969	0.981	3.28e-46		EIF5	5.41e-55	-0.177508	0.946	0.938	1.1e-50		RPS23	1.06e-71	0.107325	0.997	0.991	2.16e-67		PHF23	7.37e-113	-0.282315	0.24	0.775	1.5e-108		GEM	3.57595e-134	0.22285	0.401	0.049	6.94664e-130
SET	7.84e-43	-0.141842	0.991	0.972	1.59e-38		MYO1E	2.39e-32	0.127962	0.631	0.397	4.85e-28		STX11	1.8e-50	0.0626538	0.188	0.026	3.65e-46		SNHG7	5.58e-55	-0.158295	0.978	0.952	1.13e-50		SPR	1.66e-71	-0.229509	0.738	0.831	3.37e-67		PDF	9.46e-113	-0.391648	0.471	0.938	1.92e-108		NR4A1	3.86701e-134	0.495619	0.93	0.699	7.51206e-130
MID1IP1	1.09e-42	-0.201705	0.652	0.702	2.21e-38		ZFAND2A	2.58e-32	0.212459	0.731	0.501	5.23e-28		EIF3B	5.03e-50	-0.275008	0.987	0.997	1.02e-45		TNFRSF12A	1.05e-54	0.161339	0.987	0.956	2.13e-50		PDF	1.69e-71	-0.205313	0.651	0.782	3.42e-67		CNIH1	9.69e-113	-0.430248	0.843	0.998	1.97e-108		RELB	3.91922e-134	0.388043	0.875	0.668	7.61349e-130
RPL28	1.22e-42	0.0995699	0.999	0.992	2.48e-38		TRIB1	2.98e-32	0.166061	0.852	0.647	6.06e-28		SRM	5.46e-50	-0.206081	0.998	1	1.11e-45		IFRD2	1.16e-54	-0.174303	0.894	0.891	2.35e-50		PRDX1	1.91e-71	0.150252	0.994	0.979	3.88e-67		C17orf58	1.01e-112	-0.392241	0.472	0.921	2.06e-108		RPL31	3.97894e-134	0.232328	0.982	0.983	7.72948e-130
NDUFB3	3.27e-42	0.126379	0.968	0.918	6.64e-38		SAMD4A	3.06e-32	0.0544011	0.209	0.078	6.22e-28		NEK2	7.86e-50	-0.223267	0.523	0.723	1.59e-45		SMAD3	2.24e-54	0.0883673	0.634	0.527	4.54e-50		BUB3	2.44e-71	-0.2266	0.938	0.936	4.96e-67		MRPS18B	1.29e-112	-0.436537	0.776	0.987	2.61e-108		EIF6	4.07877e-134	-0.466665	0.97	0.969	7.92342e-130
MAP1LC3B	5.37e-42	0.1349	0.863	0.762	1.09e-37		TENT5B	3.27e-32	0.0735401	0.321	0.149	6.63e-28		AC089983.1	1.05e-49	0.0927093	0.339	0.107	2.13e-45		COIL	2.93e-54	-0.165523	0.682	0.782	5.94e-50		EFNA4	4.53e-71	0.192597	0.467	0.326	9.2e-67		RPS26	1.52e-112	0.25583	1	1	3.09e-108		TMED9	5.91748e-133	-0.43397	0.941	0.962	1.14953e-128
PDGFB	1.19e-41	0.0483653	0.272	0.149	2.42e-37		RND3	5.5e-32	0.0605548	0.442	0.234	1.12e-27		CHPF	1.05e-49	-0.299545	0.997	0.997	2.14e-45		DNAAF2	3.38e-54	-0.166963	0.629	0.725	6.85e-50		ATP5F1A	1.71e-70	-0.217781	0.96	0.944	3.47e-66		RPL27	1.81e-112	0.267471	0.998	1	3.67e-108		C15orf39	1.49262e-132	0.298248	0.827	0.563	2.89957e-128
VDAC2	1.39e-41	-0.11403	0.985	0.951	2.82e-37		GLA	8.35e-32	0.164297	0.849	0.648	1.69e-27		TACC3	2.2e-49	-0.249341	0.778	0.894	4.46e-45		PPIF	3.88e-54	-0.193439	0.86	0.897	7.87e-50		RHOF	2.07e-70	0.209062	0.86	0.803	4.2e-66		TSPAN3	2.08e-112	-0.443878	0.704	0.989	4.22e-108		NDUFB8	1.53323e-132	-0.364212	0.97	0.974	2.97844e-128
CLCF1	1.97e-41	0.0385614	0.267	0.146	4e-37		HSPA1A	1.12e-31	0.114789	0.437	0.235	2.28e-27		SESN2	3.82e-49	0.152718	0.374	0.139	7.74e-45		LMNB1	5.27e-54	-0.206877	0.736	0.803	1.07e-49		DNAJB4	2.17e-70	0.143351	0.327	0.178	4.4e-66		ZC3H15	2.42e-112	-0.424398	0.784	0.988	4.9e-108		BHLHE41	2.69732e-132	0.377766	0.883	0.689	5.23982e-128
HSPD1	3.94e-41	-0.118682	0.997	0.989	7.99e-37		NFKBIE	1.74e-31	0.0795279	0.522	0.3	3.53e-27		DBF4	4.16e-49	-0.254015	0.881	0.936	8.45e-45		SERTAD1	5.36e-54	0.153773	0.8	0.738	1.09e-49		ATP6V1F	2.64e-70	0.209492	0.978	0.934	5.36e-66		UBE2D3	4.6e-112	-0.411542	0.914	0.997	9.33e-108		CCT5	5.11996e-132	-0.454545	0.966	0.971	9.94603e-128
CHMP1B	6.37e-41	0.0699201	0.432	0.285	1.29e-36		FTH1	2.74e-31	0.19985	0.998	0.99	5.57e-27		SGO2	4.42e-49	-0.219762	0.601	0.767	8.97e-45		RPS11	1.05e-53	0.0830394	0.994	0.981	2.13e-49		SRSF3	6.87e-70	-0.223153	0.963	0.954	1.39e-65		EPC1	4.97e-112	-0.256876	0.191	0.705	1.01e-107		Z93241.1	7.90519e-132	0.360407	0.549	0.172	1.53566e-127
AL161431.1	8.66e-41	0.0412061	0.298	0.17	1.76e-36		RNF223	3.5e-31	0.0625933	0.212	0.082	7.1e-27		PHLDA1	6.41e-49	0.337682	0.996	0.99	1.3e-44		PEBP1	3e-53	-0.116492	0.982	0.954	6.09e-49		NXT1	9.81e-70	-0.210688	0.69	0.808	1.99e-65		NOP58	6.07e-112	-0.417861	0.847	0.995	1.23e-107		MAFK	2.68953e-131	0.247754	0.734	0.404	5.22469e-127
SESN2	1.35e-40	0.0671552	0.238	0.127	2.74e-36		RPS12	3.79e-31	0.127209	1	0.994	7.7e-27		TOMM40	1.26e-48	-0.217188	1	0.998	2.55e-44		SRSF5	3.07e-53	-0.1924	0.896	0.909	6.24e-49		LMNB1	1.18e-69	-0.25508	0.674	0.803	2.39e-65		HMGB2	9.22e-112	-0.453353	0.965	1	1.87e-107		MORF4L1	6.77837e-131	-0.348267	0.973	0.977	1.31677e-126
POMP	1.62e-40	0.106032	0.99	0.961	3.29e-36		N4BP3	4.01e-31	0.054169	0.317	0.147	8.15e-27		UPP1	1.51e-48	0.246405	0.775	0.554	3.07e-44		RPL36A	3.73e-53	0.0774255	0.995	0.981	7.57e-49		GADD45B	1.38e-69	0.229033	0.602	0.473	2.8e-65		ADNP	1.53e-111	-0.307677	0.267	0.79	3.1e-107		SSB	8.88131e-131	-0.446266	0.951	0.959	1.72528e-126
SRSF2	1.94e-40	-0.159508	0.985	0.961	3.93e-36		MT-CO2	6.29e-31	-0.454628	0.999	0.993	1.28e-26		RPL34	1.61e-48	0.179065	1	1	3.27e-44		TMEM265	5.25e-53	0.106055	0.365	0.246	1.07e-48		CYBA	1.96e-69	0.197148	0.993	0.964	3.97e-65		MAD2L1	1.74e-111	-0.437023	0.827	0.995	3.52e-107		TMEM50A	1.16471e-130	-0.375536	0.931	0.954	2.26256e-126
TRIM16	2e-40	0.0514034	0.411	0.264	4.06e-36		UBA52	7.21e-31	0.10641	0.999	0.983	1.46e-26		NFE2L2	1.69e-48	0.229402	0.981	0.924	3.43e-44		CDCP1	8.7e-53	0.120833	0.825	0.751	1.77e-48		NOL7	2.83e-69	-0.209576	0.95	0.94	5.74e-65		CAV2	4.04e-111	-0.518926	0.875	0.992	8.19e-107		BIRC3	2.29682e-129	0.289992	0.443	0.086	4.4618e-125
NCEH1	2.19e-40	0.0631231	0.445	0.292	4.44e-36		ZC3H12A	8.01e-31	0.0647369	0.273	0.12	1.63e-26		NMU	2.13e-48	-0.253923	0.989	0.999	4.32e-44		RHOF	9.29e-53	0.138799	0.866	0.803	1.89e-48		CCDC137	3.51e-69	-0.247146	0.76	0.866	7.12e-65		AREG	1.76e-110	0.787107	0.991	0.976	3.58e-106		ABTB2	6.42983e-129	0.20123	0.608	0.232	1.24906e-124
BAG3	2.46e-40	0.143143	0.818	0.704	5e-36		GABARAPL1	8.83e-31	0.0783045	0.406	0.212	1.79e-26		TRIM16	2.47e-48	0.150289	0.628	0.345	5.01e-44		COA7	1.32e-52	-0.130788	0.504	0.628	2.67e-48		XRN2	3.81e-69	-0.221403	0.87	0.908	7.74e-65		ARF6	3.65e-110	-0.434476	0.682	0.987	7.4e-106		ANP32A	6.62373e-129	-0.41838	0.961	0.962	1.28673e-124
CCN2	2.65e-40	0.0922064	0.193	0.094	5.39e-36		ABTB2	1.38e-30	0.0249991	0.151	0.047	2.81e-26		CDC27	2.72e-48	-0.253603	0.913	0.957	5.51e-44		TMSB4X	1.9e-52	0.151388	0.961	0.921	3.86e-48		ATP6V0B	3.99e-69	0.193588	0.986	0.948	8.09e-65		EPCAM	5.44e-110	-0.485683	0.928	0.988	1.1e-105		KRT8	8.30827e-129	-0.482717	0.998	0.999	1.61396e-124
MAZ	2.89e-40	-0.189159	0.898	0.887	5.86e-36		RHOB	1.68e-30	0.149279	0.9	0.705	3.42e-26		SLC9A3R2	3.51e-48	-0.233201	0.774	0.883	7.13e-44		FLNA	2.16e-52	0.15328	0.939	0.879	4.39e-48		HS3ST1	8.17e-69	-0.300305	0.705	0.814	1.66e-64		TOE1	6.74e-110	-0.201629	0.095	0.552	1.37e-105		PPP1CA	1.89171e-128	-0.358032	0.973	0.972	3.67484e-124
CYP1B1	3.02e-40	0.0250944	0.111	0.038	6.12e-36		TRIM56	1.8e-30	0.0517467	0.438	0.233	3.65e-26		PRPSAP1	3.53e-48	-0.241283	0.887	0.943	7.16e-44		CMIP	6.49e-52	0.0802614	0.485	0.359	1.32e-47		NQO1	8.65e-69	0.327777	0.978	0.939	1.75e-64		RPL5	1.08e-109	-0.282839	1	1	2.19e-105		ECH1	3.43697e-128	-0.449771	0.955	0.963	6.67667e-124
PLK2	5.82e-40	0.139069	0.739	0.64	1.18e-35		CCNB1	1.97e-30	-0.37286	0.922	0.901	3.99e-26		RPL6	3.94e-48	0.132125	1	1	7.99e-44		PLK1	1.44e-51	-0.237727	0.806	0.835	2.93e-47		CRIP1	9.17e-69	0.210372	0.986	0.952	1.86e-64		ANGPTL4	1.97e-109	0.448693	0.482	0.165	4e-105		ECHS1	7.80677e-128	-0.425463	0.963	0.963	1.51654e-123
COX7A2	6.3e-40	0.100053	0.991	0.97	1.28e-35		ENY2	2.69e-30	0.143041	0.989	0.951	5.46e-26		SLC16A3	1.22e-47	-0.25214	0.993	0.997	2.48e-43		RPS24	2.01e-51	0.0803002	0.996	0.988	4.07e-47		LTBR	1.11e-68	-0.222456	0.61	0.752	2.26e-64		HSP90AB1	2.54e-109	-0.28821	1	1	5.15e-105		MCTS1	9.00118e-128	-0.318698	0.796	0.913	1.74857e-123
NDUFA4	1.07e-39	0.102908	0.99	0.959	2.17e-35		NSMCE1-DT	3.29e-30	0.0313489	0.167	0.056	6.68e-26		GPSM2	1.67e-47	-0.183381	0.39	0.613	3.38e-43		LTBR	2.58e-51	-0.17725	0.672	0.752	5.25e-47		MYL6	1.27e-68	0.163134	0.991	0.973	2.58e-64		RCC1	2.97e-109	-0.420827	0.713	0.979	6.02e-105		RNF223	4.96721e-127	0.179209	0.479	0.115	9.64931e-123
MAFG	1.15e-39	0.0857072	0.744	0.612	2.34e-35		RPL7	3.61e-30	0.127766	0.998	0.978	7.33e-26		SLC25A37	2.02e-47	0.25358	0.942	0.832	4.09e-43		MYADM	3.09e-51	0.119918	0.708	0.608	6.26e-47		H3F3B	1.83e-68	-0.129784	0.995	0.979	3.72e-64		S100A11	6.84e-109	0.507939	0.995	0.999	1.39e-104		CYBA	1.12323e-126	-0.388698	0.983	0.982	2.18198e-122
TNFAIP1	1.8e-39	0.064977	0.43	0.286	3.66e-35		RPS19	4.11e-30	0.104517	0.998	0.992	8.34e-26		BIRC2	2.03e-47	0.183493	0.723	0.446	4.12e-43		TENT5B	3.2e-51	0.0979963	0.254	0.149	6.5e-47		PPDPF	2.98e-68	0.205301	0.99	0.966	6.05e-64		HMMR	3.57e-108	-0.385149	0.425	0.913	7.25e-104		BMF	1.15753e-126	0.141703	0.432	0.071	2.24862e-122
CDC42EP2	2.02e-39	0.088513	0.581	0.432	4.09e-35		DENND5A	5.12e-30	0.0973674	0.558	0.329	1.04e-25		SELENOK	2.18e-47	0.233018	0.98	0.929	4.42e-43		NDUFA4	3.33e-51	0.104555	0.987	0.959	6.76e-47		TXNL1	3.99e-68	-0.223204	0.867	0.894	8.11e-64		XRCC5	9.43e-108	-0.396081	0.961	1	1.91e-103		PSMB6	4.62889e-126	-0.428951	0.939	0.957	8.99209e-122
RPS13	3.42e-39	0.0666476	0.996	0.99	6.94e-35		ITGB1-DT	5.24e-30	0.0383685	0.158	0.052	1.06e-25		TCP1	2.74e-47	-0.197493	0.999	0.999	5.55e-43		SRM	7.19e-51	-0.121765	0.981	0.951	1.46e-46		CPOX	4.92e-68	-0.284387	0.856	0.904	9.99e-64		AC006329.1	1.88e-107	-0.245624	0.21	0.732	3.81e-103		UGCG	1.49136e-125	0.297624	0.844	0.632	2.89712e-121
TUBB2A	3.47e-39	0.163232	0.861	0.777	7.04e-35		GCLC	6.4e-30	0.161174	0.701	0.502	1.3e-25		PRDX1	2.95e-47	0.137675	1	1	5.99e-43		HNRNPR	1.04e-50	-0.170374	0.938	0.934	2.11e-46		TUBB4B	5.56e-68	-0.224849	0.986	0.966	1.13e-63		DKC1	2.54e-107	-0.403335	0.633	0.97	5.15e-103		PPIB	1.80855e-125	-0.37979	0.989	0.987	3.5133e-121
RPS28	4.41e-39	0.0934204	0.997	0.993	8.95e-35		AL118516.1	6.47e-30	0.126627	0.606	0.382	1.31e-25		RSAD1	4.62e-47	-0.216209	0.737	0.834	9.37e-43		LAPTM4B	1.26e-50	-0.140016	0.967	0.94	2.55e-46		DNAJA1	6.41e-68	-0.226706	0.95	0.941	1.3e-63		BAIAP2	6.21e-107	0.583162	0.837	0.84	1.26e-102		CHKA	5.34044e-125	0.366721	0.923	0.796	1.03743e-120
FAU	6.46e-39	0.0838651	0.996	0.988	1.31e-34		RPL34	8.7e-30	0.122377	0.996	0.986	1.77e-25		PHB2	4.99e-47	-0.182914	1	1	1.01e-42		EIF3A	1.45e-50	-0.189378	0.97	0.961	2.94e-46		IFRD2	5.15e-67	-0.225586	0.869	0.891	1.05e-62		G2E3	6.56e-107	-0.300561	0.29	0.811	1.33e-102		DPY30	1.25079e-124	-0.321021	0.93	0.947	2.42979e-120
ARTN	6.6e-39	0.0741787	0.375	0.243	1.34e-34		NT5E	9.09e-30	0.107105	0.749	0.52	1.84e-25		PIF1	5.77e-47	-0.166118	0.205	0.451	1.17e-42		MYL6	1.55e-50	0.121146	0.992	0.973	3.14e-46		SNRPD2	8.81e-67	0.131165	0.992	0.975	1.79e-62		C1orf174	7.09e-107	-0.300666	0.322	0.839	1.44e-102		SSBP1	9.32204e-124	-0.416589	0.972	0.975	1.8109e-119
SEMA7A	6.68e-39	0.025597	0.223	0.114	1.36e-34		S100A10	1.32e-29	0.206787	0.995	0.972	2.67e-25		TRIM59	8.8e-47	-0.236712	0.692	0.831	1.79e-42		PDF	2.35e-50	-0.152693	0.719	0.782	4.77e-46		NFKB2	1.37e-66	0.183056	0.565	0.431	2.77e-62		MAZ	9.22e-107	-0.417809	0.725	0.986	1.87e-102		BUD23	1.657e-123	-0.408826	0.958	0.96	3.21889e-119
CHIC2	7.98e-39	0.0796856	0.488	0.343	1.62e-34		ELMSAN1	1.45e-29	0.0846841	0.454	0.254	2.94e-25		PGAM1	9.41e-47	-0.170655	1	1	1.91e-42		RSL1D1	2.76e-50	-0.156071	0.965	0.946	5.61e-46		RAD21	2.29e-66	-0.24581	0.923	0.933	4.65e-62		DEPDC1B	1.13e-106	-0.273917	0.262	0.786	2.29e-102		ZC3H12A	2.66476e-123	0.302504	0.809	0.536	5.17656e-119
TNFRSF10B	1.45e-38	0.0673003	0.485	0.342	2.94e-34		CCN2	2.96e-29	0.0657485	0.23	0.094	6e-25		MRPL3	1.19e-46	-0.205238	0.999	0.999	2.41e-42		ZNF639	2.89e-50	-0.181492	0.683	0.747	5.86e-46		YWHAB	2.35e-66	-0.170807	0.978	0.953	4.77e-62		TXNL1	1.8e-106	-0.42235	0.786	0.985	3.66e-102		EFNB1	2.73499e-123	0.371509	0.959	0.907	5.31299e-119
RPLP1	1.95e-38	0.0920397	0.999	0.996	3.96e-34		RPL11	3.47e-29	0.106409	0.998	0.99	7.05e-25		CSF2	2.77e-46	0.118322	0.114	0.003	5.63e-42		EFNA4	2.89e-50	0.127254	0.44	0.326	5.86e-46		TUFT1	2.46e-66	0.105978	0.149	0.048	4.99e-62		TIGD5	1.83e-106	-0.199117	0.11	0.566	3.72e-102		NDUFS5	1.93778e-122	-0.358366	0.97	0.975	3.76433e-118
SHB	2.47e-38	0.0649155	0.542	0.391	5.01e-34		LINC00973	4.25e-29	0.0478757	0.248	0.107	8.63e-25		RPS8	3.11e-46	0.142714	1	1	6.31e-42		MRPS30	3.97e-50	-0.15565	0.811	0.848	8.06e-46		PLK3	2.86e-66	0.205434	0.558	0.43	5.8e-62		RPL36A	2.03e-106	0.29167	0.999	1	4.12e-102		NQO1	3.05459e-122	-0.534014	0.982	0.974	5.93385e-118
RPL10	3.05e-38	0.0910629	0.997	0.99	6.19e-34		MT-ND3	5.36e-29	-0.46	0.999	0.987	1.09e-24		CENPE	4.81e-46	-0.203667	0.545	0.733	9.77e-42		PPP1R15A	5.15e-50	0.219036	0.79	0.724	1.05e-45		TMSB4X	9.12e-66	0.214037	0.96	0.921	1.85e-61		PAIP1	2.42e-106	-0.369261	0.47	0.923	4.92e-102		EMC4	3.69014e-122	-0.365424	0.945	0.963	7.16847e-118
PLK1	3.28e-38	-0.245458	0.831	0.835	6.65e-34		B3GNT5	8.25e-29	0.06336	0.374	0.189	1.67e-24		KIF18A	5.57e-46	-0.219413	0.577	0.745	1.13e-41		BIRC3	5.8e-50	0.0721718	0.118	0.043	1.18e-45		HMGA2	9.25e-66	-0.266059	0.724	0.842	1.88e-61		OTUD4	9.35e-106	-0.219225	0.15	0.631	1.9e-101		BMP4	2.14279e-121	-0.562674	0.922	0.954	4.16259e-117
ATP6V0B	3.28e-38	0.136892	0.986	0.948	6.66e-34		CD59	1.26e-28	0.178818	0.911	0.785	2.55e-24		CXXC5	5.88e-46	-0.221556	0.717	0.837	1.19e-41		SLIRP	7.81e-50	0.0897774	0.988	0.962	1.59e-45		TIGD5	8.79e-65	-0.127799	0.246	0.429	1.78e-60		SNHG15	1.14e-104	-0.417985	0.613	0.97	2.32e-100		ACTN4	2.27762e-121	0.385125	0.982	0.974	4.4245e-117
IRS2	4.65e-38	0.0340245	0.202	0.101	9.43e-34		GRSF1	1.46e-28	-0.236517	0.953	0.917	2.97e-24		DKK1	1.1e-45	0.470059	0.986	0.966	2.22e-41		BUB3	8.05e-50	-0.162165	0.952	0.936	1.63e-45		EIF3D	1.55e-64	-0.218319	0.902	0.92	3.15e-60		KIF20A	1.46e-104	-0.32853	0.328	0.847	2.97e-100		TALDO1	5.93874e-121	-0.359458	0.979	0.978	1.15366e-116
PUF60	1.25e-37	-0.160528	0.961	0.933	2.53e-33		ATP5F1B	1.53e-28	-0.194179	0.99	0.968	3.1e-24		SEC61G	1.56e-45	0.193439	1	0.999	3.16e-41		TMEM258	1.18e-49	0.107201	0.984	0.962	2.4e-45		ARL5A	1.77e-64	-0.219815	0.759	0.854	3.6e-60		AHCY	1.68e-104	-0.40657	0.95	0.999	3.4e-100		COPS6	1.55631e-120	-0.370194	0.957	0.953	3.02328e-116
ADSL	1.4e-37	-0.161136	0.922	0.908	2.85e-33		ARL5B	1.78e-28	0.0799589	0.515	0.296	3.61e-24		C20orf27	2.37e-45	-0.218563	0.995	0.998	4.82e-41		RNF181	2e-49	0.137086	0.9	0.833	4.06e-45		PTGES3	1.91e-64	-0.159728	0.988	0.969	3.87e-60		UBL5	2.62e-104	0.38982	0.994	0.999	5.32e-100		MICOS10	3.34069e-120	-0.35122	0.969	0.972	6.48962e-116
RPS27	1.44e-37	0.0876998	0.996	0.988	2.92e-33		SEMA7A	1.82e-28	0.0207062	0.264	0.114	3.7e-24		EID3	2.83e-45	0.055583	0.197	0.036	5.73e-41		SPR	2.17e-49	-0.163015	0.793	0.831	4.4e-45		NRIP1	2.84e-64	-0.159204	0.259	0.44	5.76e-60		NR2F2	4.09e-104	-0.468819	0.626	0.966	8.3e-100		DUSP8	8.86146e-120	0.316441	0.812	0.58	1.72143e-115
PNRC1	1.49e-37	0.092409	0.476	0.342	3.02e-33		AL355075.4	1.99e-28	0.028032	0.172	0.061	4.03e-24		AL161431.1	2.9e-45	0.112391	0.448	0.195	5.89e-41		TUFT1	2.47e-49	0.0705255	0.124	0.048	5.02e-45		SRSF10	4.94e-64	-0.256715	0.884	0.916	1e-59		SRM	5.23e-104	-0.355916	0.99	1	1.06e-99		DYNLT1	1.54293e-119	-0.366571	0.948	0.956	2.9973e-115
TOMM40	2.28e-37	-0.141555	0.973	0.937	4.63e-33		NCEH1	2.68e-28	0.0715555	0.506	0.292	5.43e-24		TROAP	3.13e-45	-0.254592	0.886	0.96	6.34e-41		MT-ND4	2.72e-49	0.0654989	0.998	0.991	5.52e-45		TMA7	1.03e-63	0.129084	0.994	0.976	2.1e-59		PA2G4	6.75e-104	-0.327671	0.993	1	1.37e-99		TECR	1.58161e-119	-0.368178	0.962	0.968	3.07244e-115
BCL10	3.13e-37	0.0691905	0.502	0.353	6.36e-33		DENND3	3.27e-28	0.0300459	0.189	0.071	6.63e-24		WNT16	3.87e-45	-0.277942	0.642	0.782	7.85e-41		PIM3	3.11e-49	0.18355	0.94	0.88	6.32e-45		UBE2D3	1.68e-62	-0.196262	0.944	0.935	3.41e-58		CDCA2	1.24e-103	-0.420031	0.514	0.941	2.52e-99		SPCS1	1.85179e-119	-0.317441	0.969	0.966	3.5973e-115
RHOB	3.66e-37	0.119411	0.824	0.705	7.43e-33		TRIO	4.6e-28	0.0661145	0.58	0.35	9.34e-24		CYB5B	4.36e-45	-0.254227	0.989	0.993	8.85e-41		EDF1	3.64e-49	0.130516	0.982	0.951	7.4e-45		WDR43	2.95e-62	-0.232273	0.82	0.883	5.99e-58		PDIA3	1.57e-103	-0.384254	0.956	0.999	3.19e-99		MRPL28	3.66872e-119	-0.341083	0.846	0.93	7.12686e-115
ITPKC	3.69e-37	0.0348932	0.176	0.083	7.49e-33		CPOX	5.23e-28	-0.28705	0.947	0.904	1.06e-23		S100A11	5.41e-45	0.268986	0.999	0.999	1.1e-40		UQCRHL	4.07e-49	0.134002	0.905	0.856	8.27e-45		ALAS1	3.53e-62	-0.127744	0.366	0.556	7.17e-58		TLCD3A	3.32e-103	-0.316639	0.344	0.848	6.74e-99		PRDX3	1.62806e-118	-0.376083	0.963	0.964	3.16268e-114
RPS2	3.69e-37	0.0959798	1	0.994	7.5e-33		CHIC2	6.11e-28	0.0858653	0.56	0.343	1.24e-23		RPS21	6.13e-45	0.136586	1	1	1.24e-40		ACTN4	8.35e-49	0.138858	0.978	0.936	1.69e-44		RRS1	3.6e-62	-0.210989	0.639	0.79	7.3e-58		CTCF	1.98e-102	-0.342338	0.435	0.907	4.02e-98		MRPL13	1.97354e-118	-0.472184	0.963	0.968	3.83379e-114
UBL5	5.09e-37	0.10469	0.988	0.961	1.03e-32		AC087289.5	6.4e-28	0.0244865	0.105	0.028	1.3e-23		RPS4X	7.25e-45	0.139717	1	1	1.47e-40		GLRX	2.92e-48	0.117419	0.462	0.344	5.94e-44		KPNA2	3.86e-62	-0.291731	0.933	0.93	7.84e-58		PAK1IP1	2.54e-102	-0.35977	0.475	0.929	5.15e-98		DUSP2	4.62663e-118	0.533874	0.854	0.651	8.98769e-114
IL6R	8.01e-37	0.0456767	0.167	0.077	1.62e-32		SERTAD1	6.98e-28	0.170477	0.877	0.738	1.42e-23		RPS25	1.33e-44	0.1314	1	1	2.7e-40		PDIA3	3.75e-48	-0.165581	0.971	0.945	7.61e-44		TENT5B	4.81e-62	0.139229	0.277	0.149	9.76e-58		PSMD11	2.97e-102	-0.408753	0.838	0.994	6.03e-98		CHCHD2	2.02262e-117	-0.312272	0.987	0.984	3.92914e-113
ATP5F1A	2.02e-36	-0.154458	0.972	0.944	4.11e-32		MRPS26	8.11e-28	-0.203564	0.969	0.922	1.65e-23		AC020916.1	1.55e-44	0.104361	0.38	0.146	3.14e-40		GNAI1	5.61e-48	-0.185533	0.83	0.862	1.14e-43		TMEM258	6.45e-62	0.154316	0.984	0.962	1.31e-57		RBMX	3.1e-102	-0.420353	0.705	0.987	6.28e-98		FRMD8	4.16597e-117	0.249709	0.776	0.486	8.0928e-113
OPTN	2.57e-36	0.0681298	0.349	0.218	5.22e-32		ELK3	1.08e-27	0.0608036	0.59	0.358	2.2e-23		LTBP3	1.56e-44	-0.248482	0.982	0.995	3.17e-40		COX7A2	8.67e-48	0.0957638	0.989	0.97	1.76e-43		DEPDC1	9.21e-62	-0.191381	0.501	0.663	1.87e-57		CPOX	4.41e-102	-0.477323	0.763	0.989	8.95e-98		CSNK2B	2.31009e-116	-0.332218	0.974	0.972	4.48758e-112
MXD1	2.95e-36	0.0373036	0.108	0.04	6e-32		RUNX1	1.89e-27	0.0601405	0.433	0.243	3.85e-23		RPS15A	2.92e-44	0.130948	1	1	5.93e-40		RAD21	1.24e-47	-0.180583	0.943	0.933	2.52e-43		RPL21	9.46e-62	0.106302	0.994	0.985	1.92e-57		LYPLA1	6.49e-102	-0.385986	0.654	0.972	1.32e-97		RHOV	3.79067e-116	0.208682	0.587	0.226	7.36376e-112
HSPA9	3.72e-36	-0.180176	0.963	0.944	7.56e-32		SEC61G	2.21e-27	0.110527	0.993	0.964	4.49e-23		ARHGAP11A	3.14e-44	-0.219523	0.666	0.797	6.37e-40		PPP2CA	1.42e-47	-0.164387	0.893	0.899	2.87e-43		PLEC	1.02e-61	0.16243	0.91	0.858	2.08e-57		POLR1C	1.65e-101	-0.376119	0.501	0.935	3.34e-97		LDHB	5.666e-116	-0.376628	0.987	0.984	1.10068e-111
PRDX3	6.63e-36	-0.114433	0.98	0.95	1.35e-31		BTG3	2.4e-27	0.163074	0.959	0.881	4.87e-23		OPTN	3.25e-44	0.130519	0.517	0.248	6.61e-40		AHCY	2.69e-47	-0.138908	0.963	0.928	5.45e-43		HNRNPA2B1	1.91e-61	-0.180208	0.996	0.987	3.87e-57		DTYMK	2.4e-101	-0.405383	0.862	0.998	4.87e-97		HSP90AA1	6.25796e-116	-0.609019	0.984	0.985	1.21567e-111
MT-ND6	1.35e-35	-0.480099	0.903	0.931	2.75e-31		B2M	2.88e-27	0.176401	0.991	0.957	5.84e-23		EFNA1	5.51e-44	0.188919	0.55	0.304	1.12e-39		SLC25A37	3.03e-47	0.121116	0.792	0.711	6.15e-43		PEBP1	3.94e-61	-0.150676	0.982	0.954	8e-57		MAGEF1	3.85e-101	-0.348739	0.413	0.905	7.82e-97		TRIB3	3.80779e-115	0.246424	0.808	0.527	7.39702e-111
RPL18	1.38e-35	0.0920851	0.996	0.991	2.79e-31		MT-ND1	3.13e-27	-0.389982	0.998	0.99	6.35e-23		EIF4G1	6.77e-44	-0.243276	0.994	0.993	1.37e-39		RPL18	5.39e-47	0.0934603	0.997	0.991	1.09e-42		RNF181	8.57e-61	0.19365	0.893	0.833	1.74e-56		VDAC1	1.03e-100	-0.359789	0.97	1	2.09e-96		ANXA4	4.98829e-115	-0.573504	0.974	0.969	9.69026e-111
ID3	2.69e-35	0.308712	0.931	0.865	5.47e-31		AF117829.1	5.98e-27	0.0389168	0.281	0.131	1.21e-22		PRC1	6.92e-44	-0.252679	0.973	0.985	1.4e-39		SLC7A5	5.44e-47	0.0906983	0.919	0.859	1.1e-42		TRIM47	9.97e-61	-0.198436	0.595	0.738	2.02e-56		RSAD1	1.18e-100	-0.297854	0.325	0.834	2.4e-96		RALGDS	7.75291e-115	0.276622	0.769	0.492	1.50608e-110
TUFT1	3.81e-35	0.0515409	0.119	0.048	7.73e-31		UGCG	8.7e-27	0.135392	0.801	0.624	1.77e-22		GNAI1	1.76e-43	-0.245316	0.947	0.976	3.58e-39		BCL2L12	7.92e-47	0.141982	0.922	0.862	1.61e-42		RRM2	1.34e-60	-0.212662	0.955	0.94	2.72e-56		TYW3	1.69e-100	-0.392435	0.594	0.962	3.42e-96		CDC123	2.75046e-114	-0.353188	0.871	0.929	5.34303e-110
SNRPD2	5.05e-35	0.0847119	0.992	0.975	1.03e-30		RPL39	8.88e-27	0.0774097	0.995	0.987	1.8e-22		RPS23	2.15e-43	0.114516	1	1	4.36e-39		RCN1	8.5e-47	-0.161751	0.826	0.858	1.72e-42		ZC3H15	4.86e-60	-0.228079	0.879	0.91	9.86e-56		MRPL12	5.56e-100	-0.331288	0.99	0.999	1.13e-95		PRDX2	4.45677e-114	-0.38768	0.968	0.966	8.65772e-110
AL138724.1	6.43e-35	0.0308547	0.17	0.081	1.3e-30		ATP5MD	1.05e-26	0.111794	0.996	0.97	2.13e-22		LZTS2	2.99e-43	-0.216583	0.574	0.736	6.06e-39		PA2G4	8.66e-47	-0.122385	0.99	0.973	1.76e-42		RNF7	5.05e-60	-0.197817	0.923	0.924	1.03e-55		RRM2	8.31e-100	-0.410759	0.964	1	1.69e-95		PSME2	6.49217e-114	-0.403191	0.945	0.953	1.26117e-109
TUFM	6.79e-35	-0.108997	0.984	0.951	1.38e-30		HIVEP1	1.14e-26	0.0292776	0.253	0.112	2.31e-22		NAV3	3.18e-43	0.112088	0.389	0.155	6.46e-39		CUTC	9.62e-47	-0.162417	0.676	0.754	1.95e-42		SERBP1	5.14e-60	-0.170569	0.984	0.97	1.04e-55		NECTIN3	1.03e-99	-0.367828	0.347	0.826	2.09e-95		PELI1	1.82217e-113	0.327957	0.946	0.858	3.53974e-109
UQCRHL	7.35e-35	0.122733	0.917	0.856	1.49e-30		MAP3K14	1.2e-26	0.0343382	0.265	0.12	2.44e-22		MT-ND5	3.37e-43	-0.319131	0.995	1	6.84e-39		HECTD1	1.11e-46	-0.188691	0.764	0.809	2.26e-42		SLIRP	7.63e-60	0.128661	0.986	0.962	1.55e-55		HECTD1	1.39e-99	-0.382485	0.548	0.94	2.83e-95		KLF10	3.39589e-113	0.4221	0.925	0.814	6.59687e-109
SRSF4	7.53e-35	-0.194966	0.821	0.835	1.53e-30		KIAA1217	2.67e-26	0.0232039	0.152	0.053	5.42e-22		DNAJB4	4.26e-43	0.119105	0.478	0.222	8.64e-39		EEF1B2	1.21e-46	-0.0780517	0.994	0.977	2.45e-42		COX7C	8.82e-60	0.115358	0.992	0.974	1.79e-55		RCHY1	3.02e-99	-0.200866	0.157	0.631	6.13e-95		FUNDC2	5.82121e-113	-0.316656	0.959	0.965	1.13083e-108
KEAP1	8.95e-35	-0.16836	0.78	0.809	1.82e-30		HERPUD1	2.95e-26	0.154391	0.779	0.599	5.99e-22		MRPS12	5.12e-43	-0.200117	0.999	0.999	1.04e-38		RPS13	1.59e-46	0.0597668	0.995	0.99	3.22e-42		BCL2L12	9.89e-60	0.198068	0.916	0.862	2.01e-55		MAT2A	5e-99	-0.364786	0.451	0.917	1.01e-94		COPE	1.04507e-112	-0.322758	0.905	0.942	2.03015e-108
UGCG	1.02e-34	0.0879152	0.731	0.624	2.08e-30		SOCS2	3.04e-26	0.0953022	0.64	0.41	6.18e-22		ARHGAP12	9.5e-43	-0.208854	0.663	0.781	1.93e-38		RPL9	1.63e-46	0.0859256	0.993	0.98	3.31e-42		HECTD1	1.16e-59	-0.233578	0.707	0.809	2.36e-55		CCDC59	1.34e-98	-0.377423	0.595	0.961	2.72e-94		CXCL1	1.29093e-112	0.756913	0.423	0.098	2.50775e-108
PSMA7	1.13e-34	-0.0936778	0.994	0.968	2.3e-30		GPAT3	3.67e-26	0.140501	0.811	0.599	7.46e-22		AL138724.1	9.54e-43	0.0758813	0.306	0.098	1.94e-38		CUL3	2.11e-46	-0.17285	0.735	0.797	4.29e-42		RPL36A	1.41e-59	0.102085	0.994	0.981	2.86e-55		PFN2	1.81e-98	-0.406377	0.691	0.979	3.67e-94		RPN2	3.27637e-112	-0.397876	0.964	0.969	6.36468e-108
S100A10	3.21e-34	0.137936	0.992	0.972	6.52e-30		IRF2BP2	4.69e-26	0.053186	0.528	0.319	9.51e-22		ATP5MD	1.51e-42	0.176191	1	1	3.06e-38		SMIM15	8.12e-46	-0.164319	0.852	0.875	1.65e-41		RPL23A	1.56e-59	0.109641	0.996	0.985	3.18e-55		ANKRD37	2.58e-98	0.513305	0.441	0.149	5.24e-94		AURKAIP1	3.60907e-112	-0.263844	0.977	0.97	7.01097e-108
NCL	3.29e-34	-0.156981	0.995	0.986	6.67e-30		DUSP4	4.82e-26	0.122088	0.754	0.555	9.78e-22		RPL22	1.86e-42	0.167908	1	1	3.77e-38		HBEGF	1.07e-45	0.0829819	0.34	0.228	2.17e-41		NOP58	2.13e-59	-0.238797	0.906	0.93	4.33e-55		TUBA1B	4.02e-98	-0.325757	0.996	1	8.16e-94		MXD1	3.82239e-112	0.236511	0.719	0.393	7.42538e-108
CDCP1	3.49e-34	0.0853529	0.853	0.751	7.09e-30		AKAP12	5.13e-26	0.231131	0.999	0.988	1.04e-21		MAZ	1.89e-42	-0.233007	0.976	0.986	3.83e-38		SLC38A2	1.29e-45	0.114549	0.835	0.783	2.62e-41		C1orf43	2.15e-59	-0.20074	0.899	0.908	4.37e-55		BORA	4.22e-98	-0.183525	0.094	0.517	8.57e-94		SRI	5.28929e-112	-0.367671	0.959	0.957	1.0275e-107
SAC3D1	4.56e-34	-0.161718	0.893	0.861	9.25e-30		AL365181.3	7.08e-26	0.0323432	0.251	0.112	1.44e-21		FOXD1	2.39e-42	0.208924	0.842	0.645	4.85e-38		MAFF	1.7e-45	0.107495	0.434	0.326	3.46e-41		CUL3	2.29e-59	-0.213346	0.676	0.797	4.64e-55		TXNRD1	1.72e-97	0.558173	0.956	0.981	3.5e-93		MRPL17	6.05298e-112	-0.413424	0.947	0.962	1.17585e-107
AC020916.1	4.86e-34	0.0369306	0.231	0.127	9.86e-30		ADM	1.01e-25	0.154577	0.752	0.553	2.05e-21		PIM3	2.79e-42	0.303686	0.994	0.994	5.67e-38		CYBA	2.25e-45	0.136465	0.992	0.964	4.56e-41		LINC01578	4.56e-59	-0.203888	0.69	0.814	9.25e-55		TFB2M	5.11e-97	-0.312777	0.363	0.857	1.04e-92		RPS15A	1.04315e-111	0.224419	0.995	0.992	2.02642e-107
COX7C	5.31e-34	0.0717171	0.991	0.974	1.08e-29		HINT1	1.01e-25	0.119752	0.996	0.972	2.06e-21		DEPDC1B	3.65e-42	-0.191962	0.651	0.786	7.41e-38		CACYBP	2.37e-45	-0.140625	0.964	0.942	4.81e-41		ENOPH1	8.63e-59	-0.198847	0.715	0.808	1.75e-54		HNRNPA0	6.02e-97	-0.395635	0.842	0.998	1.22e-92		XRCC5	1.19599e-111	-0.36887	0.957	0.969	2.32333e-107
IFNGR2	5.81e-34	0.144244	0.753	0.667	1.18e-29		GJB3	1.03e-25	0.110892	0.635	0.421	2.1e-21		BHLHE40	4.48e-42	0.111588	0.396	0.164	9.08e-38		PHLDA1	2.63e-45	-0.185152	0.886	0.913	5.33e-41		YBX3	8.71e-59	-0.190807	0.963	0.946	1.77e-54		SIAH1	6.49e-97	-0.190498	0.129	0.578	1.32e-92		DCPS	2.77989e-111	-0.290881	0.851	0.915	5.40022e-107
RAD21	5.92e-34	-0.1751	0.956	0.933	1.2e-29		IER5	1.21e-25	0.101434	0.649	0.433	2.45e-21		PUF60	4.83e-42	-0.218152	0.998	1	9.8e-38		CDK2AP2	3.77e-45	0.163182	0.916	0.852	7.66e-41		GNAI1	1.67e-58	-0.226645	0.792	0.862	3.4e-54		RPL29	6.68e-97	0.243955	1	1	1.36e-92		SUMO1	2.80518e-111	-0.273552	0.967	0.962	5.44935e-107
LDHB	6.57e-34	-0.0843215	0.992	0.973	1.33e-29		TIPARP	1.3e-25	0.0701129	0.675	0.451	2.63e-21		EDN1	1.02e-41	0.0535246	0.12	0.008	2.07e-37		AMOTL2	4.12e-45	0.0944547	0.477	0.354	8.36e-41		GLRX	1.85e-58	0.171931	0.477	0.344	3.76e-54		EIF3D	1.67e-96	-0.388263	0.845	0.996	3.39e-92		AKR7A2	1.11367e-110	-0.353168	0.953	0.961	2.16342e-106
BCL9L	7.12e-34	0.0297856	0.706	0.571	1.44e-29		RPS29	1.94e-25	0.100311	0.996	0.979	3.95e-21		POMP	1.26e-41	0.166741	1	1	2.57e-37		SAC3D1	4.19e-45	-0.158551	0.872	0.861	8.51e-41		UBA2	2.93e-58	-0.212105	0.76	0.844	5.95e-54		HNRNPA1	1.74e-96	-0.339475	0.993	1	3.53e-92		DERL1	1.93145e-110	-0.320752	0.89	0.935	3.75203e-106
NAV3	7.71e-34	0.0351945	0.209	0.11	1.57e-29		LINC00346	2.93e-25	0.0333807	0.125	0.04	5.95e-21		ZBED2	1.56e-41	0.174969	0.56	0.297	3.17e-37		FAU	5.14e-45	0.0760236	0.997	0.988	1.04e-40		HPCAL1	3.51e-58	0.212765	0.843	0.788	7.12e-54		NUP35	1.88e-96	-0.202703	0.168	0.637	3.82e-92		SNHG5	3.9759e-110	0.250572	0.837	0.635	7.72359e-106
GSTP1	1.61e-33	0.105647	0.995	0.979	3.27e-29		RPS21	3.11e-25	0.0890969	0.998	0.992	6.32e-21		KIF20B	1.75e-41	-0.216874	0.844	0.914	3.55e-37		NIP7	6.64e-45	-0.166057	0.802	0.843	1.35e-40		PAIP1	3.78e-58	-0.197465	0.663	0.784	7.67e-54		DUSP12	2.15e-96	-0.308958	0.39	0.873	4.37e-92		CXXC5	6.74955e-110	0.344148	0.959	0.942	1.31117e-105
PTPN1	1.63e-33	0.0986078	0.893	0.8	3.31e-29		TNIP1	4.85e-25	0.0748263	0.516	0.316	9.84e-21		PLIN3	2.72e-41	-0.233232	0.98	0.992	5.53e-37		YWHAB	7.54e-45	-0.11598	0.98	0.953	1.53e-40		ATP5MG	3.93e-58	0.138063	0.989	0.969	7.98e-54		ZNHIT2	3.47e-96	-0.220771	0.21	0.706	7.04e-92		THRAP3	1.29606e-109	-0.301923	0.867	0.93	2.51772e-105
HERPUD1	3.9e-33	0.133111	0.707	0.599	7.93e-29		SHB	4.9e-25	0.0722256	0.605	0.391	9.95e-21		PDIA3	2.97e-41	-0.21262	1	0.999	6.03e-37		TSPAN3	2.78e-44	-0.170285	0.865	0.879	5.65e-40		DNAJC9	4.61e-58	-0.219942	0.835	0.89	9.36e-54		EPHA2	5e-96	0.576104	0.728	0.627	1.01e-91		C14orf119	1.71492e-109	-0.25939	0.598	0.831	3.3314e-105
RPL37	4.77e-33	0.0577407	0.996	0.989	9.69e-29		ATP5F1D	6.81e-25	-0.0963802	0.996	0.976	1.38e-20		AMOTL2	3.1e-41	0.185153	0.683	0.422	6.29e-37		ID1	4.7e-44	-0.190468	0.908	0.937	9.55e-40		SELENOK	6.66e-58	0.19538	0.862	0.815	1.35e-53		YWHAB	9.61e-96	-0.329916	0.983	1	1.95e-91		PMEPA1	2.33267e-109	0.33506	0.882	0.698	4.53144e-105
GPAT3	6.23e-33	0.0967348	0.734	0.599	1.26e-28		UNKL	6.82e-25	0.0390521	0.396	0.212	1.38e-20		TNFAIP1	3.65e-41	0.14257	0.613	0.357	7.4e-37		CCN2	9.9e-44	0.128911	0.18	0.094	2.01e-39		YARS2	7.66e-58	-0.14592	0.402	0.58	1.55e-53		MGME1	1.19e-95	-0.221281	0.225	0.726	2.42e-91		TRIM15	9.65039e-109	0.195521	0.599	0.253	1.87469e-104
SRRM2	7.07e-33	-0.155944	0.986	0.968	1.44e-28		ELL2	9.73e-25	0.047251	0.398	0.218	1.97e-20		NCAPG	3.89e-41	-0.211899	0.923	0.965	7.9e-37		BTG1	9.96e-44	0.114502	0.542	0.442	2.02e-39		TUFM	8.61e-58	-0.145397	0.982	0.951	1.75e-53		WDR74	1.26e-95	-0.395149	0.74	0.988	2.56e-91		CACYBP	1.41398e-108	-0.441188	0.948	0.948	2.74679e-104
SERF2	7.87e-33	0.0987954	0.995	0.974	1.6e-28		POMP	1.03e-24	0.128314	0.994	0.961	2.08e-20		UQCRFS1	5.58e-41	-0.188571	0.999	1	1.13e-36		POMP	2.01e-43	0.0993686	0.989	0.961	4.07e-39		EDF1	1e-57	0.169312	0.981	0.951	2.03e-53		SRP9	1.35e-95	-0.384873	0.839	0.998	2.73e-91		UQCRFS1	1.47109e-108	-0.368155	0.969	0.969	2.85774e-104
RPL21	8.03e-33	0.0743834	0.996	0.985	1.63e-28		PGAM1	1.74e-24	-0.12704	0.991	0.954	3.53e-20		AURKAIP1	1.52e-40	-0.155131	1	0.999	3.08e-36		CHIC2	2.07e-43	0.0923377	0.454	0.343	4.21e-39		DUSP12	1.07e-57	-0.182043	0.564	0.716	2.17e-53		TP53RK	2.99e-95	-0.243509	0.256	0.763	6.07e-91		ENY2	2.13072e-108	-0.354006	0.961	0.966	4.13914e-104
PDIA3	8.8e-33	-0.159184	0.974	0.945	1.79e-28		SLC12A7	2.04e-24	0.0589887	0.322	0.166	4.13e-20		BUB1B	1.58e-40	-0.203607	0.686	0.806	3.2e-36		RIOK3	2.69e-43	0.117824	0.622	0.517	5.47e-39		KLF2	1.77e-57	0.248564	0.609	0.499	3.6e-53		MYL6	5.28e-95	0.314181	1	1	1.07e-90		TNFRSF1A	3.86724e-108	0.307747	0.889	0.723	7.5125e-104
MRPL33	9.07e-33	0.0860958	0.921	0.861	1.84e-28		PHLDA1	2.29e-24	0.246954	0.963	0.913	4.64e-20		SDF2L1	1.6e-40	-0.215185	1	0.997	3.25e-36		SRSF9	2.77e-43	-0.0893889	0.984	0.958	5.61e-39		PBDC1	2.07e-57	-0.183556	0.536	0.707	4.2e-53		KMT5B	7.71e-95	-0.186649	0.144	0.598	1.57e-90		PSMB3	5.26928e-108	-0.449285	0.974	0.98	1.02361e-103
GCLC	1.05e-32	0.113337	0.621	0.502	2.13e-28		UQCRHL	2.61e-24	0.162785	0.959	0.856	5.29e-20		IRS2	1.79e-40	0.0780206	0.301	0.1	3.64e-36		ATP5MC1	3.7e-43	0.131931	0.987	0.959	7.51e-39		TUBA1C	2.11e-57	-0.223547	0.961	0.955	4.28e-53		DNTTIP2	1.58e-94	-0.377086	0.669	0.972	3.22e-90		FEM1C	5.51291e-108	0.173598	0.591	0.243	1.07094e-103
POLR2L	1.24e-32	0.094959	0.993	0.979	2.53e-28		TNFSF9	2.68e-24	0.283332	0.933	0.789	5.43e-20		MIIP	2.36e-40	-0.20148	0.728	0.834	4.79e-36		KPNA2	4.3e-43	-0.209149	0.944	0.93	8.73e-39		ADNP	3.11e-57	-0.186633	0.491	0.667	6.31e-53		NBN	3.82e-94	-0.261228	0.307	0.815	7.75e-90		HKDC1	9.33782e-108	0.244024	0.612	0.283	1.81396e-103
CLU	1.73e-32	0.144562	0.829	0.718	3.51e-28		ISG15	3.42e-24	0.22871	0.978	0.893	6.94e-20		MAP1LC3B	2.98e-40	0.251241	0.949	0.866	6.05e-36		EPC1	7.96e-43	-0.135923	0.475	0.588	1.62e-38		DEK	3.97e-57	-0.209987	0.921	0.935	8.05e-53		LMTK3	6.93e-94	0.57419	0.862	0.872	1.41e-89		ECI1	1.74586e-107	-0.329223	0.818	0.899	3.39152e-103
RCN2	1.73e-32	-0.149495	0.918	0.901	3.52e-28		TNFRSF6B	4.21e-24	0.21204	0.873	0.726	8.54e-20		CD55	3.26e-40	0.220495	0.901	0.773	6.62e-36		KLF2	8.94e-43	0.164481	0.597	0.499	1.81e-38		PDIA3	9.59e-57	-0.201498	0.968	0.945	1.95e-52		HOXA10-AS	8.7e-94	-0.246728	0.236	0.72	1.77e-89		GCNT3	9.10133e-107	0.450728	0.951	0.876	1.76802e-102
PDCD2	1.81e-32	-0.137992	0.933	0.908	3.67e-28		HELZ2	5.72e-24	0.0352614	0.19	0.079	1.16e-19		GAS2L3	3.76e-40	-0.148205	0.238	0.467	7.64e-36		HSP90AB1	1.02e-42	-0.090654	0.999	0.996	2.07e-38		PPAN	1.87e-56	-0.195585	0.62	0.748	3.79e-52		SFPQ	1.45e-93	-0.392802	0.965	0.999	2.94e-89		TNK2	2.59846e-106	0.291401	0.879	0.756	5.04777e-102
DAD1	2.56e-32	0.117322	0.985	0.95	5.19e-28		FAM43A	5.85e-24	0.0345783	0.209	0.091	1.19e-19		IMPDH1	5.07e-40	-0.213836	0.903	0.948	1.03e-35		MRPL33	1.12e-42	0.0929965	0.908	0.861	2.28e-38		TSPAN3	3.15e-56	-0.218766	0.825	0.879	6.39e-52		CCDC86	4.84e-93	-0.387055	0.678	0.978	9.82e-89		UBE2L3	2.82536e-106	-0.281445	0.93	0.94	5.48854e-102
SOCS1	2.68e-32	0.0403817	0.186	0.097	5.44e-28		VCL	6.74e-24	0.147321	0.83	0.623	1.37e-19		MYL6	5.26e-40	0.155873	1	1	1.07e-35		ARL4D	1.41e-42	0.11737	0.446	0.337	2.86e-38		HMGN2	3.16e-56	-0.17131	0.984	0.962	6.42e-52		CYREN	5.64e-93	-0.194112	0.177	0.646	1.14e-88		ACTG1	3.55934e-106	0.463553	0.993	0.993	6.91437e-102
IFITM3	2.94e-32	0.139566	0.994	0.966	5.97e-28		LINC01588	9.15e-24	0.0343751	0.196	0.083	1.86e-19		FKBP4	5.54e-40	-0.217122	0.997	0.998	1.13e-35		SNX17	1.63e-42	-0.153512	0.815	0.837	3.31e-38		RPP38	5.55e-56	-0.181733	0.53	0.701	1.13e-51		WNT16	7.1e-93	-0.336002	0.317	0.782	1.44e-88		C1QBP	3.95264e-106	-0.377756	0.971	0.972	7.67841e-102
TRIM28	3.02e-32	-0.149179	0.99	0.966	6.13e-28		MT-ND4L	1.11e-23	-0.512553	0.995	0.981	2.25e-19		IFRD2	9.49e-40	-0.221429	0.987	0.992	1.93e-35		EIF3D	1.78e-42	-0.159895	0.923	0.92	3.62e-38		PLK1	6.94e-56	-0.280192	0.775	0.835	1.41e-51		KRR1	1.93e-92	-0.406776	0.746	0.986	3.91e-88		NDUFA8	7.71005e-106	-0.293627	0.864	0.925	1.49776e-101
ABTB2	3.69e-32	0.023049	0.116	0.047	7.48e-28		CYP4F11	1.46e-23	0.0306523	0.219	0.096	2.96e-19		EHD1	1.18e-39	0.170199	0.696	0.454	2.39e-35		RPLP2	2.08e-42	0.0537841	0.999	0.993	4.23e-38		ELF3	6.97e-56	0.175972	0.515	0.387	1.41e-51		MT-ATP6	2.14e-92	0.384409	0.997	1	4.35e-88		LDLR	9.55068e-106	0.333297	0.868	0.707	1.85532e-101
TMEM158	3.82e-32	0.100822	0.749	0.626	7.76e-28		SLC7A1	1.47e-23	0.0586625	0.656	0.433	2.99e-19		PPP1CC	1.21e-39	-0.202846	0.995	0.996	2.45e-35		DEPDC1	3.19e-42	-0.150573	0.573	0.663	6.47e-38		PSMC5	7.3e-56	-0.177975	0.958	0.94	1.48e-51		WDR77	4.94e-92	-0.368859	0.66	0.967	1e-87		MTCH2	1.19632e-105	-0.324855	0.965	0.967	2.32398e-101
EGFR	6.93e-32	0.0737592	0.6	0.466	1.41e-27		PPP1R14B-AS1	1.57e-23	0.0522957	0.506	0.299	3.19e-19		ITPRID2	1.28e-39	-0.254578	0.999	0.998	2.6e-35		EEF1A1	3.67e-42	-0.0741439	0.999	0.995	7.45e-38		ATF3	1.16e-55	0.163993	0.334	0.204	2.35e-51		CUL3	5.07e-92	-0.352072	0.515	0.935	1.03e-87		RAN	1.31497e-105	-0.369241	0.986	0.986	2.55446e-101
RUNX1	7.53e-32	0.0465031	0.366	0.243	1.53e-27		MAP1LC3B	1.86e-23	0.150691	0.899	0.762	3.77e-19		MID1IP1	1.85e-39	-0.224378	0.818	0.871	3.76e-35		CCT2	5.17e-42	-0.112832	0.986	0.961	1.05e-37		EPCAM	1.18e-55	-0.214049	0.942	0.925	2.39e-51		MRPS35	7.68e-92	-0.363047	0.763	0.985	1.56e-87		SMAD7	2.6664e-105	0.226726	0.756	0.465	5.17974e-101
MT-ND5	9.04e-32	-0.300054	0.992	0.983	1.84e-27		AGPAT5	1.89e-23	0.155885	0.936	0.813	3.83e-19		RPS7	2.41e-39	0.141564	1	1	4.9e-35		RNASEK	7.62e-42	0.124929	0.986	0.956	1.55e-37		RPS9	1.51e-55	0.138216	0.995	0.984	3.07e-51		PPA1	7.98e-92	-0.354246	0.968	0.998	1.62e-87		FTH1	3.95601e-105	0.353543	0.999	1	7.68494e-101
SLC7A5	9.42e-32	0.0592976	0.936	0.859	1.91e-27		ZBTB21	2.23e-23	0.0456318	0.373	0.201	4.52e-19		CAPRIN1	2.68e-39	-0.242074	0.979	0.983	5.43e-35		HOXA9	9.4e-42	-0.179921	0.759	0.804	1.91e-37		LAPTM4B	1.61e-55	-0.174763	0.963	0.94	3.27e-51		MSL1	8.51e-92	-0.194352	0.156	0.606	1.73e-87		ASAP2	1.23675e-104	0.289047	0.885	0.754	2.40251e-100
ELL2	1.79e-31	0.0406586	0.339	0.218	3.64e-27		AC016065.1	3.57e-23	0.0623391	0.42	0.24	7.24e-19		HIST1H1C	4.8e-39	0.349227	0.781	0.539	9.75e-35		P4HB	9.44e-42	-0.11279	0.99	0.968	1.92e-37		AHCY	1.8e-55	-0.180763	0.96	0.928	3.66e-51		XRN2	9.18e-92	-0.378385	0.776	0.987	1.86e-87		GSTO1	2.73793e-104	-0.348779	0.951	0.959	5.31871e-100
TNFRSF6B	2.5e-31	0.152099	0.833	0.726	5.07e-27		ZBTB10	3.72e-23	0.0421751	0.293	0.145	7.54e-19		PTGES2	6.17e-39	-0.20422	0.987	0.989	1.25e-34		DUSP8	1.21e-41	0.0520716	0.226	0.131	2.46e-37		ACTN4	2.16e-55	0.186554	0.975	0.936	4.38e-51		PEBP1	1.01e-91	-0.31431	0.991	1	2.06e-87		TAGLN2	3.08348e-104	-0.4044	0.982	0.983	5.98996e-100
RPS18	3.24e-31	0.0831354	0.999	0.994	6.58e-27		ABCC3	3.86e-23	0.0389383	0.288	0.142	7.84e-19		BUB3	6.41e-39	-0.215943	0.996	0.999	1.3e-34		CXCL1	3.13e-41	0.075894	0.113	0.045	6.36e-37		RPL18	3.23e-55	0.113821	0.996	0.991	6.56e-51		MTAP	1.11e-91	-0.397394	0.83	0.993	2.25e-87		ZNF598	4.14407e-104	0.250277	0.823	0.64	8.05026e-100
CCT4	3.65e-31	-0.129221	0.975	0.955	7.41e-27		C3orf52	4.42e-23	0.0544638	0.44	0.253	8.97e-19		NQO1	6.49e-39	0.238306	1	0.999	1.32e-34		TIGD5	4.38e-41	-0.097544	0.316	0.429	8.88e-37		PDCD5	3.61e-55	-0.176329	0.982	0.957	7.33e-51		DNAJC2	1.67e-91	-0.378685	0.664	0.969	3.38e-87		HPCAL1	9.47484e-104	0.34341	0.953	0.909	1.84058e-99
TMA7	4.19e-31	0.080733	0.994	0.976	8.5e-27		TGFA	4.54e-23	0.0255924	0.421	0.236	9.22e-19		GLRX5	9.11e-39	-0.187594	1	0.999	1.85e-34		FTH1	4.69e-41	0.132378	0.998	0.99	9.53e-37		PAGR1	5.71e-55	-0.189597	0.738	0.83	1.16e-50		PRC1	2.12e-91	-0.39756	0.751	0.985	4.3e-87		COPS5	1.05961e-103	-0.296105	0.875	0.926	2.05841e-99
NINJ1	5.82e-31	0.120197	0.71	0.599	1.18e-26		STAM-AS1	5.56e-23	0.0312015	0.115	0.037	1.13e-18		TRIB1	9.63e-39	0.248256	0.913	0.773	1.95e-34		MYO1E	5.59e-41	0.121358	0.498	0.397	1.14e-36		CYSRT1	6.05e-55	0.117137	0.197	0.089	1.23e-50		SRRM2	2.29e-91	-0.352601	0.97	0.999	4.65e-87		RPL32	2.44654e-103	0.203677	0.988	0.99	4.75265e-99
HRH1	6.15e-31	0.0280469	0.179	0.092	1.25e-26		AC016831.1	6.83e-23	0.0401691	0.194	0.082	1.39e-18		CHMP1B	1.8e-38	0.133828	0.6	0.346	3.66e-34		CCDC137	5.6e-41	-0.178937	0.813	0.866	1.14e-36		RHOC	1.06e-54	0.200003	0.961	0.901	2.15e-50		ABT1	4.47e-91	-0.321004	0.421	0.903	9.07e-87		HELZ2	2.53496e-103	0.203386	0.666	0.347	4.92442e-99
INSIG2	6.32e-31	0.0526284	0.253	0.149	1.28e-26		MRPL33	7.44e-23	0.129705	0.957	0.861	1.51e-18		FAU	2.05e-38	0.121664	1	1	4.16e-34		DNAJC9	7.46e-41	-0.16501	0.874	0.89	1.51e-36		SLC7A5	1.22e-54	0.135914	0.907	0.859	2.48e-50		COQ9	4.98e-91	-0.293818	0.392	0.876	1.01e-86		POP5	3.95606e-103	-0.290424	0.864	0.933	7.68504e-99
XRCC5	8.65e-31	-0.135991	0.98	0.956	1.76e-26		BAG3	7.98e-23	0.112091	0.883	0.704	1.62e-18		DDIT3	2.11e-38	0.160264	0.384	0.173	4.29e-34		CYSRT1	8.44e-41	0.0779648	0.17	0.089	1.71e-36		KPNB1	1.62e-54	-0.247127	0.93	0.947	3.29e-50		KPNB1	6.1e-91	-0.406404	0.891	0.996	1.24e-86		PARK7	7.50025e-103	-0.285429	0.972	0.968	1.457e-98
EIF3B	1.08e-30	-0.188837	0.961	0.945	2.2e-26		FAM241A	9.69e-23	0.109258	0.747	0.541	1.97e-18		USP43	3.69e-38	0.0751336	0.294	0.101	7.49e-34		AC239799.2	1.36e-40	0.0466504	0.144	0.067	2.77e-36		MT-ATP8	1.67e-54	0.056717	0.989	0.954	3.39e-50		UMPS	7.24e-91	-0.299416	0.395	0.879	1.47e-86		REL	1.13113e-102	0.248951	0.767	0.526	2.19734e-98
ELMSAN1	1.92e-30	0.0597925	0.376	0.254	3.89e-26		AL590666.2	1.01e-22	0.0411618	0.232	0.107	2.05e-18		UBALD2	3.77e-38	-0.27262	0.738	0.84	7.65e-34		NOP16	1.46e-40	-0.148825	0.923	0.92	2.96e-36		HNRNPA1	2.38e-54	-0.153864	0.988	0.972	4.82e-50		PPP4R2	1.21e-90	-0.339396	0.485	0.923	2.45e-86		FDPS	1.52879e-102	-0.340068	0.875	0.927	2.96983e-98
IFRD2	2.56e-30	-0.154078	0.914	0.891	5.19e-26		KLF4	1.06e-22	0.039845	0.337	0.178	2.15e-18		CDC42EP1	5.05e-38	-0.228322	0.975	0.989	1.03e-33		RRM2	1.93e-40	-0.143226	0.963	0.94	3.91e-36		MYADM	2.86e-54	0.166261	0.698	0.608	5.8e-50		WTAP	1.23e-90	-0.275153	0.328	0.822	2.5e-86		ACTB	2.1927e-102	-0.423511	0.995	0.995	4.25955e-98
CCT8	2.97e-30	-0.118468	0.976	0.948	6.03e-26		NR4A2	1.28e-22	0.0558349	0.567	0.361	2.59e-18		DNAJB1	5.21e-38	0.251994	0.995	0.98	1.06e-33		FOSL2	3.37e-40	0.0396328	0.245	0.146	6.84e-36		BRIX1	4e-54	-0.196816	0.754	0.853	8.12e-50		PWP1	4.28e-90	-0.371312	0.716	0.975	8.69e-86		HNRNPK	2.25251e-102	-0.347475	0.974	0.972	4.37572e-98
RPL36A	5.58e-30	0.0630581	0.995	0.981	1.13e-25		CCNA2	1.28e-22	-0.254839	0.92	0.861	2.61e-18		CUL3	1.35e-37	-0.210805	0.891	0.935	2.74e-33		KHDRBS1	3.38e-40	-0.145909	0.95	0.933	6.86e-36		DKC1	4.25e-54	-0.206659	0.779	0.858	8.62e-50		THAP11	5.07e-90	-0.188244	0.167	0.625	1.03e-85		LIPH	2.5159e-102	0.187202	0.571	0.236	4.88739e-98
BIRC5	5.59e-30	-0.169017	0.946	0.922	1.13e-25		BCL9L	1.52e-22	0.0607854	0.77	0.571	3.08e-18		ARL4A	3.08e-37	-0.226702	0.727	0.828	6.25e-33		TIMP1	4.93e-40	0.122751	0.983	0.95	1e-35		ARL4D	4.71e-54	0.163931	0.464	0.337	9.55e-50		RDH14	6.33e-90	-0.220448	0.211	0.682	1.29e-85		TOMM7	2.86471e-102	0.257531	0.969	0.971	5.56499e-98
EIF1	8.95e-30	0.0967456	0.994	0.977	1.82e-25		DNAJA4	1.52e-22	0.0720536	0.553	0.344	3.09e-18		UBA52	4.32e-37	0.118602	1	1	8.77e-33		YBX3	6.02e-40	-0.131935	0.97	0.946	1.22e-35		CCN2	4.73e-54	0.183221	0.203	0.094	9.59e-50		TRIM13	9.05e-90	-0.153104	0.087	0.483	1.84e-85		NDUFB9	3.13515e-102	-0.266145	0.984	0.984	6.09034e-98
ODC1	9.08e-30	-0.140595	0.975	0.954	1.84e-25		RPL18A	1.73e-22	0.116124	1	0.991	3.52e-18		CSRNP1	5.05e-37	0.13333	0.587	0.343	1.02e-32		NOL7	6.19e-40	-0.137849	0.96	0.94	1.26e-35		MRPS35	5.68e-54	-0.191596	0.848	0.883	1.15e-49		ZNF777	9.31e-90	-0.147142	0.074	0.458	1.89e-85		CDC42EP2	3.24965e-102	0.317506	0.852	0.622	6.31276e-98
ATP5MG	9.44e-30	0.0888026	0.991	0.969	1.92e-25		GABPB1-AS1	2.54e-22	0.0475778	0.807	0.605	5.16e-18		TCF7L2	6.4e-37	-0.221659	0.848	0.894	1.3e-32		PLEC	8.04e-40	0.0705199	0.909	0.858	1.63e-35		SRM	6.11e-54	-0.152229	0.978	0.951	1.24e-49		ATF5	1.09e-89	-0.308078	0.344	0.822	2.22e-85		ATP5F1B	3.52237e-102	-0.38622	0.979	0.981	6.84255e-98
CCT5	9.65e-30	-0.12478	0.985	0.96	1.96e-25		PBX4	2.6e-22	0.0467501	0.321	0.168	5.28e-18		MYC	6.61e-37	0.324431	0.974	0.941	1.34e-32		RPL27A	9.85e-40	0.0797594	0.992	0.977	2e-35		SNHG15	7.24e-54	-0.230903	0.77	0.868	1.47e-49		MYC	1.77e-89	-0.483415	0.669	0.941	3.59e-85		MYEOV	4.56491e-102	0.296061	0.872	0.711	8.8678e-98
TMEM258	1.04e-29	0.0885245	0.987	0.962	2.1e-25		NAB1	3.49e-22	0.0388098	0.462	0.27	7.08e-18		IL6R	6.71e-37	0.0674097	0.282	0.094	1.36e-32		PRAG1	1.74e-39	0.0588799	0.31	0.207	3.53e-35		TOE1	2.12e-53	-0.120924	0.254	0.422	4.31e-49		PPP4R3A	2.1e-89	-0.222724	0.227	0.707	4.27e-85		ANAPC11	4.68694e-102	-0.314911	0.97	0.968	9.10484e-98
NABP1	1.1e-29	0.0443907	0.34	0.222	2.24e-25		TUFT1	5.73e-22	0.035942	0.133	0.048	1.16e-17		SOX4	8.31e-37	-0.244877	0.495	0.653	1.69e-32		RPS9	1.74e-39	0.102606	0.995	0.984	3.53e-35		HMGB2	2.52e-53	-0.213004	0.96	0.949	5.12e-49		PDCD2L	2.24e-89	-0.292983	0.371	0.85	4.55e-85		COX5A	5.18457e-102	-0.257883	0.983	0.98	1.00715e-97
DNAJA4	1.24e-29	0.0745653	0.474	0.344	2.52e-25		P2RY11	6.17e-22	0.018642	0.205	0.09	1.25e-17		GRK6	8.32e-37	-0.203136	0.863	0.915	1.69e-32		EPN2	2.32e-39	0.0785448	0.602	0.5	4.71e-35		BCLAF1	3.23e-53	-0.214298	0.861	0.901	6.57e-49		MYH9	2.47e-89	0.581018	0.913	0.953	5.01e-85		CXCL3	5.33964e-102	0.432607	0.457	0.145	1.03728e-97
LMNB1	1.59e-29	-0.181095	0.787	0.803	3.23e-25		C11orf24	6.87e-22	0.13186	0.909	0.778	1.39e-17		TUBA1C	8.74e-37	-0.207081	0.999	1	1.77e-32		SRSF10	2.85e-39	-0.183996	0.911	0.916	5.78e-35		GEMIN4	8.38e-53	-0.159876	0.432	0.608	1.7e-48		EIF3E	2.53e-89	-0.370534	0.925	0.999	5.13e-85		THOC7	9.14461e-102	-0.305306	0.898	0.927	1.77643e-97
ABL2	1.68e-29	0.0408208	0.392	0.267	3.42e-25		KCTD11	7.43e-22	0.0165957	0.115	0.038	1.51e-17		ITPKC	9.55e-37	0.0748935	0.31	0.111	1.94e-32		ENOPH1	3.58e-39	-0.146525	0.772	0.808	7.26e-35		TYW3	1.19e-52	-0.211172	0.758	0.85	2.41e-48		SQSTM1	2.99e-89	0.595374	0.991	0.999	6.06e-85		SAP18	1.08207e-101	-0.340657	0.978	0.969	2.10202e-97
BIRC2	1.92e-29	0.0563799	0.484	0.349	3.89e-25		LMTK3	9.72e-22	0.174221	0.89	0.761	1.97e-17		LINC00944	1.28e-36	0.0501195	0.155	0.027	2.6e-32		NRIP1	4.34e-39	-0.125583	0.33	0.44	8.81e-35		PIM3	1.25e-52	0.220663	0.94	0.88	2.53e-48		RPS2	3.26e-89	0.169432	1	1	6.62e-85		NEDD8	1.79956e-101	-0.297585	0.959	0.966	3.49583e-97
DUSP4	2.05e-29	0.0715283	0.675	0.555	4.17e-25		IER5L	9.81e-22	-0.300448	0.875	0.831	1.99e-17		NABP1	1.98e-36	0.11664	0.531	0.285	4.01e-32		C1orf43	4.46e-39	-0.141392	0.921	0.908	9.06e-35		PSMD11	1.52e-52	-0.195907	0.903	0.913	3.09e-48		RPS13	4.21e-89	0.201456	1	1	8.55e-85		CSRNP1	2.09755e-101	0.259319	0.785	0.53	4.0747e-97
GNAI1	2.14e-29	-0.173977	0.861	0.862	4.33e-25		FOXO3	9.84e-22	0.0387751	0.436	0.252	2e-17		TICAM1	2.55e-36	0.141655	0.715	0.476	5.18e-32		BAG3	4.5e-39	0.138262	0.775	0.704	9.13e-35		SRSF9	2.15e-52	-0.122014	0.983	0.958	4.37e-48		ABHD17C	4.86e-89	-0.181959	0.155	0.598	9.87e-85		HACD3	2.82005e-101	-0.412191	0.89	0.916	5.47823e-97
HOXA9	2.23e-29	-0.183066	0.798	0.804	4.53e-25		FAM110C	1.21e-21	0.0268378	0.215	0.097	2.47e-17		UGCG	2.96e-36	0.220206	0.883	0.757	6.02e-32		HNRNPA2B1	7.66e-39	-0.12573	0.996	0.987	1.55e-34		CFL1	2.71e-52	0.123183	0.993	0.982	5.5e-48		ZNF692	7.55e-89	-0.161802	0.112	0.528	1.53e-84		CSNK1E	3.64191e-101	0.264042	0.842	0.685	7.07477e-97
RNASEK	2.83e-29	0.111216	0.987	0.956	5.75e-25		RPS23	1.26e-21	0.0872722	0.998	0.991	2.56e-17		POLR3H	3.68e-36	-0.213815	0.919	0.948	7.47e-32		KPNB1	1.16e-38	-0.186624	0.947	0.947	2.35e-34		RPS11	3.25e-52	0.0971315	0.992	0.981	6.6e-48		BIRC5	7.6e-89	-0.376574	0.893	0.999	1.54e-84		C6orf141	7.14956e-101	0.309976	0.78	0.548	1.38887e-96
CUL3	2.93e-29	-0.170851	0.781	0.797	5.95e-25		CPA4	1.57e-21	0.042656	0.583	0.376	3.18e-17		RPS19	4.08e-36	0.0961569	1	1	8.29e-32		UBA2	1.3e-38	-0.153715	0.813	0.844	2.64e-34		WTAP	4.03e-52	-0.17889	0.53	0.694	8.18e-48		CIRBP	8.69e-89	-0.398559	0.836	0.995	1.76e-84		TIMP1	7.32907e-101	-0.431546	0.957	0.958	1.42375e-96
YDJC	3.1e-29	-0.14665	0.907	0.886	6.28e-25		CDCP1	1.93e-21	0.113113	0.906	0.751	3.92e-17		WDR77	5.49e-36	-0.202851	0.95	0.967	1.12e-31		ZMYND19	1.55e-38	-0.166314	0.799	0.828	3.14e-34		MRPS18B	4.84e-52	-0.1996	0.864	0.892	9.82e-48		EIF4E	1.66e-88	-0.368575	0.712	0.978	3.36e-84		C19orf33	1.87033e-100	0.364551	0.985	0.981	3.6333e-96
ZBED2	5.73e-29	0.045305	0.354	0.233	1.16e-24		RPS4X	1.96e-21	0.11449	0.996	0.982	3.97e-17		YDJC	5.89e-36	-0.207871	0.989	0.987	1.2e-31		RHOC	1.57e-38	0.138303	0.959	0.901	3.18e-34		PSMD6	5.29e-52	-0.181237	0.901	0.91	1.07e-47		YBX3	2.1e-88	-0.35741	0.955	0.998	4.26e-84		UBXN4	1.94881e-100	-0.311899	0.953	0.964	3.78576e-96
LGALS1	6.47e-29	0.158026	0.995	0.97	1.31e-24		SUB1	2.05e-21	0.131318	0.99	0.953	4.16e-17		TNFRSF6B	7.96e-36	0.413119	0.932	0.85	1.62e-31		COMMD6	1.58e-38	0.104272	0.963	0.917	3.22e-34		HMGN1	1.46e-51	-0.16689	0.976	0.953	2.96e-47		FASTKD2	2.2e-88	-0.201964	0.202	0.671	4.46e-84		FGF9	4.21087e-100	0.309453	0.75	0.505	8.18004e-96
CYB5B	9.33e-29	-0.178866	0.938	0.911	1.89e-24		RPL23A	2.45e-21	0.101398	0.998	0.985	4.97e-17		CMTM7	8.71e-36	-0.220744	0.975	0.987	1.77e-31		XRN2	1.64e-38	-0.145555	0.905	0.908	3.33e-34		HOXA9	1.74e-51	-0.223175	0.704	0.804	3.53e-47		RPLP2	3.81e-88	0.192037	1	1	7.74e-84		NUDC	4.28879e-100	-0.440333	0.965	0.969	8.33141e-96
COX6A1	9.41e-29	0.0957086	0.994	0.978	1.91e-24		AC009118.2	2.66e-21	0.0349074	0.252	0.124	5.39e-17		HAGHL	1.08e-35	-0.203142	0.711	0.809	2.2e-31		EIF4B	2.36e-38	-0.179615	0.933	0.931	4.8e-34		RCC1	1.91e-51	-0.209414	0.823	0.873	3.88e-47		PYURF	3.92e-88	-0.365026	0.656	0.97	7.96e-84		MTHFS	7.72708e-100	-0.298509	0.831	0.894	1.50106e-95
RPS11	1.05e-28	0.0613753	0.993	0.981	2.13e-24		CASC19	2.92e-21	0.0337386	0.344	0.186	5.93e-17		INCENP	1.12e-35	-0.170132	0.511	0.67	2.27e-31		CTSZ	2.81e-38	-0.147061	0.853	0.861	5.69e-34		BIK	2e-51	0.212806	0.772	0.703	4.06e-47		GPATCH4	4.43e-88	-0.35723	0.67	0.968	9e-84		BTF3	9.22808e-100	-0.211038	0.986	0.986	1.79265e-95
PFDN2	1.79e-28	0.101222	0.985	0.953	3.63e-24		KCNK1	3.44e-21	0.0998401	0.627	0.428	6.98e-17		HPS6	1.32e-35	-0.191888	0.718	0.821	2.69e-31		RELB	3.17e-38	0.121211	0.548	0.465	6.43e-34		PPRC1	2.04e-51	-0.195501	0.524	0.683	4.14e-47		TUFM	6.67e-88	-0.315496	0.986	1	1.35e-83		SDHC	1.21022e-99	-0.330792	0.933	0.951	2.35097e-95
MYADM	1.84e-28	0.0889419	0.73	0.608	3.74e-24		CAMK2N1	3.88e-21	0.114492	0.854	0.662	7.88e-17		LIMA1	1.34e-35	0.224292	0.949	0.869	2.72e-31		ARL5A	3.26e-38	-0.148739	0.818	0.854	6.61e-34		TRIM13	2.15e-51	-0.119116	0.219	0.376	4.36e-47		NDUFAF4	6.98e-88	-0.367978	0.744	0.983	1.42e-83		CYTOR	1.57919e-99	0.290114	0.855	0.697	3.06773e-95
EIF4B	3.11e-28	-0.178738	0.945	0.931	6.32e-24		TBCA	3.98e-21	0.117088	0.991	0.954	8.07e-17		RPS24	1.62e-35	0.126795	1	1	3.29e-31		LINC01578	3.61e-38	-0.149124	0.754	0.814	7.33e-34		SNX5	5.24e-51	-0.207543	0.799	0.863	1.06e-46		TACO1	8.62e-88	-0.323486	0.515	0.933	1.75e-83		DYNLL1	2.21937e-99	-0.396399	0.975	0.978	4.31135e-95
CCT3	3.48e-28	-0.0925598	0.991	0.968	7.06e-24		MYL6	4.22e-21	0.12696	0.999	0.973	8.57e-17		TBCA	1.62e-35	0.173284	0.998	0.999	3.3e-31		PAIP1	3.89e-38	-0.144253	0.731	0.784	7.9e-34		RNASEK	5.44e-51	0.164211	0.986	0.956	1.1e-46		UBA2	1.25e-87	-0.361536	0.622	0.961	2.53e-83		NFKB2	2.78403e-99	0.181305	0.543	0.213	5.40825e-95
LAPTM4B	5.64e-28	-0.122271	0.97	0.94	1.14e-23		C6orf99	4.97e-21	0.0335382	0.284	0.145	1.01e-16		EXOSC4	1.83e-35	-0.197391	0.995	0.997	3.72e-31		CRIP1	4.03e-38	0.125749	0.985	0.952	8.18e-34		DNAJC2	7.25e-51	-0.219181	0.797	0.867	1.47e-46		CYSTM1	1.78e-87	0.442964	0.923	0.968	3.61e-83		SAT1	4.81962e-99	0.43163	0.955	0.911	9.3626e-95
WNT7B	6.92e-28	0.0367307	0.209	0.12	1.41e-23		RAB30-DT	5.6e-21	0.0531105	0.456	0.272	1.14e-16		EEF1A1	1.86e-35	0.109154	1	1	3.78e-31		EPCAM	5.14e-38	-0.144781	0.953	0.925	1.04e-33		C1orf174	9.26e-51	-0.151402	0.516	0.673	1.88e-46		LEO1	2.44e-87	-0.231894	0.28	0.777	4.95e-83		NIT2	6.15323e-99	-0.317554	0.866	0.925	1.19533e-94
TIMP1	8.59e-28	0.103968	0.984	0.95	1.74e-23		SOWAHC	6.18e-21	0.0558383	0.351	0.191	1.25e-16		ALDH1B1	2.49e-35	-0.177571	0.654	0.779	5.06e-31		MT-ATP8	5.18e-38	-0.0517901	0.984	0.954	1.05e-33		NDUFA13	1.02e-50	0.151745	0.991	0.966	2.07e-46		NIFK	2.61e-87	-0.370293	0.753	0.979	5.29e-83		BCL9L	7.7593e-99	0.313745	0.875	0.748	1.50732e-94
EDF1	8.68e-28	0.109228	0.985	0.951	1.76e-23		SAC3D1	6.21e-21	-0.209313	0.919	0.861	1.26e-16		RAN	2.84e-35	-0.121087	1	1	5.76e-31		HPCAL1	6.24e-38	0.135932	0.849	0.788	1.27e-33		FAU	1.57e-50	0.0906755	0.997	0.988	3.2e-46		DIMT1	5.68e-87	-0.345671	0.548	0.931	1.15e-82		DENND3	1.62173e-98	0.181545	0.546	0.219	3.15037e-94
RPS24	9.2e-28	0.0678781	0.997	0.988	1.87e-23		KRCC1	6.4e-21	0.0237797	0.205	0.093	1.3e-16		KIF14	3.54e-35	-0.187137	0.561	0.727	7.18e-31		UBE2B	6.83e-38	0.100196	0.877	0.822	1.39e-33		NBN	1.99e-50	-0.155595	0.487	0.65	4.04e-46		FAIM	5.8e-87	-0.24318	0.287	0.779	1.18e-82		RHPN2	2.11438e-98	0.29179	0.881	0.703	4.1074e-94
PROSER2	9.75e-28	0.0480033	0.552	0.423	1.98e-23		PLK1	6.95e-21	-0.301389	0.857	0.835	1.41e-16		SERTAD1	4.61e-35	0.232768	0.943	0.879	9.35e-31		SF3B2	8.01e-38	-0.111111	0.984	0.956	1.63e-33		ATP5MC1	2.04e-50	0.167021	0.987	0.959	4.14e-46		CUL5	8.29e-87	-0.236399	0.284	0.78	1.68e-82		CCT2	6.52075e-98	-0.34832	0.976	0.969	1.26672e-93
MIDN	1.05e-27	0.092965	0.634	0.505	2.13e-23		PPP1R10	7.52e-21	0.0956844	0.754	0.559	1.53e-16		MYL12A	6.46e-35	0.175429	1	0.999	1.31e-30		CXCL3	9.05e-38	0.0710791	0.124	0.056	1.84e-33		CLNS1A	2.1e-50	-0.188976	0.902	0.904	4.25e-46		CEBPB	1.13e-86	0.549101	0.755	0.746	2.3e-82		TIMMDC1	7.86591e-98	-0.257291	0.736	0.882	1.52803e-93
RNF181	1.45e-27	0.100131	0.91	0.833	2.95e-23		JOSD1	9.32e-21	0.0570616	0.559	0.362	1.89e-16		HERPUD1	7.86e-35	0.209667	0.861	0.742	1.6e-30		PFDN6	9.14e-38	0.113279	0.909	0.857	1.85e-33		MYL12A	5.16e-50	0.165476	0.972	0.946	1.05e-45		LDHA	1.42e-86	-0.317899	0.995	1	2.89e-82		AEN	1.095e-97	0.238773	0.76	0.502	2.12715e-93
MAP3K14	1.74e-27	0.0374644	0.21	0.12	3.53e-23		GCH1	1.32e-20	0.0321911	0.38	0.213	2.68e-16		SUB1	8.44e-35	0.174597	1	0.999	1.71e-30		MAP1LC3B	9.34e-38	0.116793	0.825	0.762	1.9e-33		TRA2B	9.14e-50	-0.22909	0.831	0.897	1.85e-45		MMADHC	1.87e-86	-0.363991	0.795	0.991	3.8e-82		IFFO2	1.30688e-97	0.212652	0.688	0.388	2.53874e-93
ENOPH1	1.81e-27	-0.14459	0.8	0.808	3.67e-23		CYP24A1	1.32e-20	0.124776	0.626	0.436	2.68e-16		RNF187	8.65e-35	-0.199649	0.943	0.963	1.75e-30		C17orf58	9.72e-38	-0.146233	0.723	0.771	1.97e-33		ZMYND19	9.36e-50	-0.206754	0.753	0.828	1.9e-45		INTS10	2.18e-86	-0.313258	0.465	0.887	4.42e-82		CLTA	1.8866e-97	-0.30376	0.971	0.968	3.6649e-93
DUSP14	2.05e-27	0.0857932	0.732	0.62	4.17e-23		VGF	1.36e-20	0.101809	0.795	0.617	2.75e-16		MRPS30	8.73e-35	-0.202151	0.959	0.971	1.77e-30		SERBP1	1.01e-37	-0.113596	0.987	0.97	2.04e-33		MIR4435-2HG	9.81e-50	0.148837	0.549	0.437	1.99e-45		TSR1	2.28e-86	-0.374364	0.714	0.975	4.62e-82		CD55	2.0856e-97	0.315785	0.842	0.629	4.05149e-93
SEM1	2.07e-27	0.0647003	0.981	0.957	4.2e-23		USP12	1.43e-20	0.0651986	0.79	0.585	2.91e-16		RHOB	1.08e-34	0.207042	0.937	0.823	2.19e-30		RPL10	1.54e-37	0.0781086	0.997	0.99	3.13e-33		SMIM10L1	1.84e-49	-0.181966	0.6	0.736	3.74e-45		ATP5PB	2.59e-86	-0.340243	0.954	0.999	5.25e-82		ARF4	2.61789e-97	-0.330774	0.927	0.948	5.08552e-93
SAMD4A	2.11e-27	0.0249372	0.154	0.078	4.28e-23		ELOVL7	1.58e-20	0.0218788	0.256	0.126	3.21e-16		RPLP1	1.17e-34	0.121361	1	1	2.38e-30		MICOS10	1.65e-37	0.104649	0.975	0.941	3.35e-33		PPA1	1.94e-49	-0.15142	0.972	0.946	3.94e-45		TUBB6	3.26e-86	-0.355844	0.643	0.97	6.61e-82		PSMD14	4.96672e-97	-0.290895	0.767	0.876	9.64836e-93
CCDC186	2.19e-27	0.0641285	0.387	0.272	4.45e-23		TCP1	2.08e-20	-0.155519	0.99	0.954	4.22e-16		SMARCD2	1.19e-34	-0.193633	0.906	0.942	2.41e-30		RCC1	2.2e-37	-0.158225	0.859	0.873	4.46e-33		SH2D4A	1.98e-49	-0.177165	0.515	0.675	4.03e-45		NME6	4.21e-86	-0.161617	0.125	0.54	8.54e-82		BTG1	5.12899e-97	0.324484	0.963	0.909	9.96357e-93
RPL30	2.43e-27	0.0567238	0.998	0.992	4.94e-23		ARL14EPL	2.2e-20	0.0470272	0.262	0.133	4.48e-16		RPL26	1.49e-34	0.106198	1	1	3.03e-30		MGST3	3.24e-37	0.119968	0.952	0.904	6.58e-33		FAM83D	3.32e-49	-0.191539	0.496	0.643	6.73e-45		EXOSC2	5.33e-86	-0.208354	0.262	0.762	1.08e-81		MYL6	6.56916e-97	-0.354692	0.987	0.987	1.27613e-92
EPPK1	2.87e-27	0.0788864	0.24	0.149	5.83e-23		MRPL3	2.47e-20	-0.171355	0.986	0.959	5.01e-16		TOP2A	1.75e-34	-0.225183	0.818	0.892	3.55e-30		WNT7B	3.24e-37	0.0578153	0.206	0.12	6.58e-33		TLCD3A	4.35e-49	-0.187144	0.541	0.689	8.84e-45		TRIAP1	5.47e-86	-0.332707	0.514	0.934	1.11e-81		COA4	8.2097e-97	-0.340049	0.965	0.972	1.59482e-92
MED31	2.96e-27	0.0699626	0.721	0.594	6e-23		RAB9A	3e-20	0.0812628	0.726	0.518	6.08e-16		SCO2	2.9e-34	-0.198839	0.93	0.949	5.88e-30		PPCS	4.7e-37	-0.136593	0.69	0.751	9.54e-33		SIAH1	5.5e-49	-0.109958	0.287	0.449	1.12e-44		HNRNPA2B1	7.57e-86	-0.310434	0.999	1	1.54e-81		NDUFB11	8.27117e-97	-0.2539	0.969	0.971	1.60676e-92
RPS5	3.11e-27	0.0725481	0.997	0.989	6.32e-23		SNRPB2	3.06e-20	0.107409	0.967	0.886	6.22e-16		RPL30	3.25e-34	0.119731	1	1	6.59e-30		ADNP	1.01e-36	-0.144194	0.573	0.667	2.06e-32		CCNB2	5.52e-49	-0.193799	0.637	0.759	1.12e-44		SERBP1	1.02e-85	-0.310144	0.988	1	2.06e-81		VBP1	1.57329e-96	-0.300433	0.915	0.932	3.05628e-92
AC091271.1	3.42e-27	0.0470089	0.265	0.164	6.94e-23		BCAR3	3.26e-20	0.0560589	0.53	0.344	6.61e-16		NME3	3.25e-34	-0.213843	0.984	0.994	6.6e-30		DPM2	1.05e-36	0.132693	0.923	0.869	2.13e-32		RCHY1	6.24e-49	-0.107935	0.321	0.491	1.27e-44		UTP15	1.25e-85	-0.207912	0.219	0.695	2.55e-81		HSD17B10	1.83697e-96	-0.304147	0.901	0.947	3.56851e-92
IER5	3.49e-27	0.0713045	0.559	0.433	7.09e-23		RPL38	4.65e-20	0.0718455	0.998	0.987	9.44e-16		ARHGDIA	3.51e-34	-0.186515	0.998	1	7.12e-30		CFL1	1.35e-36	0.0894399	0.994	0.982	2.74e-32		FHL2	6.37e-49	0.168431	0.838	0.779	1.29e-44		EREG	1.4e-85	-0.536206	0.922	0.99	2.84e-81		ALG5	1.98251e-96	-0.315075	0.86	0.921	3.85122e-92
DENND3	3.72e-27	0.0290921	0.143	0.071	7.55e-23		AC083855.2	4.95e-20	0.044129	0.406	0.239	1e-15		PRKDC	4.75e-34	-0.211205	0.994	0.997	9.63e-30		SMARCB1	1.38e-36	-0.150138	0.877	0.879	2.8e-32		ZNRD2	8.02e-49	0.183314	0.959	0.915	1.63e-44		NOB1	1.42e-85	-0.362599	0.759	0.977	2.87e-81		SERPINE1	2.37293e-96	0.111056	0.291	0.028	4.60966e-92
METRNL	3.95e-27	0.0924086	0.823	0.7	8.03e-23		FAM200B	5.39e-20	0.0859514	0.738	0.529	1.09e-15		MRPL38	4.87e-34	-0.195155	0.994	0.996	9.88e-30		SEM1	1.44e-36	0.0801071	0.982	0.957	2.92e-32		HNRNPA3	8.25e-49	-0.183566	0.981	0.965	1.67e-44		LINC01578	4.22e-85	-0.337051	0.504	0.933	8.56e-81		PPARD	3.66959e-96	0.171555	0.576	0.267	7.12854e-92
LZTS2	3.96e-27	-0.148906	0.516	0.582	8.03e-23		PFDN2	5.4e-20	0.140225	0.993	0.953	1.1e-15		PPP1R35	5.57e-34	-0.206042	0.899	0.916	1.13e-29		DUSP12	1.46e-36	-0.134919	0.638	0.716	2.97e-32		ATP5PB	8.86e-49	-0.155856	0.963	0.942	1.8e-44		CLU	5.12e-85	0.634701	0.818	0.859	1.04e-80		KRT18	4.01367e-96	-0.38176	0.999	1	7.79696e-92
UBE2B	4.46e-27	0.0885164	0.9	0.822	9.06e-23		NFKBIB	5.58e-20	0.110574	0.891	0.737	1.13e-15		ARTN	5.85e-34	0.140172	0.556	0.325	1.19e-29		WNT16	1.5e-36	-0.159632	0.528	0.618	3.04e-32		KLF5	8.88e-49	0.184708	0.563	0.459	1.8e-44		TBC1D30	5.96e-85	-0.14189	0.087	0.47	1.21e-80		ATP6V0C	5.68186e-96	-0.290823	0.975	0.969	1.10376e-91
S100A13	4.76e-27	0.107717	0.979	0.938	9.67e-23		CITED4	6.66e-20	0.0687643	0.325	0.182	1.35e-15		FASN	5.87e-34	-0.211755	0.976	0.979	1.19e-29		NOCT	1.51e-36	0.0769791	0.419	0.319	3.06e-32		RSAD1	9.29e-49	-0.150824	0.472	0.627	1.89e-44		VDAC3	8.15e-85	-0.357791	0.758	0.984	1.66e-80		TPM4	8.17169e-96	0.2817	0.97	0.954	1.58743e-91
MGST3	5.19e-27	0.106753	0.958	0.904	1.05e-22		CDKN2B	7.35e-20	0.0388161	0.143	0.056	1.49e-15		PRELID1	7.41e-34	-0.144356	1	1	1.5e-29		UQCRC1	1.65e-36	-0.118581	0.963	0.927	3.34e-32		HACD3	9.57e-49	-0.190356	0.806	0.87	1.94e-44		CENPE	1.22e-84	-0.217697	0.253	0.733	2.49e-80		GSE1	1.19659e-95	0.289368	0.882	0.736	2.32451e-91
TGIF1	5.51e-27	-0.179426	0.725	0.761	1.12e-22		FOSB	7.47e-20	0.0227603	0.402	0.232	1.52e-15		SCD	7.85e-34	-0.230815	0.82	0.864	1.59e-29		PPAN	1.65e-36	-0.141623	0.689	0.748	3.35e-32		UTP18	1.06e-48	-0.208899	0.801	0.869	2.15e-44		PCBP1	1.33e-84	-0.342843	0.936	1	2.7e-80		FIS1	1.54946e-95	-0.281583	0.971	0.968	3.00998e-91
CITED4	1.07e-26	0.0624514	0.28	0.182	2.17e-22		MSANTD3	7.59e-20	0.0953627	0.76	0.558	1.54e-15		MAT2A	8.41e-34	-0.21627	0.885	0.917	1.71e-29		MT-CO1	2.81e-36	0.0185266	0.998	0.992	5.7e-32		RIOK3	1.16e-48	0.165885	0.618	0.517	2.35e-44		ATP5MD	2e-84	0.317975	0.998	1	4.06e-80		LAMA5	1.66761e-95	0.278806	0.911	0.796	3.2395e-91
SRM	1.16e-26	-0.0934622	0.984	0.951	2.36e-22		IL6ST	8.12e-20	0.0500816	0.419	0.248	1.65e-15		ANLN	9.02e-34	-0.214007	0.877	0.913	1.83e-29		HNRNPA3	3.11e-36	-0.133326	0.983	0.965	6.32e-32		CDCP1	1.25e-48	0.150135	0.806	0.751	2.54e-44		CCDC71	2.04e-84	-0.1793	0.18	0.63	4.14e-80		POP4	2.53758e-95	-0.273816	0.702	0.859	4.92949e-91
CENPF	1.18e-26	-0.219303	0.897	0.884	2.4e-22		ARL6IP1	8.99e-20	-0.259489	0.973	0.938	1.83e-15		RPS14	1.06e-33	0.0935334	1	1	2.15e-29		COX6B1	3.33e-36	0.0925576	0.99	0.964	6.75e-32		VDAC1	2.2e-48	-0.142511	0.976	0.953	4.47e-44		CLNS1A	2.17e-84	-0.351078	0.848	0.99	4.4e-80		MAP3K14	2.62914e-95	0.127564	0.422	0.114	5.10736e-91
SYNJ2	1.23e-26	0.068218	0.622	0.503	2.51e-22		RPL21	1.13e-19	0.0885078	0.996	0.985	2.29e-15		TUFM	1.22e-33	-0.164506	1	1	2.47e-29		UQCRQ	3.37e-36	0.0660566	0.991	0.972	6.83e-32		C17orf58	2.51e-48	-0.181746	0.662	0.771	5.09e-44		SEC61G	2.55e-84	0.355134	0.992	0.999	5.18e-80		SOWAHC	3.54846e-95	0.274575	0.811	0.615	6.89325e-91
MYH9	1.65e-26	0.133219	0.927	0.849	3.35e-22		RELT	1.14e-19	0.0406389	0.383	0.223	2.32e-15		ADSL	1.32e-33	-0.193883	0.986	0.996	2.68e-29		ISYNA1	3.45e-36	-0.142176	0.93	0.906	6.99e-32		GTPBP4	4.79e-48	-0.200918	0.762	0.851	9.72e-44		CHD1	3.99e-84	-0.288155	0.395	0.869	8.1e-80		MRPL40	3.93309e-95	-0.307738	0.939	0.951	7.64041e-91
FOXO3	1.71e-26	0.0425148	0.368	0.252	3.47e-22		LAMC2	1.39e-19	0.0477825	0.263	0.137	2.83e-15		CCT6A	1.81e-33	-0.138154	1	1	3.67e-29		PTGES3	3.59e-36	-0.0976943	0.989	0.969	7.29e-32		EIF4B	5.92e-48	-0.226542	0.91	0.931	1.2e-43		NR2F1	7.23e-84	-0.228144	0.188	0.626	1.47e-79		ESAM	3.95748e-95	0.279422	0.831	0.641	7.6878e-91
N4BP3	2.73e-26	0.0336333	0.243	0.147	5.54e-22		SGMS2	1.52e-19	0.0411609	0.395	0.234	3.08e-15		MALL	2.14e-33	-0.238639	0.916	0.948	4.35e-29		UQCRH	4.44e-36	0.0865573	0.99	0.969	9.01e-32		RIOX2	5.99e-48	-0.152813	0.411	0.571	1.21e-43		TRIM7	7.48e-84	-0.302258	0.437	0.901	1.52e-79		VPS29	1.297e-94	-0.338104	0.927	0.935	2.51956e-90
P4HB	3.68e-26	-0.10472	0.992	0.968	7.47e-22		DDA1	1.7e-19	0.102082	0.911	0.75	3.45e-15		PTOV1	2.32e-33	-0.212632	0.987	0.991	4.7e-29		TXNL1	6.49e-36	-0.139383	0.897	0.894	1.32e-31		KIF23	8.47e-48	-0.20965	0.678	0.78	1.72e-43		VAPA	1.04e-83	-0.352024	0.871	0.995	2.11e-79		PSMC5	1.6135e-94	-0.287438	0.957	0.96	3.13439e-90
RND3	4.14e-26	0.0428585	0.345	0.234	8.4e-22		PPIA	1.74e-19	0.111666	0.996	0.989	3.52e-15		ISG15	2.97e-33	0.288103	0.992	0.973	6.04e-29		LAMB3	6.7e-36	0.0654093	0.308	0.212	1.36e-31		GGNBP2	1.15e-47	-0.167567	0.583	0.721	2.32e-43		MT-CO2	1.51e-83	0.31113	0.998	1	3.06e-79		TFAM	2.27049e-94	-0.307958	0.855	0.9	4.41065e-90
CAMTA1	4.55e-26	0.0797538	0.902	0.82	9.24e-22		RPS14	1.74e-19	0.0859427	0.996	0.99	3.54e-15		EGFR	3.05e-33	0.181757	0.79	0.593	6.19e-29		TUBA1C	7.58e-36	-0.15294	0.969	0.955	1.54e-31		PAK1IP1	1.49e-47	-0.171532	0.663	0.781	3.02e-43		MRPS2	1.77e-83	-0.338401	0.755	0.979	3.6e-79		INAVA	3.66044e-94	0.245767	0.825	0.619	7.11076e-90
WNT16	5.43e-26	-0.175532	0.566	0.618	1.1e-21		KLF10	1.77e-19	0.102064	0.726	0.545	3.59e-15		ENY2	3.15e-33	0.165963	1	0.998	6.4e-29		ZNHIT1	8.06e-36	0.107461	0.918	0.865	1.64e-31		NCAPG	1.52e-47	-0.206217	0.696	0.799	3.08e-43		PPDPF	1.89e-83	0.34678	1	1	3.84e-79		ANXA2	4.95427e-94	-0.459829	0.99	0.991	9.62416e-90
STARD7	6.23e-26	-0.166411	0.849	0.847	1.26e-21		LUC7L3	1.8e-19	0.104894	0.935	0.86	3.66e-15		SLC9A3R1	3.21e-33	-0.19924	0.97	0.974	6.52e-29		MRPL12	8.78e-36	-0.0943616	0.985	0.956	1.78e-31		PPCS	1.87e-47	-0.164839	0.63	0.751	3.79e-43		GGNBP2	1.99e-83	-0.291089	0.391	0.857	4.04e-79		ARHGAP29	6.7382e-94	0.404991	0.936	0.868	1.30896e-89
TRIO	6.71e-26	0.038462	0.48	0.35	1.36e-21		ISG20	1.85e-19	0.0423186	0.216	0.104	3.76e-15		CYC1	3.51e-33	-0.156238	1	1	7.12e-29		IER5	1.08e-35	0.100708	0.53	0.433	2.19e-31		THBS1	2.2e-47	0.0961665	0.218	0.11	4.47e-43		YRDC	2.22e-83	-0.357174	0.708	0.975	4.51e-79		PSMA3	2.06426e-93	-0.326634	0.921	0.93	4.01003e-89
BHLHE40	7.29e-26	0.0324676	0.234	0.141	1.48e-21		USP53	1.86e-19	0.0240918	0.362	0.205	3.78e-15		IMP3	4e-33	-0.193937	0.996	0.997	8.11e-29		H3F3B	1.54e-35	-0.0711295	0.996	0.979	3.12e-31		NOB1	3.13e-47	-0.189768	0.854	0.882	6.34e-43		KIF22	3.04e-83	-0.363697	0.747	0.988	6.17e-79		NHP2	2.21437e-93	-0.295375	0.97	0.971	4.30164e-89
RPL12	7.29e-26	0.0813735	0.999	0.992	1.48e-21		TSC22D2	1.89e-19	0.0459558	0.422	0.251	3.83e-15		EIF4B	7.07e-33	-0.216211	0.996	0.993	1.44e-28		KRTCAP2	1.61e-35	0.106682	0.989	0.959	3.26e-31		COX6B1	3.65e-47	0.128779	0.989	0.964	7.41e-43		GMPS	3.37e-83	-0.338512	0.662	0.969	6.84e-79		METRNL	3.41075e-93	0.211878	0.776	0.517	6.62572e-89
SPR	9.1e-26	-0.139272	0.837	0.831	1.85e-21		PROSER2	2.17e-19	0.0512687	0.622	0.423	4.4e-15		MPV17L2	7.18e-33	-0.179162	0.835	0.896	1.46e-28		OST4	1.73e-35	0.0963365	0.978	0.95	3.51e-31		RPS26	4.45e-47	0.0700038	0.997	0.991	9.03e-43		ZFP36L1	3.68e-83	0.659575	0.876	0.9	7.46e-79		DNMBP	4.53702e-93	0.160051	0.591	0.269	8.81361e-89
SNRPG	1e-25	0.0619176	0.991	0.969	2.03e-21		AC087239.1	2.28e-19	0.0100233	0.12	0.043	4.62e-15		DUSP4	8.28e-33	0.201455	0.824	0.66	1.68e-28		PSMC5	1.86e-35	-0.118237	0.966	0.94	3.78e-31		MT-ATP6	5e-47	0.0747826	0.998	0.989	1.01e-42		P3H4	4.36e-83	-0.184965	0.185	0.63	8.84e-79		IER5	9.10414e-93	0.203155	0.689	0.405	1.76857e-88
SGMS2	1.02e-25	0.038418	0.343	0.234	2.06e-21		AC034236.2	2.29e-19	0.0325228	0.253	0.128	4.65e-15		N4BP3	1.34e-32	0.0838132	0.404	0.189	2.72e-28		PAGR1	1.99e-35	-0.133831	0.794	0.83	4.05e-31		PTPN2	5.3e-47	-0.179908	0.645	0.758	1.08e-42		LRIF1	4.56e-83	-0.218663	0.275	0.754	9.25e-79		UQCRC1	1.17444e-92	-0.304502	0.944	0.961	2.28147e-88
PDF	1.2e-25	-0.137717	0.779	0.782	2.44e-21		UQCRH	2.62e-19	0.112485	0.99	0.969	5.31e-15		HIST1H1E	1.92e-32	0.446457	0.913	0.741	3.89e-28		CAVIN1	2.02e-35	0.102352	0.875	0.821	4.11e-31		HNRNPK	6.19e-47	-0.180824	0.959	0.952	1.26e-42		MT1X	4.58e-83	0.661535	0.962	0.983	9.3e-79		PABPC1	1.88556e-92	0.266724	0.987	0.987	3.6629e-88
TSPAN3	1.22e-25	-0.150759	0.899	0.879	2.47e-21		IL32	2.66e-19	0.0675282	0.189	0.088	5.4e-15		MSANTD3	2.17e-32	0.158745	0.859	0.671	4.4e-28		UBE2D3	2.22e-35	-0.126656	0.955	0.935	4.5e-31		VDAC3	6.35e-47	-0.174982	0.844	0.891	1.29e-42		XBP1	4.98e-83	-0.265307	0.332	0.81	1.01e-78		ZFAND2A	2.09426e-92	0.185245	0.672	0.366	4.0683e-88
UQCRH	1.28e-25	0.0830733	0.99	0.969	2.6e-21		C11orf68	2.69e-19	0.0960672	0.773	0.572	5.46e-15		STX10	2.45e-32	-0.187998	0.972	0.971	4.96e-28		RHOB	2.29e-35	0.123871	0.778	0.705	4.64e-31		MMADHC	7.38e-47	-0.182314	0.88	0.909	1.5e-42		UTP18	6.58e-83	-0.359179	0.669	0.979	1.34e-78		ZNHIT3	3.1687e-92	-0.289289	0.913	0.945	6.15551e-88
RIOK3	1.29e-25	0.089301	0.645	0.517	2.61e-21		PHB2	3.27e-19	-0.122081	0.99	0.957	6.64e-15		STARD7	3.13e-32	-0.207488	0.93	0.958	6.35e-28		SERTAD2	2.29e-35	0.0768099	0.654	0.561	4.65e-31		PSENEN	8.08e-47	0.165217	0.871	0.815	1.64e-42		TSSC4	9.63e-83	-0.263152	0.385	0.861	1.95e-78		HOXA3	5.15167e-92	0.221196	0.753	0.496	1.00076e-87
B4GALT5	1.47e-25	0.0542177	0.729	0.604	2.98e-21		JMJD6	3.28e-19	0.0753824	0.801	0.589	6.65e-15		ANGPTL4	3.27e-32	0.090808	0.368	0.165	6.64e-28		DPH7	2.67e-35	-0.126355	0.641	0.715	5.42e-31		HYLS1	9.04e-47	-0.102466	0.243	0.399	1.83e-42		MTCH2	9.63e-83	-0.356191	0.876	0.998	1.96e-78		CAPG	7.86354e-92	-0.363488	0.954	0.958	1.52757e-87
MCL1	1.6e-25	0.0545102	0.638	0.513	3.25e-21		SLC25A25	3.79e-19	0.0462454	0.372	0.212	7.7e-15		AC006449.6	3.44e-32	0.0742182	0.309	0.124	6.99e-28		RSAD1	2.76e-35	-0.119754	0.544	0.627	5.61e-31		MAGEF1	1.38e-46	-0.175544	0.605	0.741	2.8e-42		ALDH1B1	2.36e-82	-0.220341	0.294	0.779	4.79e-78		RXRA	9.78938e-92	0.278127	0.872	0.754	1.90168e-87
CYBA	1.63e-25	0.116487	0.991	0.964	3.31e-21		IRF6	4.56e-19	0.0298207	0.28	0.145	9.25e-15		MIR31HG	3.84e-32	0.140823	0.662	0.433	7.78e-28		HTR7	2.78e-35	-0.0756558	0.188	0.286	5.65e-31		TSR1	1.65e-46	-0.199613	0.818	0.871	3.35e-42		PSMC5	3.15e-82	-0.333841	0.941	0.999	6.39e-78		CUTA	1.08372e-91	-0.270267	0.975	0.97	2.10524e-87
ARL5B	2.21e-25	0.0459475	0.418	0.296	4.48e-21		GAS5	5.17e-19	0.0937541	0.973	0.884	1.05e-14		HBEGF	4.53e-32	0.131996	0.526	0.305	9.2e-28		RPS26	2.8e-35	0.0527337	0.998	0.991	5.69e-31		HNRNPL	2.18e-46	-0.167361	0.972	0.95	4.43e-42		SLC10A4	4.02e-82	-0.154074	0.131	0.54	8.16e-78		ATP5IF1	1.11228e-91	-0.324269	0.974	0.968	2.16072e-87
RPL36	2.33e-25	0.053375	0.997	0.991	4.73e-21		INSIG2	5.19e-19	0.0345614	0.284	0.149	1.05e-14		RPL5	4.71e-32	0.131233	1	1	9.56e-28		SNRPF	2.96e-35	0.0655673	0.986	0.965	6.01e-31		LYPLA1	2.23e-46	-0.182357	0.8	0.862	4.52e-42		LTV1	4.78e-82	-0.276456	0.407	0.864	9.7e-78		MRPS7	2.16014e-91	-0.269793	0.925	0.938	4.19628e-87
SUB1	2.69e-25	0.0942012	0.983	0.953	5.47e-21		CRIM1	5.8e-19	0.0378018	0.538	0.348	1.18e-14		EHMT2	5.85e-32	-0.170487	0.755	0.836	1.19e-27		ARID3B	4.04e-35	0.039502	0.135	0.067	8.2e-31		SH3BGRL3	2.36e-46	0.156141	0.986	0.958	4.78e-42		PPP1R15A	5.26e-82	0.708003	0.814	0.844	1.07e-77		DNAJA1	2.56386e-91	-0.334168	0.886	0.934	4.98056e-87
RPS7	2.76e-25	0.0845408	0.996	0.988	5.61e-21		PLPP6	5.9e-19	0.024801	0.13	0.05	1.2e-14		NDUFA4	5.96e-32	0.146044	1	1	1.21e-27		ANXA3	4.74e-35	-0.143626	0.949	0.93	9.63e-31		SNX17	3.24e-46	-0.181171	0.775	0.837	6.58e-42		NAE1	6.61e-82	-0.334436	0.658	0.969	1.34e-77		EIF4A2	3.46996e-91	0.326302	0.962	0.934	6.74074e-87
ATP6V1F	2.77e-25	0.116103	0.979	0.934	5.62e-21		ITPRIPL2	6.14e-19	0.0295113	0.475	0.29	1.25e-14		JPT1	6.18e-32	-0.145167	1	1	1.25e-27		FAM83D	5.56e-35	-0.152935	0.561	0.643	1.13e-30		WNT16	3.28e-46	-0.19438	0.472	0.618	6.65e-42		ABCE1	6.62e-82	-0.364509	0.719	0.977	1.34e-77		ZFP36L1	4.40707e-91	0.471682	0.958	0.929	8.56117e-87
SBNO2	2.96e-25	0.0353447	0.335	0.225	6.02e-21		GLS	6.33e-19	0.0700508	0.652	0.441	1.28e-14		THOC6	6.31e-32	-0.205445	0.92	0.94	1.28e-27		NCEH1	8.22e-35	0.0702791	0.397	0.292	1.67e-30		C9orf16	4.61e-46	0.172495	0.979	0.939	9.35e-42		FAU	8e-82	0.205957	1	1	1.62e-77		RPS18	6.13387e-91	0.180719	0.997	0.996	1.19157e-86
ACTN4	3.2e-25	0.0911604	0.977	0.936	6.5e-21		VMP1	6.41e-19	0.0830839	0.885	0.703	1.3e-14		LMTK3	6.8e-32	0.235772	0.93	0.872	1.38e-27		SOCS1	8.74e-35	0.0505446	0.174	0.097	1.77e-30		TRIM7	6.95e-46	-0.169619	0.603	0.73	1.41e-41		ZNF22	1.13e-81	-0.160451	0.147	0.57	2.3e-77		TSC22D1	8.59107e-91	0.346554	0.942	0.834	1.6689e-86
HNRNPF	3.62e-25	-0.127354	0.97	0.941	7.34e-21		SAV1	6.69e-19	0.0937513	0.777	0.589	1.36e-14		KDM1A	7.79e-32	-0.203913	0.97	0.977	1.58e-27		CXCL2	1.24e-34	0.0605331	0.112	0.05	2.53e-30		AC006329.1	9.13e-46	-0.139659	0.394	0.558	1.85e-41		SREK1	2.9e-81	-0.24003	0.327	0.809	5.89e-77		SPATA13	8.59723e-91	0.203869	0.799	0.578	1.6701e-86
USP12	3.98e-25	0.0563447	0.707	0.585	8.08e-21		RSPH3	7.91e-19	0.0546583	0.544	0.348	1.6e-14		DUS1L	9.64e-32	-0.187622	0.98	0.982	1.96e-27		PTPMT1	1.35e-34	-0.14022	0.821	0.838	2.74e-30		RPLP2	1.01e-45	0.0622959	0.998	0.993	2.05e-41		PRDX4	2.95e-81	-0.314636	0.986	1	5.98e-77		PSMC3	1.43039e-90	-0.306424	0.898	0.935	2.77868e-86
ATP5PF	4.05e-25	0.0733246	0.987	0.956	8.23e-21		GPBP1	7.91e-19	0.103439	0.812	0.639	1.61e-14		BORA	1.06e-31	-0.145314	0.34	0.517	2.15e-27		HNRNPA0	1.68e-34	-0.147764	0.919	0.913	3.41e-30		MGST3	1.01e-45	0.162849	0.95	0.904	2.06e-41		SNRPD2	3.58e-81	0.274958	1	1	7.27e-77		AVPI1	1.54345e-90	0.199612	0.717	0.444	2.99831e-86
RAB3A	5.79e-25	0.107777	0.391	0.289	1.18e-20		CHD2	7.93e-19	0.030752	0.648	0.429	1.61e-14		HSF1	1.1e-31	-0.190394	0.973	0.972	2.23e-27		SNX5	2.1e-34	-0.154179	0.843	0.863	4.26e-30		EPN2	1.37e-45	0.126084	0.599	0.5	2.79e-41		SRSF9	6.85e-81	-0.277001	0.991	1	1.39e-76		CCDC80	1.91314e-90	0.133755	0.338	0.064	3.71647e-86
ELK3	6.01e-25	0.0351448	0.485	0.358	1.22e-20		ARHGEF2	9.51e-19	0.0232237	0.274	0.145	1.93e-14		CD81	1.32e-31	-0.157315	1	0.999	2.69e-27		IRS2	2.15e-34	0.0285048	0.18	0.101	4.37e-30		PPP4R3A	1.8e-45	-0.155378	0.402	0.564	3.65e-41		ZNF644	7.72e-81	-0.22414	0.269	0.747	1.57e-76		YWHAE	1.96112e-90	-0.288043	0.973	0.965	3.80968e-86
HELZ2	6.79e-25	0.0269983	0.15	0.079	1.38e-20		SEMA4B	9.57e-19	0.0455555	0.389	0.234	1.94e-14		RPL14	1.39e-31	0.132205	1	1	2.82e-27		C1orf174	2.17e-34	-0.119875	0.591	0.673	4.41e-30		SPATA2L	1.82e-45	0.154482	0.583	0.483	3.68e-41		HOXA9	1.63e-80	-0.346869	0.525	0.91	3.31e-76		KRT17	2.1958e-90	0.881858	0.862	0.71	4.26556e-86
PPIA	7.25e-25	0.0808127	0.996	0.989	1.47e-20		EXT1	1.05e-18	0.0563152	0.337	0.191	2.14e-14		CDK9	1.77e-31	-0.167723	0.692	0.779	3.59e-27		JUNB	2.51e-34	0.13871	0.744	0.695	5.1e-30		KHDRBS1	3.87e-45	-0.17888	0.938	0.933	7.85e-41		EIF3M	1.66e-80	-0.3424	0.919	0.997	3.37e-76		AIMP2	3.14099e-90	-0.287343	0.818	0.894	6.10169e-86
CORO1C	7.29e-25	0.0861242	0.705	0.58	1.48e-20		SSH1	1.12e-18	0.0105087	0.536	0.341	2.28e-14		HYLS1	2.26e-31	-0.153751	0.456	0.624	4.59e-27		CCDC186	2.56e-34	0.0790636	0.37	0.272	5.2e-30		CCDC59	4.9e-45	-0.193981	0.762	0.849	9.95e-41		ATP5F1A	1.76e-80	-0.328029	0.947	1	3.57e-76		ATP5PO	4.53304e-90	-0.267699	0.963	0.968	8.80589e-86
TRIB1	8.05e-25	0.0813818	0.754	0.647	1.63e-20		SBDS	1.2e-18	0.11855	0.949	0.862	2.44e-14		SPR	2.49e-31	-0.189338	0.945	0.968	5.05e-27		CDK2AP1	3.6e-34	-0.117202	0.962	0.933	7.31e-30		PDCD2L	5.27e-45	-0.157977	0.566	0.704	1.07e-40		ARL4A	1.92e-80	-0.277312	0.355	0.828	3.9e-76		ATF4	5.9503e-90	0.301628	0.957	0.937	1.1559e-85
PRPSAP1	1.01e-24	-0.142076	0.769	0.774	2.04e-20		NOP14-AS1	1.32e-18	0.0296082	0.456	0.276	2.69e-14		PFDN2	2.65e-31	0.164841	1	0.999	5.37e-27		SQSTM1	3.92e-34	0.192529	0.982	0.94	7.96e-30		HPS6	5.33e-45	-0.134844	0.47	0.621	1.08e-40		GDI2	2.01e-80	-0.346361	0.733	0.976	4.07e-76		NDUFS6	7.5741e-90	-0.298058	0.971	0.97	1.47134e-85
ZSWIM6	1.06e-24	0.0404499	0.23	0.142	2.15e-20		NDUFA4	1.48e-18	0.103047	0.994	0.959	3.01e-14		PDF	2.73e-31	-0.189909	0.907	0.938	5.53e-27		HNRNPL	4.89e-34	-0.123568	0.976	0.95	9.92e-30		POLR3H	5.41e-45	-0.176911	0.733	0.816	1.1e-40		AASDHPPT	2.02e-80	-0.33444	0.622	0.954	4.1e-76		PRDM1	7.74356e-90	0.0910468	0.267	0.023	1.50426e-85
SERBP1	1.18e-24	-0.101935	0.989	0.97	2.4e-20		RAN	1.51e-18	-0.0886623	0.996	0.976	3.07e-14		BCL9L	3.98e-31	0.177121	0.857	0.694	8.07e-27		HMGN1	5.07e-34	-0.112615	0.981	0.953	1.03e-29		PHF23	6.55e-45	-0.146741	0.438	0.602	1.33e-40		POLR3H	2.08e-80	-0.340374	0.586	0.948	4.23e-76		DNAJB1	8.85654e-90	0.336773	0.923	0.858	1.72047e-85
IRF6	1.27e-24	0.0418642	0.237	0.145	2.57e-20		LETM2	1.56e-18	0.0870746	0.726	0.526	3.16e-14		CMIP	4.26e-31	0.121879	0.698	0.458	8.64e-27		PSMD11	5.61e-34	-0.132593	0.922	0.913	1.14e-29		TNFRSF12A	7.23e-45	0.169105	0.988	0.956	1.47e-40		RBM25	2.53e-80	-0.352119	0.771	0.988	5.14e-76		TSC22D2	1.22402e-89	0.188506	0.657	0.371	2.37777e-85
CD55	1.33e-24	0.0872786	0.725	0.624	2.7e-20		RPL26	1.64e-18	0.0771999	0.996	0.99	3.34e-14		AURKB	4.56e-31	-0.208851	0.92	0.962	9.26e-27		TRAP1	5.86e-34	-0.127287	0.96	0.936	1.19e-29		RPS27A	8.21e-45	0.0789969	0.996	0.991	1.67e-40		TXNDC5	2.8e-80	-0.339174	0.635	0.975	5.69e-76		RPS25	1.80193e-89	0.164331	0.993	0.993	3.50042e-85
USP43	1.45e-24	0.0242716	0.156	0.084	2.94e-20		RPL29	1.7e-18	0.111173	0.998	0.986	3.44e-14		DCAF7	5.13e-31	-0.205699	0.941	0.963	1.04e-26		NPC2	7.32e-34	0.127517	0.937	0.884	1.49e-29		COX7A2	8.87e-45	0.108313	0.989	0.97	1.8e-40		ZNF787	2.9e-80	-0.235318	0.308	0.792	5.88e-76		PSME1	4.26257e-89	-0.314099	0.969	0.965	8.28046e-85
ULBP2	1.76e-24	0.0407646	0.28	0.183	3.57e-20		SEM1	1.71e-18	0.100671	0.99	0.957	3.47e-14		AC091173.1	5.44e-31	0.0325422	0.106	0.012	1.1e-26		MED31	7.94e-34	0.0867301	0.683	0.594	1.61e-29		RPS24	1e-44	0.0814311	0.996	0.988	2.03e-40		ARHGEF39	3.01e-80	-0.210864	0.218	0.664	6.12e-76		HIKESHI	6.64707e-89	-0.249162	0.89	0.926	1.29126e-84
MAP3K13	1.91e-24	0.0535802	0.514	0.394	3.88e-20		ATP6V0B	1.82e-18	0.139586	0.99	0.948	3.7e-14		WDR74	7.11e-31	-0.196515	0.979	0.988	1.44e-26		SYNCRIP	1.08e-33	-0.154617	0.939	0.939	2.19e-29		MT-CYB	1.01e-44	0.0848068	1	0.989	2.05e-40		PTPN2	4.62e-80	-0.289762	0.461	0.902	9.38e-76		UQCRC2	7.34049e-89	-0.290749	0.93	0.948	1.42596e-84
MAGOH	2.48e-24	0.0920687	0.966	0.922	5.04e-20		ZBTB11-AS1	1.95e-18	0.0369705	0.289	0.155	3.95e-14		HSPA4	7.84e-31	-0.192483	0.993	0.988	1.59e-26		MKI67	1.11e-33	-0.20454	0.934	0.928	2.24e-29		HNRNPA0	1.42e-44	-0.193276	0.898	0.913	2.87e-40		PPP1R8	6e-80	-0.178004	0.197	0.648	1.22e-75		PLCD3	8.04576e-89	0.291087	0.905	0.82	1.56297e-84
GTF2B	2.51e-24	0.0788217	0.784	0.684	5.1e-20		COX7C	1.99e-18	0.0938049	0.996	0.974	4.04e-14		RPL12	8.86e-31	0.138089	1	1	1.8e-26		NXT1	1.13e-33	-0.126269	0.756	0.808	2.3e-29		PCBP1	1.66e-44	-0.165094	0.956	0.937	3.36e-40		CHCHD4	6.04e-80	-0.228626	0.299	0.775	1.23e-75		COA3	9.93816e-89	-0.283953	0.931	0.948	1.93059e-84
SNX17	2.54e-24	-0.141455	0.853	0.837	5.16e-20		TAPBP	2.02e-18	0.103315	0.649	0.457	4.1e-14		SLC25A39	9.03e-31	-0.171492	1	0.999	1.83e-26		CAMTA1	1.98e-33	0.0938481	0.875	0.82	4.01e-29		THRAP3	1.77e-44	-0.190549	0.846	0.881	3.59e-40		TRIM27	6.46e-80	-0.277447	0.416	0.87	1.31e-75		ZNF217	1.03743e-88	0.193121	0.764	0.518	2.01531e-84
DPM2	2.59e-24	0.11407	0.94	0.869	5.27e-20		TUFM	2.04e-18	-0.121796	0.986	0.951	4.15e-14		PPCS	9.48e-31	-0.17531	0.86	0.907	1.92e-26		MAGOH	2.42e-33	0.102855	0.961	0.922	4.9e-29		ARF6	2.59e-44	-0.193285	0.823	0.885	5.26e-40		ZNF146	6.92e-80	-0.241688	0.327	0.801	1.4e-75		PCMT1	2.55335e-88	-0.294291	0.83	0.889	4.96015e-84
VGF	3.6e-24	0.0775854	0.723	0.617	7.3e-20		AC105460.1	2.3e-18	0.085457	0.746	0.546	4.67e-14		DCXR	9.8e-31	-0.147528	1	1	1.99e-26		ID2	2.46e-33	0.138734	0.674	0.602	4.99e-29		HDAC2	3.17e-44	-0.175307	0.88	0.901	6.44e-40		SLC3A2	7.87e-80	-0.375173	0.885	0.995	1.6e-75		PCBP1	3.97556e-88	-0.327555	0.971	0.972	7.72293e-84
TUBA1B	3.6e-24	-0.105559	0.991	0.974	7.31e-20		MIR100HG	2.66e-18	0.0609308	0.633	0.431	5.39e-14		PTMA	1.08e-30	0.102143	1	1	2.2e-26		RNF7	2.53e-33	-0.123863	0.94	0.924	5.14e-29		DPH7	3.41e-44	-0.151274	0.578	0.715	6.92e-40		COX6C	8.24e-80	0.294709	0.998	1	1.67e-75		ITM2B	4.17442e-88	-0.317042	0.969	0.971	8.10923e-84
JOSD1	4.36e-24	0.0411949	0.485	0.362	8.85e-20		HIGD1A	2.73e-18	0.0246286	0.553	0.35	5.54e-14		HNRNPA0	1.21e-30	-0.177776	0.995	0.998	2.45e-26		UTP18	2.76e-33	-0.154647	0.84	0.869	5.6e-29		UBE2R2	4.27e-44	-0.173664	0.721	0.813	8.66e-40		ZNF518A	1.18e-79	-0.179384	0.19	0.636	2.39e-75		PDGFB	4.24087e-88	0.173295	0.472	0.176	8.23831e-84
B2M	4.91e-24	0.10438	0.988	0.957	9.96e-20		ATP2B1-AS1	3.04e-18	0.0173421	0.112	0.041	6.17e-14		BDNF	1.38e-30	-0.224341	0.554	0.683	2.8e-26		GMPS	3.39e-33	-0.135829	0.835	0.854	6.88e-29		CDKN1C	7.06e-44	0.15299	0.405	0.295	1.43e-39		SRSF8	1.32e-79	-0.187429	0.211	0.664	2.69e-75		LMTK3	1.1247e-87	0.221582	0.75	0.521	2.18485e-83
PLCXD2	6.03e-24	0.0275299	0.152	0.081	1.22e-19		MXD1	3.85e-18	0.0252295	0.11	0.04	7.81e-14		ISOC2	1.88e-30	-0.192202	0.94	0.966	3.82e-26		HMGB2	3.95e-33	-0.149386	0.968	0.949	8.01e-29		RBM25	7.31e-44	-0.186862	0.868	0.908	1.48e-39		ENOPH1	1.48e-79	-0.322102	0.563	0.946	3.01e-75		TSPAN8	1.70641e-87	-0.480798	0.982	0.975	3.31487e-83
MRPS30	1.03e-23	-0.131015	0.856	0.848	2.1e-19		NFIL3	3.85e-18	0.0471877	0.448	0.277	7.82e-14		PAGR1	2.15e-30	-0.190325	0.941	0.967	4.36e-26		DEK	4.15e-33	-0.139856	0.94	0.935	8.43e-29		GMPS	7.85e-44	-0.172472	0.798	0.854	1.59e-39		PPCS	1.63e-79	-0.287914	0.461	0.907	3.32e-75		KCNK6	2.55727e-87	0.266994	0.82	0.609	4.96776e-83
ADM	1.06e-23	0.0879098	0.662	0.553	2.14e-19		OSER1	3.86e-18	0.0831569	0.674	0.486	7.84e-14		NDC80	2.17e-30	-0.183258	0.693	0.806	4.4e-26		KRT80	4.52e-33	0.0409207	0.126	0.062	9.17e-29		SMARCB1	8.22e-44	-0.18353	0.848	0.879	1.67e-39		BUB1B	2.37e-79	-0.237882	0.329	0.806	4.8e-75		PDIA3	5.25333e-87	-0.372791	0.983	0.983	1.02051e-82
HECTD1	1.75e-23	-0.168581	0.808	0.809	3.56e-19		CBWD5	4.13e-18	0.0588119	0.684	0.489	8.39e-14		LAMTOR1	2.31e-30	-0.171687	0.996	0.997	4.7e-26		MRPS18B	5.26e-33	-0.135967	0.895	0.892	1.07e-28		MRPL12	9.91e-44	-0.129531	0.982	0.956	2.01e-39		ARMC6	2.6e-79	-0.237516	0.334	0.811	5.28e-75		DCXR	8.04775e-87	-0.318398	0.954	0.958	1.56336e-82
SELENOW	1.77e-23	0.105917	0.982	0.943	3.59e-19		MYBL1	4.46e-18	0.0418763	0.347	0.2	9.04e-14		CLDN4	2.32e-30	0.300119	0.912	0.854	4.72e-26		DNAJA4	5.32e-33	0.105883	0.439	0.344	1.08e-28		NDUFA4	1.31e-43	0.117295	0.986	0.959	2.66e-39		MRM1	3.29e-79	-0.143828	0.094	0.466	6.67e-75		DCTN3	1.36149e-86	-0.275232	0.839	0.92	2.64484e-82
LUC7L2	2.09e-23	-0.150154	0.846	0.854	4.25e-19		ULBP2	4.9e-18	0.0406161	0.321	0.183	9.94e-14		ILVBL	2.36e-30	-0.188488	0.789	0.864	4.79e-26		ZNRD2	6.28e-33	0.127041	0.964	0.915	1.27e-28		KRTCAP2	1.34e-43	0.141067	0.988	0.959	2.73e-39		HTR7	3.83e-79	-0.147543	0.072	0.418	7.78e-75		TSKU	1.36397e-86	0.257799	0.914	0.801	2.64964e-82
CHPF	2.37e-23	-0.152832	0.959	0.924	4.8e-19		ATP5F1A	5.71e-18	-0.165138	0.984	0.944	1.16e-13		SNX17	2.42e-30	-0.185874	0.946	0.964	4.91e-26		S100A13	9.07e-33	0.109748	0.974	0.938	1.84e-28		MSL1	2.35e-43	-0.144726	0.312	0.467	4.77e-39		BPTF	3.88e-79	-0.322925	0.583	0.951	7.87e-75		NAB2	1.50091e-86	0.151563	0.56	0.249	2.91567e-82
DDA1	2.37e-23	0.0759247	0.842	0.75	4.81e-19		MED31	5.9e-18	0.0756385	0.794	0.594	1.2e-13		RPS29	2.71e-30	0.164562	1	1	5.51e-26		TSTD1	9.11e-33	0.110712	0.962	0.922	1.85e-28		ATF5	2.73e-43	-0.176774	0.497	0.642	5.53e-39		HNRNPL	4.46e-79	-0.314127	0.971	1	9.05e-75		TPRN	1.55539e-86	0.192992	0.706	0.439	3.0215e-82
UQCRQ	2.71e-23	0.0604716	0.993	0.972	5.5e-19		MT-CO1	6.08e-18	-0.429335	0.998	0.992	1.23e-13		SNHG29	3.19e-30	0.16117	1	1	6.47e-26		PRPSAP1	9.25e-33	-0.131265	0.728	0.774	1.88e-28		DTYMK	2.97e-43	-0.173584	0.905	0.91	6.03e-39		ALAS1	4.59e-79	-0.188286	0.235	0.693	9.31e-75		COMMD4	2.98112e-86	-0.315753	0.874	0.917	5.79113e-82
MYL9	3.43e-23	0.0947481	0.884	0.794	6.96e-19		RPS15A	6.79e-18	0.0916665	0.998	0.989	1.38e-13		EFR3A	3.32e-30	-0.185988	0.859	0.907	6.74e-26		CITED4	1.28e-32	0.0823031	0.266	0.182	2.6e-28		COPS3	3.02e-43	-0.17447	0.801	0.858	6.12e-39		SMAD1	5.13e-79	-0.144977	0.098	0.472	1.04e-74		FRMD4B	4.56829e-86	0.215651	0.716	0.445	8.87437e-82
OSER1	3.66e-23	0.0713244	0.599	0.486	7.42e-19		EEF1A1	8.16e-18	0.0881438	1	0.995	1.66e-13		CEP55	4.24e-30	-0.206297	0.931	0.953	8.6e-26		C4orf3	1.52e-32	0.0900279	0.853	0.798	3.08e-28		SNAI3	3.11e-43	0.076995	0.129	0.051	6.32e-39		MRPL27	1.11e-78	-0.328074	0.919	0.995	2.24e-74		PMF1	5.11003e-86	-0.267198	0.747	0.866	9.92675e-82
STK40	4.5e-23	0.0309053	0.235	0.146	9.13e-19		SSBP1	8.46e-18	0.118648	0.986	0.945	1.72e-13		RHOBTB3	4.57e-30	-0.261335	0.921	0.932	9.28e-26		MRPS35	1.65e-32	-0.130542	0.883	0.883	3.35e-28		BPTF	4.26e-43	-0.213313	0.739	0.833	8.64e-39		PSMA4	1.17e-78	-0.340526	0.893	0.996	2.37e-74		CTTNBP2NL	5.14951e-86	0.203241	0.76	0.511	1.00034e-81
RPL3	4.89e-23	-0.0689566	0.993	0.982	9.92e-19		LINC00339	8.57e-18	0.0466112	0.416	0.251	1.74e-13		HOXA9	4.9e-30	-0.192507	0.878	0.91	9.94e-26		SELENOM	1.93e-32	0.106101	0.94	0.891	3.92e-28		MYO1E	4.41e-43	0.163496	0.499	0.397	8.94e-39		PHF5A	1.33e-78	-0.342863	0.827	0.99	2.71e-74		PBDC1	9.94611e-86	-0.241925	0.726	0.841	1.93213e-81
C4orf3	5.26e-23	0.0706133	0.887	0.798	1.07e-18		SELENOI	8.88e-18	0.043734	0.674	0.47	1.8e-13		MT-ND1	5.42e-30	-0.222783	0.999	1	1.1e-25		EWSR1	3.48e-32	-0.151063	0.933	0.925	7.06e-28		SERTAD1	4.64e-43	0.170708	0.776	0.738	9.41e-39		ATF7IP	1.84e-78	-0.151051	0.1	0.472	3.73e-74		PRDX4	1.2997e-85	-0.309329	0.919	0.939	2.5248e-81
ATP5MC1	5.43e-23	0.110981	0.99	0.959	1.1e-18		NDRG1	9.59e-18	0.0101418	0.275	0.147	1.95e-13		RPL23A	5.89e-30	0.123049	1	1	1.2e-25		ATP5PF	4.15e-32	0.0768815	0.987	0.956	8.43e-28		MRPL27	5.36e-43	-0.172825	0.94	0.935	1.09e-38		ZBTB24	2.28e-78	-0.166544	0.183	0.618	4.62e-74		ROMO1	1.33305e-85	0.266756	0.972	0.965	2.58959e-81
MICOS10	5.56e-23	0.0849365	0.98	0.941	1.13e-18		GCSH	1.13e-17	-0.111897	0.993	0.954	2.3e-13		FAT1	5.99e-30	-0.224349	0.968	0.973	1.21e-25		HS3ST1	4.91e-32	-0.182877	0.763	0.814	9.97e-28		COQ9	8.53e-43	-0.162133	0.585	0.716	1.73e-38		LZTS2	2.75e-78	-0.225903	0.272	0.736	5.59e-74		PSMD11	2.39517e-85	-0.316348	0.949	0.956	4.65285e-81
MAFK	5.9e-23	0.0383806	0.28	0.184	1.2e-18		GDA	1.15e-17	0.0657611	0.714	0.53	2.34e-13		ZNF580	6.04e-30	-0.189154	0.959	0.967	1.23e-25		IMPDH1	5.24e-32	-0.146486	0.768	0.799	1.06e-27		RBBP7	1e-42	-0.174078	0.774	0.848	2.03e-38		LGALS1	2.83e-78	0.44358	1	1	5.75e-74		TRAPPC2L	6.10123e-85	-0.290358	0.957	0.96	1.18522e-80
B3GNT5	8.26e-23	0.0353913	0.289	0.189	1.68e-18		IFFO2	1.18e-17	0.0388325	0.341	0.199	2.4e-13		DBN1	6.16e-30	-0.202212	0.948	0.976	1.25e-25		CCNB2	5.96e-32	-0.141316	0.698	0.759	1.21e-27		ARMC6	1.26e-42	-0.12459	0.489	0.635	2.55e-38		NQO1	3.06e-78	0.586622	0.987	0.999	6.21e-74		CALM1	6.14421e-85	-0.330571	0.974	0.976	1.19357e-80
SNU13	8.37e-23	0.0799832	0.989	0.966	1.7e-18		TIFA	1.23e-17	0.0807554	0.731	0.548	2.49e-13		LTBR	6.31e-30	-0.199355	0.852	0.914	1.28e-25		CDKN1C	6.1e-32	0.100547	0.384	0.295	1.24e-27		NAE1	1.62e-42	-0.179963	0.784	0.847	3.29e-38		TMEM138	3.32e-78	-0.228488	0.315	0.796	6.75e-74		EIF4E2	6.49405e-85	-0.266098	0.932	0.945	1.26153e-80
VASN	9.88e-23	0.0427594	0.19	0.114	2.01e-18		GTF2F2	1.48e-17	0.116227	0.938	0.835	3.01e-13		IRAK2	7.28e-30	0.0550586	0.174	0.046	1.48e-25		RPL3	6.72e-32	-0.07095	0.994	0.982	1.36e-27		MTCH2	1.89e-42	-0.149609	0.921	0.92	3.83e-38		LAPTM4B	4.85e-78	-0.31291	0.955	0.998	9.85e-74		NDUFB7	6.79306e-85	-0.282653	0.957	0.96	1.31962e-80
FAM200B	9.98e-23	0.064069	0.644	0.529	2.03e-18		RPL27	1.5e-17	0.0794248	0.998	0.984	3.05e-13		MRPL12	8.13e-30	-0.148979	0.999	0.999	1.65e-25		CDC42EP2	6.8e-32	0.081008	0.523	0.432	1.38e-27		MCMBP	5.26e-42	-0.194811	0.831	0.885	1.07e-37		EFR3A	5.14e-78	-0.295856	0.476	0.907	1.04e-73		BCL10	7.20563e-85	0.222932	0.799	0.577	1.39977e-80
MKI67	1.07e-22	-0.201062	0.945	0.928	2.17e-18		TLX3	1.71e-17	0.0351798	0.275	0.149	3.48e-13		NOC2L	9.39e-30	-0.182604	0.993	0.995	1.91e-25		COX16	7.57e-32	0.0995002	0.937	0.899	1.54e-27		CNIH1	5.48e-42	-0.16869	0.911	0.918	1.11e-37		SNHG17	5.17e-78	-0.295612	0.46	0.903	1.05e-73		HNRNPAB	1.5833e-84	-0.390146	0.959	0.968	3.07572e-80
BUD31	1.1e-22	0.0884504	0.93	0.867	2.22e-18		BIRC5	1.8e-17	-0.207184	0.962	0.922	3.66e-13		BOP1	1e-29	-0.188528	0.991	0.986	2.03e-25		HPS6	8.03e-32	-0.111021	0.538	0.621	1.63e-27		TIMP1	5.57e-42	0.153817	0.982	0.95	1.13e-37		NGRN	6.21e-78	-0.355861	0.75	0.989	1.26e-73		ALG3	1.62913e-84	-0.271477	0.902	0.929	3.16474e-80
ATG101	1.41e-22	0.0816419	0.837	0.742	2.86e-18		ZNF217	1.83e-17	0.035439	0.381	0.229	3.71e-13		RNF223	1.51e-29	0.0696426	0.261	0.098	3.06e-25		NDUFA13	8.29e-32	0.103301	0.99	0.966	1.68e-27		CAVIN1	5.64e-42	0.152989	0.863	0.821	1.14e-37		MEPCE	7.11e-78	-0.145223	0.11	0.492	1.44e-73		CCT7	2.02665e-84	-0.342408	0.948	0.951	3.93697e-80
HNRNPA2B1	1.58e-22	-0.110813	0.997	0.987	3.22e-18		MEF2D	2.14e-17	0.0280074	0.337	0.192	4.34e-13		MT-ND3	1.8e-29	-0.217576	0.999	1	3.64e-25		THRAP3	9.02e-32	-0.143978	0.878	0.881	1.83e-27		NECTIN3	6.12e-42	-0.188749	0.507	0.647	1.24e-37		PSMD6	9e-78	-0.342815	0.844	0.994	1.83e-73		ADGRF1	2.75246e-84	0.177835	0.429	0.141	5.34693e-80
IER2	1.61e-22	0.13357	0.925	0.894	3.27e-18		TRIM28	2.16e-17	-0.16956	0.993	0.966	4.38e-13		UQCC3	1.81e-29	-0.190382	0.991	0.993	3.67e-25		MCMBP	9.76e-32	-0.155072	0.868	0.885	1.98e-27		DBF4	6.39e-42	-0.184067	0.642	0.759	1.3e-37		HMGN2	1.2e-77	-0.315234	0.993	1	2.44e-73		CFL1	3.93456e-84	-0.282307	0.99	0.992	7.64327e-80
MCMBP	1.69e-22	-0.14877	0.894	0.885	3.43e-18		RPS5	2.51e-17	0.0846059	0.998	0.989	5.09e-13		ZNF503	1.93e-29	-0.156362	0.471	0.627	3.91e-25		POLR3H	1.04e-31	-0.130166	0.784	0.816	2.11e-27		COMMD6	7.32e-42	0.14145	0.959	0.917	1.49e-37		RRP1B	1.27e-77	-0.340945	0.72	0.974	2.57e-73		FHL2	7.04161e-84	0.373224	0.947	0.897	1.3679e-79
ARID3B	1.71e-22	0.018829	0.129	0.067	3.47e-18		COX6C	2.62e-17	0.0917849	0.994	0.97	5.32e-13		BCL10	2.48e-29	0.125476	0.656	0.438	5.03e-25		TRIM47	1.29e-31	-0.130352	0.672	0.738	2.62e-27		ID1	8.14e-42	-0.23075	0.879	0.937	1.65e-37		MRTO4	1.35e-77	-0.346153	0.772	0.984	2.74e-73		SHB	8.0695e-84	0.201083	0.715	0.47	1.56758e-79
JMJD8	1.72e-22	-0.126625	0.91	0.868	3.5e-18		BAIAP2	2.68e-17	0.091939	0.868	0.703	5.44e-13		ABL2	3.06e-29	0.126086	0.577	0.355	6.21e-25		TXNL4A	1.34e-31	-0.0846833	0.985	0.958	2.71e-27		ELOB	8.81e-42	0.124903	0.992	0.97	1.79e-37		MZT1	1.54e-77	-0.28084	0.455	0.897	3.13e-73		BLOC1S1	9.29613e-84	-0.271189	0.962	0.965	1.80587e-79
TGFA	1.86e-22	0.0228688	0.342	0.236	3.78e-18		AL645608.7	2.69e-17	0.0177435	0.105	0.038	5.46e-13		SERPINB9	3.08e-29	0.113555	0.463	0.25	6.26e-25		CORO1C	1.39e-31	0.102403	0.663	0.58	2.83e-27		AURKA	1.02e-41	-0.206271	0.557	0.69	2.08e-37		SRSF10	1.63e-77	-0.337983	0.803	0.988	3.3e-73		CD9	1.46132e-83	-0.398081	0.95	0.944	2.83877e-79
RPS27L	1.89e-22	0.0726611	0.926	0.866	3.84e-18		UBE2T	2.83e-17	0.1321	0.972	0.901	5.75e-13		CBX1	3.12e-29	-0.190761	0.976	0.984	6.33e-25		RBIS	1.82e-31	0.0788744	0.974	0.943	3.7e-27		NDUFA3	1.2e-41	0.141027	0.947	0.907	2.44e-37		TRA2B	1.7e-77	-0.341583	0.722	0.982	3.46e-73		SNRPC	1.57069e-83	-0.297549	0.963	0.964	3.05122e-79
AHCY	1.97e-22	-0.103571	0.971	0.928	4e-18		HYMAI	2.97e-17	0.0229589	0.273	0.149	6.03e-13		XRCC5	3.69e-29	-0.158784	0.999	1	7.49e-25		SHB	2e-31	0.0599696	0.487	0.391	4.06e-27		NFKBIA	1.21e-41	-0.181475	0.526	0.696	2.45e-37		UNC50	1.84e-77	-0.263006	0.385	0.854	3.73e-73		MESD	3.24845e-83	-0.281919	0.903	0.935	6.31043e-79
VMP1	1.99e-22	0.0599094	0.804	0.703	4.03e-18		SNRPG	3.04e-17	0.087318	0.993	0.969	6.17e-13		ITGB1-DT	3.99e-29	0.0511792	0.204	0.064	8.09e-25		DAPK3	2.65e-31	0.110578	0.58	0.496	5.38e-27		OST4	1.56e-41	0.130268	0.976	0.95	3.16e-37		CCNF	1.93e-77	-0.25463	0.295	0.754	3.93e-73		CRYBG2	3.89313e-83	0.137091	0.505	0.197	7.56278e-79
USP53	2.2e-22	0.0173794	0.305	0.205	4.46e-18		TBC1D8	3.25e-17	0.0391955	0.491	0.312	6.59e-13		PKN1	4.34e-29	-0.170135	0.876	0.918	8.82e-25		RRS1	2.76e-31	-0.132746	0.717	0.79	5.61e-27		ZNHIT1	1.76e-41	0.146688	0.911	0.865	3.58e-37		POLR2D	2.03e-77	-0.270302	0.427	0.882	4.13e-73		SLC25A22	4.06637e-83	0.243664	0.872	0.718	7.89933e-79
DENND5A	2.25e-22	0.0438087	0.444	0.329	4.57e-18		TTC32	3.34e-17	0.0388803	0.352	0.206	6.78e-13		CYSTM1	7e-29	0.173024	0.992	0.968	1.42e-24		RPL7	3.8e-31	0.0728658	0.994	0.978	7.7e-27		CCDC86	2.14e-41	-0.196137	0.792	0.845	4.34e-37		AKAP8	2.35e-77	-0.175228	0.188	0.615	4.77e-73		GTF2H5	4.70604e-83	-0.256068	0.81	0.909	9.14196e-79
DAPK3	2.57e-22	0.0904684	0.613	0.496	5.22e-18		BMERB1	3.36e-17	0.0518593	0.53	0.351	6.82e-13		RPS15	7.81e-29	0.0769	1	1	1.58e-24		LUZP1	4.55e-31	0.072895	0.537	0.442	9.24e-27		RPL27A	2.39e-41	0.0982917	0.99	0.977	4.85e-37		TRMT10C	2.68e-77	-0.339942	0.709	0.967	5.44e-73		NDRG1	6.9204e-83	0.220863	0.455	0.154	1.34436e-78
DAAM1	2.76e-22	0.0294995	0.203	0.123	5.6e-18		MT-CYB	3.43e-17	-0.385228	0.998	0.989	6.97e-13		CD59	7.99e-29	0.200869	0.949	0.902	1.62e-24		TXNDC5	5.1e-31	-0.156746	0.826	0.856	1.04e-26		HTR7	2.52e-41	-0.084929	0.156	0.286	5.11e-37		PDCD5	4.05e-77	-0.290039	0.988	0.999	8.22e-73		ATP5F1C	7.91689e-83	-0.266688	0.97	0.969	1.53793e-78
CBWD5	2.96e-22	0.0419163	0.606	0.489	6.01e-18		ZNF469	3.54e-17	0.02093	0.122	0.048	7.19e-13		PPAN	8.51e-29	-0.179024	0.871	0.915	1.73e-24		CCDC86	5.23e-31	-0.153023	0.827	0.845	1.06e-26		GDI2	3.38e-41	-0.181519	0.841	0.884	6.87e-37		C1orf109	4.68e-77	-0.212552	0.284	0.759	9.5e-73		NANS	9.13765e-83	-0.317293	0.908	0.938	1.77508e-78
MALL	3.01e-22	-0.170662	0.838	0.833	6.11e-18		MOSMO	3.57e-17	0.0458439	0.726	0.526	7.24e-13		C6orf141	8.62e-29	0.0805874	0.367	0.172	1.75e-24		IRAK1	6.39e-31	-0.142854	0.628	0.702	1.3e-26		ATIC	3.92e-41	-0.172826	0.745	0.827	7.96e-37		SGO2	5.34e-77	-0.23324	0.301	0.767	1.08e-72		ADH5	1.17009e-82	-0.3372	0.92	0.946	2.27302e-78
GLA	3.09e-22	0.0911576	0.748	0.648	6.27e-18		BRD2	3.6e-17	0.0778989	0.958	0.869	7.31e-13		SMURF2	8.73e-29	0.233954	0.969	0.892	1.77e-24		SPATA2L	7.24e-31	0.0988346	0.57	0.483	1.47e-26		ZNF692	4.9e-41	-0.108903	0.219	0.362	9.95e-37		RAB3A	6.89e-77	0.461189	0.586	0.412	1.4e-72		TMEM265	2.52279e-82	0.245547	0.751	0.523	4.90077e-78
STRAP	3.79e-22	-0.123424	0.948	0.922	7.69e-18		SNHG11	3.62e-17	0.0434234	0.456	0.288	7.34e-13		FSCN1	1.21e-28	-0.18776	0.98	0.989	2.45e-24		NDUFB1	8.13e-31	0.0621233	0.801	0.74	1.65e-26		CTSZ	5.41e-41	-0.174697	0.819	0.861	1.1e-36		ZNF24	7.96e-77	-0.220462	0.271	0.73	1.62e-72		NFIL3	5.64964e-82	0.090796	0.362	0.089	1.0975e-77
SLC25A25	6.31e-22	0.0450721	0.312	0.212	1.28e-17		TMA7	4e-17	0.0955006	0.996	0.976	8.11e-13		TRAP1	1.26e-28	-0.170392	0.999	0.999	2.55e-24		SH3BGRL3	9.12e-31	0.10939	0.986	0.958	1.85e-26		PTPMT1	6.4e-41	-0.171272	0.78	0.838	1.3e-36		TAF6L	8.51e-77	-0.139426	0.129	0.527	1.73e-72		EFNB2	9.69268e-82	0.258359	0.784	0.578	1.8829e-77
NFKBIE	6.55e-22	0.0429922	0.409	0.3	1.33e-17		PCLAF	4.26e-17	0.161638	0.983	0.922	8.64e-13		GLG1	1.27e-28	-0.18318	0.867	0.911	2.59e-24		SNRPG	9.2e-31	0.0586931	0.99	0.969	1.87e-26		FAIM	7.58e-41	-0.130215	0.483	0.634	1.54e-36		RPL23A	9.04e-77	0.225553	1	1	1.83e-72		GSTK1	1.00237e-81	-0.29735	0.977	0.978	1.94721e-77
MRPL3	6.77e-22	-0.111581	0.983	0.959	1.37e-17		FAM107B	4.34e-17	0.0657278	0.485	0.313	8.8e-13		HDHD5	1.42e-28	-0.180101	0.94	0.964	2.88e-24		VMP1	1.1e-30	0.0835007	0.769	0.703	2.23e-26		DNTTIP2	1.18e-40	-0.186493	0.796	0.871	2.4e-36		ELOB	1.07e-76	0.307812	0.999	1	2.17e-72		FAM83G	1.08013e-81	0.152527	0.589	0.29	2.09827e-77
CENPW	7.05e-22	0.0636157	0.91	0.847	1.43e-17		EIF3B	4.34e-17	-0.235185	0.974	0.945	8.81e-13		MRPL4	1.6e-28	-0.164547	0.998	0.999	3.25e-24		CCND3	1.34e-30	0.103544	0.782	0.7	2.72e-26		PNN	1.8e-40	-0.202557	0.828	0.88	3.66e-36		PSMA1	1.07e-76	-0.328171	0.947	0.997	2.18e-72		LSM7	1.19288e-81	-0.284091	0.967	0.968	2.31729e-77
UQCRC1	7.34e-22	-0.108813	0.969	0.927	1.49e-17		PPP1CC	4.49e-17	-0.157346	0.975	0.921	9.11e-13		PHF23	1.86e-28	-0.161888	0.677	0.775	3.78e-24		PLAU	1.35e-30	0.165713	0.396	0.309	2.73e-26		TACO1	2.34e-40	-0.158124	0.678	0.784	4.76e-36		FOXC1	1.13e-76	-0.17765	0.177	0.597	2.29e-72		MRPL24	1.38296e-81	-0.282848	0.831	0.896	2.68653e-77
PTGES3	7.5e-22	-0.0813723	0.989	0.969	1.52e-17		NFKBID	4.73e-17	0.0130848	0.232	0.118	9.61e-13		SPTBN1	2.11e-28	-0.1864	0.827	0.862	4.28e-24		CENPF	1.47e-30	-0.205396	0.877	0.884	2.99e-26		NGRN	2.84e-40	-0.182075	0.852	0.889	5.76e-36		SCO2	1.43e-76	-0.328318	0.607	0.949	2.91e-72		SNRNP35	1.45461e-81	-0.176668	0.439	0.701	2.82572e-77
TBC1D8	8.7e-22	0.0355629	0.427	0.312	1.77e-17		RRP12	5.29e-17	0.0598805	0.748	0.548	1.07e-12		AC245407.2	2.65e-28	0.0409972	0.14	0.03	5.38e-24		CYC1	1.52e-30	-0.0820573	0.986	0.955	3.08e-26		KMT5B	3.28e-40	-0.106118	0.298	0.45	6.66e-36		ATG5	1.44e-76	-0.244841	0.347	0.816	2.92e-72		SHH	2.46862e-81	0.185356	0.631	0.356	4.79554e-77
KPNB1	9.31e-22	-0.160368	0.96	0.947	1.89e-17		FRG1	5.83e-17	0.0726556	0.71	0.511	1.18e-12		F12	3.37e-28	-0.184901	0.94	0.958	6.84e-24		UBE2R2	1.55e-30	-0.135478	0.773	0.813	3.15e-26		SRP9	4.16e-40	-0.171079	0.907	0.917	8.44e-36		EXOSC3	1.49e-76	-0.34602	0.737	0.987	3.02e-72		PDCD10	3.03466e-81	-0.230527	0.807	0.902	5.89514e-77
WWTR1	1e-21	0.0517934	0.581	0.458	2.03e-17		RSRC2	5.98e-17	0.0581431	0.849	0.707	1.21e-12		RPL35	3.52e-28	0.0871578	1	1	7.13e-24		GPAT3	1.58e-30	0.0967305	0.684	0.599	3.21e-26		RPS13	4.17e-40	0.0529285	0.995	0.99	8.46e-36		AP5S1	2.18e-76	-0.129734	0.075	0.422	4.43e-72		PGAM1	3.63333e-81	-0.311564	0.966	0.968	7.0581e-77
SELENOM	1e-21	0.095937	0.951	0.891	2.04e-17		CCT6A	6.42e-17	-0.113529	0.993	0.966	1.3e-12		PDP1	3.7e-28	-0.21069	0.997	0.996	7.52e-24		BTF3	1.7e-30	-0.0615384	0.991	0.973	3.46e-26		BAZ1B	4.27e-40	-0.205467	0.782	0.856	8.67e-36		BYSL	2.4e-76	-0.246804	0.373	0.847	4.87e-72		PFN1	3.85475e-81	-0.259177	0.991	0.986	7.48825e-77
TNIP1	1.01e-21	0.0432331	0.426	0.316	2.05e-17		GLIS3	6.84e-17	0.014497	0.112	0.043	1.39e-12		CFLAR	3.84e-28	0.135824	0.711	0.508	7.8e-24		GEMIN4	1.76e-30	-0.12036	0.516	0.608	3.58e-26		MRPS2	5.21e-40	-0.178955	0.838	0.864	1.06e-35		MRPS7	2.43e-76	-0.326622	0.82	0.99	4.94e-72		BX255925.3	3.94438e-81	0.157959	0.561	0.269	7.66235e-77
SF3B2	1.03e-21	-0.0965463	0.985	0.956	2.1e-17		UQCRFS1	6.95e-17	-0.136843	0.979	0.94	1.41e-12		RITA1	4.93e-28	-0.147694	0.551	0.673	1e-23		COQ9	1.79e-30	-0.127497	0.648	0.716	3.63e-26		RBMX	5.66e-40	-0.176945	0.827	0.887	1.15e-35		TMEM185B	2.49e-76	-0.164084	0.177	0.595	5.05e-72		C8orf76	4.18074e-81	-0.244111	0.858	0.92	8.1215e-77
RNMT	1.1e-21	0.0530934	0.789	0.7	2.24e-17		MAZ	7.65e-17	-0.197882	0.937	0.887	1.55e-12		ISCA2	5.42e-28	-0.174377	0.823	0.894	1.1e-23		SEMA7A	1.89e-30	0.0347802	0.191	0.114	3.84e-26		CTCF	5.82e-40	-0.15818	0.634	0.755	1.18e-35		OXLD1	2.72e-76	-0.304495	0.497	0.918	5.52e-72		PPA2	4.23708e-81	-0.279603	0.942	0.955	8.23095e-77
DTYMK	1.13e-21	-0.119908	0.936	0.91	2.29e-17		MAFK	7.95e-17	0.0245817	0.321	0.184	1.61e-12		TIFA	5.89e-28	0.172168	0.826	0.657	1.2e-23		PPDPF	1.98e-30	0.125889	0.991	0.966	4.03e-26		SF3B2	7.12e-40	-0.132231	0.982	0.956	1.44e-35		ZC3HC1	2.78e-76	-0.157343	0.155	0.567	5.64e-72		SSR4	6.28548e-81	-0.264715	0.977	0.981	1.22102e-76
ISYNA1	1.2e-21	-0.13249	0.943	0.906	2.43e-17		TGIF2	8.26e-17	0.0273208	0.291	0.16	1.68e-12		MIS18BP1	6.23e-28	-0.173824	0.774	0.841	1.26e-23		DTYMK	2.11e-30	-0.125562	0.926	0.91	4.28e-26		GNL2	1.42e-39	-0.157071	0.661	0.766	2.89e-35		ZFX	3.59e-76	-0.122438	0.087	0.448	7.29e-72		SIRT7	6.47462e-81	0.23769	0.902	0.759	1.25776e-76
CAMK2N1	1.28e-21	0.0744247	0.766	0.662	2.61e-17		UQCC1	8.48e-17	0.0335449	0.532	0.351	1.72e-12		RPL10	6.26e-28	0.109001	1	1	1.27e-23		TNFRSF6B	3.25e-30	0.16035	0.795	0.726	6.61e-26		PSAT1	1.43e-39	-0.178265	0.717	0.795	2.89e-35		INO80	4.72e-76	-0.205572	0.256	0.715	9.59e-72		GEMIN6	2.43492e-80	-0.158554	0.377	0.653	4.73007e-76
KCNK1	1.46e-21	0.0652029	0.543	0.428	2.95e-17		AXL	8.89e-17	0.0421406	0.474	0.3	1.8e-12		KIAA2013	7.2e-28	-0.169286	0.803	0.861	1.46e-23		NDUFA3	4.25e-30	0.089995	0.948	0.907	8.62e-26		EI24	1.45e-39	-0.176176	0.854	0.89	2.94e-35		PMM2	5.35e-76	-0.198791	0.275	0.741	1.09e-71		DDX21	3.65778e-80	0.327806	0.972	0.954	7.10561e-76
RPL23	1.73e-21	0.0469113	0.994	0.976	3.51e-17		FGF19	9.22e-17	0.107955	0.619	0.437	1.87e-12		SNRPD2	8.27e-28	0.114246	1	1	1.68e-23		GDI2	4.46e-30	-0.13823	0.876	0.884	9.05e-26		ARID3B	1.47e-39	0.0604107	0.148	0.067	2.99e-35		OCIAD1	6.16e-76	-0.338453	0.791	0.99	1.25e-71		IER5L	3.71302e-80	0.122945	0.468	0.176	7.21292e-76
FAM43A	1.89e-21	0.0291438	0.159	0.091	3.84e-17		NEDD4L	9.3e-17	0.0651522	0.52	0.342	1.89e-12		DAZAP1	9.64e-28	-0.17325	0.985	0.992	1.96e-23		GGNBP2	5.57e-30	-0.123711	0.653	0.721	1.13e-25		WNT7B	1.64e-39	0.0790141	0.218	0.12	3.32e-35		SNX17	8.01e-76	-0.332459	0.646	0.964	1.63e-71		NRARP	6.63175e-80	0.190453	0.668	0.404	1.28828e-75
SPAG9	1.97e-21	0.0863575	0.846	0.752	3.99e-17		CD163L1	9.91e-17	0.0677609	0.685	0.489	2.01e-12		ARHGEF39	9.67e-28	-0.162009	0.557	0.664	1.96e-23		ZMIZ1	5.7e-30	0.0725552	0.311	0.225	1.16e-25		SLTM	1.89e-39	-0.182138	0.789	0.857	3.83e-35		SNX5	8.93e-76	-0.326751	0.673	0.973	1.81e-71		SEMA3B	7.44243e-80	0.282257	0.799	0.599	1.44577e-75
BCL2L12	2.11e-21	0.0897866	0.93	0.862	4.27e-17		WWC1	1.05e-16	0.0159567	0.649	0.454	2.12e-12		MIR4435-2HG	1.28e-27	0.12827	0.724	0.522	2.59e-23		ATG101	5.97e-30	0.102552	0.798	0.742	1.21e-25		MKI67	2.34e-39	-0.240699	0.919	0.928	4.76e-35		TIMM21	1.07e-75	-0.188106	0.255	0.714	2.17e-71		SF3B2	8.45263e-80	-0.316447	0.966	0.976	1.64201e-75
EXT1	2.46e-21	0.0361253	0.284	0.191	4.99e-17		TCEAL9	1.05e-16	0.0657246	0.716	0.509	2.12e-12		RPL36A	1.29e-27	0.121655	1	1	2.62e-23		PSRC1	6e-30	-0.112373	0.451	0.537	1.22e-25		PRAG1	2.59e-39	0.0849488	0.316	0.207	5.26e-35		HNRNPK	1.52e-75	-0.314039	0.939	0.998	3.08e-71		PHPT1	8.7748e-80	-0.263098	0.951	0.951	1.70459e-75
SSH1	2.52e-21	0.00972992	0.461	0.341	5.12e-17		DRAP1	1.06e-16	0.126404	0.988	0.948	2.15e-12		BLOC1S2	1.32e-27	0.172824	0.968	0.922	2.68e-23		SPAG9	6.11e-30	0.11982	0.812	0.752	1.24e-25		MAD2L1	2.68e-39	-0.170106	0.887	0.904	5.45e-35		PPIL1	2.11e-75	-0.211287	0.288	0.759	4.27e-71		EMP2	1.0116e-79	-0.333798	0.878	0.907	1.96514e-75
DCBLD2	2.86e-21	-0.144836	0.985	0.964	5.8e-17		DUSP14	1.15e-16	0.0859844	0.789	0.62	2.34e-12		ZC3H12A	1.63e-27	0.08056	0.325	0.149	3.3e-23		PFDN5	7.55e-30	0.0920981	0.988	0.961	1.53e-25		PPP1R8	2.9e-39	-0.112	0.358	0.511	5.9e-35		ABHD10	3.01e-75	-0.383632	0.761	0.992	6.11e-71		SLC3A2	1.15737e-79	0.328279	0.971	0.929	2.2483e-75
FOXD1	2.98e-21	0.0586399	0.645	0.539	6.06e-17		PPP1R15B	1.28e-16	0.0290715	0.506	0.323	2.59e-12		MYO1E	1.72e-27	0.139779	0.692	0.491	3.49e-23		CDCA3	8.84e-30	-0.156342	0.757	0.784	1.79e-25		MTAP	3.88e-39	-0.183987	0.895	0.913	7.87e-35		TAF9	4.64e-75	-0.330575	0.713	0.97	9.42e-71		RNF39	2.17725e-79	0.127973	0.515	0.209	4.22953e-75
KIAA1217	4.15e-21	0.0128467	0.108	0.053	8.42e-17		B4GALT5	1.3e-16	0.0666065	0.805	0.604	2.65e-12		TSPAN3	1.87e-27	-0.18344	0.989	0.989	3.79e-23		LZTS2	1.08e-29	-0.122118	0.495	0.582	2.19e-25		USP1	4.28e-39	-0.169377	0.633	0.761	8.69e-35		DKK1	4.72e-75	-0.613857	0.721	0.966	9.58e-71		NCOR2	2.38011e-79	0.25019	0.915	0.833	4.6236e-75
C11orf24	4.39e-21	0.0808696	0.85	0.778	8.92e-17		RPS15	1.45e-16	0.0759945	0.998	0.993	2.94e-12		NELFB	1.96e-27	-0.164538	0.836	0.89	3.98e-23		WDR43	1.12e-29	-0.145198	0.862	0.883	2.28e-25		H1FX	4.37e-39	0.248869	0.943	0.9	8.87e-35		SCO1	4.75e-75	-0.218582	0.319	0.796	9.65e-71		ACAT2	2.63842e-79	-0.281211	0.834	0.889	5.12539e-75
KHDRBS1	4.45e-21	-0.126199	0.96	0.933	9.03e-17		MID1	1.63e-16	0.0522324	0.646	0.456	3.3e-12		VWA1	2.18e-27	-0.166317	0.764	0.835	4.43e-23		PPRC1	1.39e-29	-0.149191	0.601	0.683	2.82e-25		SNHG17	5.11e-39	-0.176875	0.627	0.746	1.04e-34		DNAJA1	5.71e-75	-0.3319	0.933	0.997	1.16e-70		GAS5	2.93208e-79	0.340739	0.971	0.968	5.69586e-75
RPL22L1	5.18e-21	0.0683079	0.995	0.981	1.05e-16		RPL37A	1.77e-16	0.0621469	0.998	0.987	3.59e-12		GLA	2.41e-27	0.17229	0.92	0.791	4.89e-23		VDAC1	1.47e-29	-0.093784	0.98	0.953	2.99e-25		WDR74	6.25e-39	-0.179094	0.843	0.88	1.27e-34		WAPL	6.42e-75	-0.266541	0.433	0.884	1.3e-70		SLCO4A1	3.65496e-79	0.211464	0.68	0.425	7.10012e-75
SNHG29	5.55e-21	0.0943446	0.992	0.975	1.13e-16		FAU	1.87e-16	0.0762218	0.995	0.988	3.79e-12		TPR	3.06e-27	-0.164877	0.993	0.99	6.21e-23		SLC7A11	1.5e-29	0.0445598	0.224	0.143	3.05e-25		SLC25A37	6.46e-39	0.133606	0.769	0.711	1.31e-34		IMP3	6.54e-75	-0.340977	0.885	0.997	1.33e-70		UBE2A	3.7564e-79	-0.247617	0.854	0.906	7.29718e-75
C17orf58	5.89e-21	-0.133568	0.768	0.771	1.2e-16		RNMT	1.95e-16	0.0717336	0.851	0.7	3.95e-12		RPL37A	3.1e-27	0.104868	1	1	6.28e-23		SRSF3	1.62e-29	-0.129718	0.97	0.954	3.29e-25		INTS10	6.67e-39	-0.160518	0.642	0.748	1.35e-34		FAM92A	1.03e-74	-0.318945	0.751	0.984	2.09e-70		CLIC1	4.76378e-79	-0.28395	0.979	0.982	9.25411e-75
SNRPB2	6.26e-21	0.0555665	0.928	0.886	1.27e-16		SMURF2	1.95e-16	0.0806772	0.91	0.788	3.95e-12		NOP2	3.16e-27	-0.178226	0.88	0.909	6.4e-23		C9orf16	1.65e-29	0.118538	0.979	0.939	3.34e-25		RPL3	6.74e-39	-0.0957708	0.993	0.982	1.37e-34		BCLAF1	1.17e-74	-0.335105	0.775	0.982	2.38e-70		NDUFS3	4.7768e-79	-0.247164	0.961	0.961	9.27942e-75
MRPL38	6.37e-21	-0.114398	0.952	0.915	1.29e-16		RPS7	2.15e-16	0.0982042	0.995	0.988	4.36e-12		TRABD	3.4e-27	-0.174548	0.819	0.87	6.9e-23		DUSP4	1.77e-29	0.0614917	0.633	0.555	3.6e-25		DUSP2	6.76e-39	-0.100794	0.521	0.665	1.37e-34		PYM1	1.76e-74	-0.160994	0.199	0.638	3.57e-70		NOL4L	8.10917e-79	0.223894	0.87	0.713	1.57529e-74
TSTD1	8.22e-21	0.0911021	0.968	0.922	1.67e-16		LY6K	2.22e-16	0.0132377	0.107	0.04	4.5e-12		SGMS2	3.76e-27	0.0946472	0.498	0.287	7.63e-23		SLBP	1.79e-29	-0.131511	0.919	0.91	3.64e-25		TXNDC5	6.99e-39	-0.192175	0.78	0.856	1.42e-34		RPS23	2.11e-74	0.175637	1	1	4.29e-70		AL590666.2	8.35319e-79	0.130398	0.511	0.216	1.62269e-74
RHOF	9.69e-21	0.0862292	0.881	0.803	1.97e-16		MTHFD2L	2.24e-16	0.0384318	0.578	0.383	4.55e-12		DBNDD1	3.85e-27	-0.158919	0.677	0.758	7.81e-23		IMP3	2.11e-29	-0.117589	0.937	0.917	4.28e-25		SCO1	7.07e-39	-0.138881	0.508	0.652	1.44e-34		DPH2	3.46e-74	-0.259486	0.391	0.855	7.03e-70		HINT2	9.2094e-79	-0.271227	0.927	0.943	1.78902e-74
PPAN	1.07e-20	-0.131883	0.739	0.748	2.18e-16		KIF5B	2.26e-16	-0.185635	0.965	0.925	4.59e-12		MIB2	4.16e-27	-0.17597	0.978	0.98	8.44e-23		RPL23	2.12e-29	0.0564582	0.993	0.976	4.31e-25		EBNA1BP2	7.11e-39	-0.156501	0.937	0.928	1.44e-34		FJX1	3.54e-74	-0.135687	0.081	0.424	7.18e-70		BCOR	1.30757e-78	0.160547	0.63	0.355	2.54008e-74
AGPAT5	1.09e-20	0.0909829	0.877	0.813	2.22e-16		CYLD	2.3e-16	0.0342464	0.206	0.104	4.66e-12		AL355075.4	4.7e-27	0.0531005	0.202	0.066	9.54e-23		TSR1	2.12e-29	-0.140957	0.857	0.871	4.31e-25		NDC80	8.23e-39	-0.13359	0.422	0.565	1.67e-34		RGS19	3.99e-74	-0.234185	0.351	0.812	8.09e-70		ANKRD11	1.51983e-78	0.307866	0.967	0.945	2.95243e-74
FAM110C	1.09e-20	0.0265343	0.167	0.097	2.22e-16		STX8	2.97e-16	0.0403729	0.515	0.331	6.02e-12		LINC00973	5.1e-27	0.0618042	0.296	0.128	1.04e-22		SEC14L1	2.14e-29	0.0750302	0.602	0.514	4.34e-25		PPP1R15A	8.72e-39	0.254652	0.782	0.724	1.77e-34		SNHG7	4.53e-74	-0.342769	0.982	1	9.19e-70		MRPS22	1.54256e-78	-0.202612	0.604	0.784	2.99658e-74
JPT1	1.19e-20	0.095104	0.992	0.972	2.42e-16		TAF4B	3.16e-16	0.0396065	0.472	0.3	6.42e-12		SLC39A3	5.16e-27	-0.169311	0.853	0.897	1.05e-22		DKC1	2.47e-29	-0.139603	0.828	0.858	5.02e-25		MRTO4	8.98e-39	-0.169569	0.861	0.89	1.82e-34		NOP2	5.7e-74	-0.296763	0.485	0.909	1.16e-69		RPL26	1.9626e-78	0.154704	0.992	0.992	3.81254e-74
HNRNPR	1.31e-20	-0.134673	0.946	0.934	2.65e-16		MIR222HG	3.27e-16	0.000687763	0.233	0.122	6.63e-12		POLR1C	5.39e-27	-0.186536	0.908	0.935	1.09e-22		NCAPG	2.57e-29	-0.152307	0.757	0.799	5.21e-25		LEO1	1.06e-38	-0.138248	0.456	0.6	2.14e-34		COPS3	6.06e-74	-0.33017	0.691	0.978	1.23e-69		CDKN2B	2.70881e-78	0.126462	0.451	0.165	5.26214e-74
TMEM256	1.38e-20	0.12162	0.948	0.878	2.81e-16		STK40	3.35e-16	0.0241952	0.268	0.146	6.8e-12		KNL1	5.45e-27	-0.176785	0.691	0.773	1.11e-22		BANF1	2.64e-29	0.0946982	0.987	0.955	5.37e-25		PRDX4	1.08e-38	-0.128215	0.976	0.941	2.19e-34		ANP32E	6.28e-74	-0.33931	0.797	0.989	1.27e-69		MMADHC	3.05416e-78	-0.263024	0.963	0.968	5.93301e-74
SF3B6	1.41e-20	0.0753388	0.978	0.947	2.87e-16		CEBPG	3.76e-16	0.0792851	0.816	0.644	7.64e-12		P3H4	5.5e-27	-0.140516	0.491	0.63	1.12e-22		PSENEN	3.13e-29	0.103241	0.875	0.815	6.35e-25		MKNK2	1.29e-38	0.165829	0.714	0.645	2.62e-34		KLHL42	7.22e-74	-0.120856	0.116	0.498	1.47e-69		MRPL3	5.99746e-78	-0.283089	0.948	0.953	1.16507e-73
PFDN5	1.55e-20	0.0835721	0.99	0.961	3.15e-16		RPL10	3.86e-16	0.0883756	0.999	0.99	7.83e-12		MATN1-AS1	5.77e-27	0.0272592	0.103	0.015	1.17e-22		WDR83OS	3.96e-29	0.0998848	0.981	0.945	8.04e-25		DIMT1	1.41e-38	-0.154812	0.714	0.795	2.86e-34		RPIA	8.4e-74	-0.300187	0.585	0.944	1.7e-69		FLNA	6.42607e-78	0.361736	0.918	0.852	1.24833e-73
GLRX	1.58e-20	0.0657736	0.451	0.344	3.2e-16		TAF1D	3.86e-16	0.0657301	0.958	0.871	7.84e-12		KPNB1	5.89e-27	-0.181605	0.997	0.996	1.2e-22		BIRC5	4.48e-29	-0.149959	0.934	0.922	9.09e-25		ZFAS1	1.45e-38	0.0992617	0.987	0.966	2.94e-34		MRS2	8.82e-74	-0.215799	0.306	0.771	1.79e-69		RPS23	6.72382e-78	0.156981	0.997	0.995	1.30617e-73
C1QBP	1.7e-20	-0.0547846	0.992	0.973	3.45e-16		KLHL21	3.87e-16	0.0136152	0.41	0.249	7.85e-12		CCDC86	6.18e-27	-0.18887	0.962	0.978	1.25e-22		STARD7	5.21e-29	-0.155466	0.812	0.847	1.06e-24		NPC2	1.54e-38	0.17283	0.935	0.884	3.13e-34		DDX56	1.02e-73	-0.307828	0.694	0.97	2.07e-69		MRPL47	7.98953e-78	-0.261356	0.779	0.889	1.55205e-73
LUZP1	1.77e-20	0.0458546	0.564	0.442	3.59e-16		AL355999.1	3.94e-16	0.0127018	0.105	0.04	8e-12		LRPPRC	6.23e-27	-0.211835	0.949	0.968	1.27e-22		SMIM10L1	5.54e-29	-0.130942	0.673	0.736	1.12e-24		HNRNPU	1.63e-38	-0.189756	0.985	0.971	3.3e-34		PPIG	1.22e-73	-0.306787	0.617	0.947	2.47e-69		TXNIP	8.14038e-78	0.279168	0.801	0.6	1.58135e-73
LRRC42	1.8e-20	-0.129796	0.817	0.806	3.66e-16		IKBKE	4.13e-16	0.0328516	0.199	0.099	8.38e-12		GPI	6.3e-27	-0.162351	0.996	0.999	1.28e-22		FLNB	5.72e-29	0.0826785	0.493	0.408	1.16e-24		TAF6L	1.88e-38	-0.093619	0.235	0.376	3.81e-34		NEK2	1.62e-73	-0.214745	0.27	0.723	3.28e-69		IRAK2	1.22857e-77	0.129866	0.369	0.106	2.38661e-73
FAM126B	1.92e-20	0.0220085	0.129	0.069	3.9e-16		RPS13	4.44e-16	0.0451324	0.996	0.99	9.02e-12		C17orf58	6.71e-27	-0.176128	0.896	0.921	1.36e-22		AURKA	6.28e-29	-0.158345	0.614	0.69	1.27e-24		TXNL4A	2.04e-38	-0.116015	0.983	0.958	4.14e-34		NIF3L1	1.63e-73	-0.184705	0.265	0.735	3.3e-69		LRPAP1	1.24304e-77	-0.253598	0.891	0.929	2.41473e-73
LETM2	1.95e-20	0.0551735	0.638	0.526	3.95e-16		PAX8	4.89e-16	0.0392255	0.289	0.163	9.92e-12		POLRMT	7.26e-27	-0.164209	0.786	0.844	1.47e-22		HMGA2	6.31e-29	-0.174518	0.788	0.842	1.28e-24		MICOS10	2.06e-38	0.131733	0.973	0.941	4.17e-34		MRPL15	1.72e-73	-0.319669	0.665	0.969	3.49e-69		VIPR1	1.31613e-77	0.243378	0.756	0.559	2.55671e-73
CPA4	1.95e-20	0.0214228	0.491	0.376	3.96e-16		RNF24	5.04e-16	0.0343385	0.222	0.118	1.02e-11		NDUFB10	7.26e-27	-0.135124	1	1	1.47e-22		TPI1	6.79e-29	-0.0452883	0.993	0.971	1.38e-24		SLBP	2.2e-38	-0.175754	0.898	0.91	4.46e-34		PNISR	2.02e-73	-0.277993	0.444	0.888	4.11e-69		ADAP1	1.49516e-77	0.230668	0.854	0.716	2.90451e-73
RPL26	2.2e-20	0.0556051	0.996	0.99	4.46e-16		FAM126B	5.07e-16	0.0137628	0.154	0.069	1.03e-11		HECTD1	7.36e-27	-0.180375	0.914	0.94	1.49e-22		DCBLD2	7.78e-29	-0.144525	0.984	0.964	1.58e-24		ARHGAP11A	2.83e-38	-0.15319	0.424	0.567	5.74e-34		IRS1	2.04e-73	-0.137735	0.125	0.504	4.14e-69		HMGA1	1.54985e-77	0.297941	0.985	0.98	3.01073e-73
MID1	2.2e-20	0.0429962	0.569	0.456	4.47e-16		GAPDH	5.35e-16	0.109346	0.998	0.989	1.09e-11		NEIL3	8.62e-27	-0.139055	0.544	0.686	1.75e-22		CUTA	8.84e-29	0.104633	0.968	0.925	1.79e-24		UQCRC1	2.96e-38	-0.143956	0.955	0.927	6.01e-34		SYPL1	2.29e-73	-0.316306	0.643	0.966	4.64e-69		ARL6IP5	1.95889e-77	-0.238794	0.812	0.894	3.80533e-73
IFITM2	2.29e-20	0.0781991	0.923	0.866	4.64e-16		NFATC2	5.72e-16	0.0203621	0.11	0.043	1.16e-11		PTGES3	9.12e-27	-0.122469	1	1	1.85e-22		IFITM2	8.93e-29	0.0877367	0.907	0.866	1.81e-24		GIPC1	3.79e-38	0.151173	0.834	0.777	7.68e-34		DNAJC9	3.41e-73	-0.333512	0.727	0.986	6.92e-69		RNASET2	2.17162e-77	-0.303873	0.969	0.966	4.21858e-73
RHOC	2.44e-20	0.10213	0.965	0.901	4.95e-16		RGS20	6.09e-16	0.038747	0.295	0.169	1.24e-11		NAP1L1	1.05e-26	0.150608	1	1	2.14e-22		LYPLA1	9.63e-29	-0.128948	0.843	0.862	1.95e-24		MAP1LC3B	4.18e-38	0.159406	0.805	0.762	8.48e-34		ING5	4.98e-73	-0.160402	0.224	0.676	1.01e-68		RPS12	2.33548e-77	0.216416	0.997	0.991	4.5369e-73
GABARAPL1	2.44e-20	0.0485544	0.306	0.212	4.95e-16		PDIA3	6.21e-16	-0.185759	0.985	0.945	1.26e-11		ACTG1	1.08e-26	0.141058	1	1	2.2e-22		SRP14	1.08e-28	0.0825112	0.981	0.949	2.2e-24		H1F0	5.02e-38	0.226193	0.822	0.755	1.02e-33		CDC42EP1	5.22e-73	-0.341732	0.775	0.989	1.06e-68		COX7C	2.74824e-77	0.202257	0.977	0.978	5.33872e-73
PEBP1	2.78e-20	-0.0727294	0.985	0.954	5.64e-16		TMEM40	6.23e-16	0.0237309	0.243	0.13	1.26e-11		HJURP	1.1e-26	-0.168813	0.614	0.738	2.23e-22		YARS2	1.21e-28	-0.0953386	0.488	0.58	2.46e-24		MXD1	6.46e-38	0.0618868	0.107	0.04	1.31e-33		HNRNPA3	6.71e-73	-0.317638	0.98	1	1.36e-68		MIF	3.07218e-77	-0.221086	0.987	0.986	5.96802e-73
HNRNPA0	2.84e-20	-0.130749	0.935	0.913	5.77e-16		RNF187	6.26e-16	-0.192655	0.904	0.841	1.27e-11		PDCD2	1.13e-26	-0.160125	0.991	0.989	2.29e-22		TNS4	1.22e-28	0.0493276	0.277	0.193	2.47e-24		FBXL3	7.34e-38	-0.084004	0.167	0.295	1.49e-33		AP3S1	9.78e-73	-0.419902	0.955	1	1.98e-68		TIMM17B	3.3392e-77	-0.261262	0.948	0.96	6.48672e-73
PSMD7	2.86e-20	-0.123634	0.941	0.924	5.81e-16		C6orf62	6.27e-16	0.0219968	0.477	0.302	1.27e-11		CTR9	1.25e-26	-0.170217	0.904	0.92	2.54e-22		TMEM205	1.62e-28	0.0947269	0.799	0.732	3.29e-24		RPS6	8.38e-38	-0.0682846	0.996	0.987	1.7e-33		EIF4B	1.07e-72	-0.371227	0.855	0.993	2.17e-68		SCP2	4.02137e-77	-0.273491	0.897	0.938	7.81192e-73
KRT80	2.89e-20	0.0233955	0.118	0.062	5.87e-16		DAAM1	6.39e-16	0.0191414	0.235	0.123	1.3e-11		DNAAF2	1.3e-26	-0.169686	0.865	0.905	2.64e-22		NOB1	1.64e-28	-0.130021	0.886	0.882	3.33e-24		MTDH	9.09e-38	-0.137185	0.972	0.952	1.84e-33		IMPDH1	1.1e-72	-0.297664	0.583	0.948	2.23e-68		CDC26	4.36594e-77	-0.223385	0.746	0.873	8.48127e-73
GAPDH	2.94e-20	0.09327	0.998	0.989	5.97e-16		DCAF12	7.92e-16	0.0385988	0.562	0.372	1.61e-11		ADM	1.57e-26	0.2254	0.823	0.669	3.18e-22		INSIG2	1.68e-28	0.0762282	0.226	0.149	3.41e-24		PSMB5	1.02e-37	-0.113024	0.983	0.953	2.06e-33		RXYLT1	1.1e-72	-0.210501	0.306	0.77	2.24e-68		RGS16	4.56011e-77	0.19553	0.505	0.213	8.85846e-73
RPL27A	3.12e-20	0.0608442	0.994	0.977	6.33e-16		UBE2B	8.18e-16	0.0968361	0.935	0.822	1.66e-11		SMARCC1	1.64e-26	-0.184153	0.984	0.989	3.34e-22		SLC25A6	1.9e-28	-0.103215	0.977	0.945	3.87e-24		CITED4	1.05e-37	0.114507	0.28	0.182	2.13e-33		UBE3A	1.12e-72	-0.315113	0.586	0.942	2.27e-68		HDAC2	6.27118e-77	-0.288931	0.946	0.956	1.21824e-72
FLNA	3.15e-20	0.0856508	0.952	0.879	6.39e-16		TFE3	8.85e-16	0.0275283	0.231	0.122	1.8e-11		UBL4A	1.7e-26	-0.154568	0.605	0.707	3.45e-22		TACO1	2.24e-28	-0.11889	0.737	0.784	4.55e-24		DPM2	1.1e-37	0.168159	0.917	0.869	2.24e-33		KLHL11	1.51e-72	-0.149283	0.15	0.547	3.07e-68		EID3	7.34372e-77	0.0922508	0.298	0.056	1.42659e-72
BANF1	3.88e-20	0.08636	0.987	0.955	7.87e-16		ST3GAL3	9.5e-16	0.0134218	0.112	0.044	1.93e-11		FBXL6	1.84e-26	-0.176776	0.933	0.943	3.73e-22		NDUFS5	2.36e-28	0.0804484	0.99	0.968	4.78e-24		SELENOM	1.36e-37	0.145332	0.932	0.891	2.76e-33		PRNP	1.69e-72	-0.279084	0.482	0.909	3.44e-68		REEP5	7.49697e-77	-0.24328	0.904	0.933	1.45636e-72
PPCS	4.35e-20	-0.117223	0.744	0.751	8.84e-16		ERVK13-1	9.9e-16	0.0156845	0.151	0.068	2.01e-11		WDR34	1.88e-26	-0.183487	0.995	0.995	3.81e-22		WWTR1	2.56e-28	0.0756661	0.55	0.458	5.2e-24		DEPDC1B	1.39e-37	-0.125445	0.423	0.571	2.82e-33		EEF1AKMT2	1.7e-72	-0.26713	0.447	0.897	3.46e-68		B3GNT5	7.71843e-77	0.177681	0.647	0.389	1.49938e-72
MALAT1	4.75e-20	0.114244	0.998	0.991	9.63e-16		IRF2	1.01e-15	0.0358779	0.225	0.119	2.05e-11		HGH1	1.94e-26	-0.143342	0.531	0.652	3.94e-22		OCIAD2	2.84e-28	0.0925218	0.9	0.852	5.76e-24		ISOC1	1.56e-37	-0.136072	0.581	0.712	3.16e-33		SENP6	1.97e-72	-0.291984	0.501	0.917	4e-68		NOP14-AS1	8.60528e-77	0.162757	0.663	0.4	1.67166e-72
KLF4	4.91e-20	0.0313914	0.266	0.178	9.96e-16		TLCD5	1.03e-15	0.0385348	0.527	0.346	2.08e-11		GJB3	2.33e-26	0.152871	0.724	0.535	4.74e-22		IER3	3.09e-28	0.20524	0.981	0.959	6.26e-24		CCND3	2.35e-37	0.150314	0.771	0.7	4.77e-33		FAM216A	2.68e-72	-0.194223	0.261	0.713	5.44e-68		ERF	1.01811e-76	0.245175	0.87	0.742	1.97779e-72
YWHAH	4.94e-20	-0.10786	0.96	0.934	1e-15		ALAS1	1.04e-15	0.0717106	0.743	0.556	2.11e-11		SRP14	2.38e-26	0.149661	0.999	0.999	4.83e-22		PPP4R3A	3.3e-28	-0.122338	0.473	0.564	6.71e-24		PWP1	2.42e-37	-0.175416	0.823	0.866	4.92e-33		PHAX	2.87e-72	-0.211604	0.31	0.78	5.83e-68		ZC3HAV1	1.6969e-76	-0.157854	0.37	0.638	3.2964e-72
NACA	5.11e-20	-0.0631225	0.992	0.975	1.04e-15		BUD31	1.17e-15	0.117068	0.954	0.867	2.37e-11		H2AFX	2.38e-26	-0.207235	0.994	0.997	4.83e-22		TRIM7	3.34e-28	-0.125955	0.675	0.73	6.78e-24		IMPDH1	2.59e-37	-0.178947	0.723	0.799	5.26e-33		PCF11	2.96e-72	-0.129697	0.125	0.501	6e-68		RBM8A	1.75918e-76	-0.302864	0.946	0.957	3.41738e-72
CSRNP1	5.27e-20	0.0391111	0.381	0.277	1.07e-15		C6orf226	1.19e-15	0.036714	0.515	0.341	2.42e-11		LY6E	2.44e-26	-0.151602	1	1	4.96e-22		PET100	4.18e-28	0.0726973	0.825	0.768	8.48e-24		SRSF6	2.99e-37	-0.198789	0.815	0.877	6.08e-33		RACGAP1	4.49e-72	-0.238529	0.363	0.82	9.12e-68		EXOSC5	1.7927e-76	-0.307278	0.895	0.927	3.48249e-72
ZNF706	5.4e-20	0.0839576	0.979	0.939	1.1e-15		TOMM40	1.2e-15	-0.136288	0.985	0.937	2.43e-11		TUBB	2.47e-26	-0.141507	1	1	5.01e-22		HMGN2	4.19e-28	-0.101501	0.985	0.962	8.51e-24		UQCRH	3.06e-37	0.10301	0.989	0.969	6.21e-33		ADO	4.55e-72	-0.143356	0.137	0.52	9.24e-68		RAC1	1.89962e-76	-0.210496	0.986	0.983	3.6902e-72
IMPDH1	5.52e-20	-0.142905	0.805	0.799	1.12e-15		MAN1B1-DT	1.26e-15	0.0303802	0.221	0.114	2.55e-11		FOSB	2.82e-26	0.0942059	0.483	0.267	5.72e-22		SIAH1	4.36e-28	-0.0823935	0.358	0.449	8.84e-24		MRFAP1	3.08e-37	-0.171445	0.909	0.922	6.25e-33		PELO	4.65e-72	-0.216484	0.318	0.785	9.45e-68		POLE4	4.11462e-76	-0.268288	0.865	0.909	7.99307e-72
C6orf99	5.81e-20	0.0221049	0.229	0.145	1.18e-15		ATG12	1.28e-15	0.0905187	0.958	0.864	2.59e-11		CCDC137	2.83e-26	-0.182599	0.95	0.964	5.75e-22		RPS27L	4.42e-28	0.0876089	0.909	0.866	8.96e-24		DAPK3	3.64e-37	0.164995	0.575	0.496	7.39e-33		TVP23B	5.9e-72	-0.157574	0.199	0.626	1.2e-67		MRPS6	4.38382e-76	-0.306243	0.898	0.93	8.51601e-72
IFT20	5.94e-20	0.0659271	0.551	0.436	1.21e-15		TRAPPC2B	1.28e-15	0.0288829	0.315	0.182	2.61e-11		AC087289.5	2.85e-26	0.0352835	0.144	0.034	5.79e-22		KRTAP2-3	4.7e-28	0.0389773	0.166	0.096	9.53e-24		TRIM59	5.24e-37	-0.131481	0.444	0.592	1.06e-32		MKX	6.33e-72	-0.13601	0.056	0.369	1.28e-67		MRPL27	5.30094e-76	-0.275318	0.941	0.946	1.02976e-71
MEX3D	6.45e-20	0.0207178	0.337	0.237	1.31e-15		MYL9	1.31e-15	0.103121	0.928	0.794	2.66e-11		AC091271.1	2.88e-26	0.0807979	0.386	0.198	5.85e-22		UGCG	5.11e-28	0.0707632	0.688	0.624	1.04e-23		CDCA3	6.69e-37	-0.192538	0.712	0.784	1.36e-32		TMA7	7.13e-72	0.279182	1	1	1.45e-67		LIPG	1.30224e-75	0.161234	0.607	0.324	2.52973e-71
EIF3A	6.93e-20	-0.148743	0.972	0.961	1.41e-15		ATP5MPL	1.32e-15	0.0836716	0.99	0.949	2.68e-11		DBP	3.12e-26	-0.126788	0.213	0.38	6.34e-22		NDUFB11	5.23e-28	0.0825138	0.983	0.95	1.06e-23		UBXN4	9.21e-37	-0.164066	0.782	0.849	1.87e-32		SLTM	7.24e-72	-0.306768	0.669	0.964	1.47e-67		UFD1	1.35604e-75	-0.250895	0.949	0.951	2.63425e-71
HSPB1	6.97e-20	0.190349	0.991	0.964	1.41e-15		TYMS	1.38e-15	-0.135299	0.98	0.939	2.81e-11		SBNO2	3.6e-26	0.103093	0.487	0.286	7.3e-22		KIF23	6.24e-28	-0.145477	0.74	0.78	1.27e-23		POLR1C	9.29e-37	-0.162567	0.679	0.782	1.89e-32		MTDH	7.82e-72	-0.296546	0.971	0.999	1.59e-67		COMT	1.64904e-75	-0.310484	0.979	0.978	3.20342e-71
GAS5	7.25e-20	0.053711	0.941	0.884	1.47e-15		AL050341.2	1.47e-15	0.0218348	0.154	0.071	2.99e-11		SEMA7A	3.92e-26	0.0605771	0.311	0.137	7.95e-22		HNRNPK	8.1e-28	-0.12829	0.968	0.952	1.64e-23		BIRC5	1.01e-36	-0.191189	0.918	0.922	2.04e-32		BTBD1	8.4e-72	-0.233086	0.369	0.834	1.7e-67		NIBAN2	1.85794e-75	0.280727	0.93	0.884	3.60924e-71
CDKN1C	7.37e-20	0.0691445	0.394	0.295	1.5e-15		RPS8	1.49e-15	0.0714723	1	0.994	3.02e-11		TSR1	4.22e-26	-0.185933	0.973	0.975	8.57e-22		DDA1	8.8e-28	0.0799634	0.803	0.75	1.79e-23		SREK1	1.03e-36	-0.171574	0.516	0.66	2.08e-32		CCDC12	1.25e-71	-0.297283	0.543	0.927	2.54e-67		TSFM	1.91376e-75	-0.230575	0.654	0.823	3.71767e-71
IL18	7.73e-20	0.0652166	0.74	0.637	1.57e-15		TIMP1	1.51e-15	0.118386	0.988	0.95	3.07e-11		PPIA	4.51e-26	0.0958258	1	1	9.16e-22		EIF3L	8.84e-28	-0.130407	0.917	0.9	1.79e-23		CCDC186	1.07e-36	0.118646	0.374	0.272	2.18e-32		HHEX	1.36e-71	-0.130218	0.119	0.487	2.75e-67		LINC00659	2.11262e-75	0.269681	0.597	0.342	4.10398e-71
TXNDC5	9.28e-20	-0.150933	0.865	0.856	1.88e-15		YME1L1	1.55e-15	0.0893334	0.899	0.761	3.14e-11		FTSJ3	4.52e-26	-0.180307	0.919	0.944	9.17e-22		ALAS1	9.59e-28	-0.0817196	0.459	0.556	1.95e-23		PFN2	1.09e-36	-0.176425	0.822	0.869	2.21e-32		WEE1	1.47e-71	-0.212244	0.3	0.757	2.99e-67		SLC38A2	2.21673e-75	0.238122	0.885	0.754	4.30622e-71
AF117829.1	9.68e-20	0.012006	0.21	0.131	1.96e-15		LINC01128	1.63e-15	0.0540879	0.531	0.352	3.3e-11		MCL1	4.66e-26	0.151942	0.803	0.63	9.46e-22		HNRNPU	9.67e-28	-0.144467	0.987	0.971	1.96e-23		CDK2AP1	1.35e-36	-0.14351	0.955	0.933	2.74e-32		SMIM10L1	1.71e-71	-0.259921	0.421	0.872	3.48e-67		UXT	3.40462e-75	-0.241515	0.963	0.962	6.61381e-71
PPP2CA	1.17e-19	-0.124849	0.916	0.899	2.37e-15		RBMS2	1.67e-15	0.0250567	0.415	0.257	3.39e-11		EIF4H	5.07e-26	-0.166867	0.993	0.992	1.03e-21		ULBP2	1.03e-27	0.0589505	0.262	0.183	2.09e-23		DSCC1	1.51e-36	-0.156943	0.616	0.729	3.06e-32		TLCD1	1.72e-71	-0.24296	0.329	0.78	3.49e-67		MGMT	4.01469e-75	-0.255958	0.845	0.909	7.79894e-71
SELENOI	1.23e-19	0.0282695	0.591	0.47	2.49e-15		PCBP2	1.68e-15	0.0738821	0.993	0.948	3.41e-11		CKAP2L	5.25e-26	-0.139814	0.506	0.634	1.07e-21		HELZ2	1.1e-27	0.036727	0.142	0.079	2.24e-23		CAV2	1.73e-36	-0.198001	0.915	0.911	3.5e-32		MPP6	1.81e-71	-0.191476	0.279	0.74	3.67e-67		USP36	4.56246e-75	0.166034	0.736	0.514	8.86304e-71
DKK1	1.24e-19	0.176164	0.904	0.87	2.51e-15		PDCD2	2.17e-15	-0.147969	0.956	0.908	4.41e-11		FOXM1	6.73e-26	-0.159262	0.754	0.806	1.37e-21		HNRNPA1	1.19e-27	-0.0881677	0.99	0.972	2.41e-23		UMPS	2.01e-36	-0.161527	0.588	0.722	4.09e-32		DDX39A	2.19e-71	-0.324762	0.78	0.983	4.45e-67		RUNX1	5.33317e-75	0.174236	0.698	0.448	1.03602e-70
ENY2	1.38e-19	0.0647994	0.981	0.951	2.81e-15		WWTR1	2.28e-15	0.0648816	0.644	0.458	4.63e-11		CCNQ	7.59e-26	-0.167992	0.895	0.921	1.54e-21		ATIC	1.58e-27	-0.12888	0.796	0.827	3.22e-23		EIF3E	2.1e-36	-0.159805	0.951	0.941	4.25e-32		HACD3	2.36e-71	-0.307025	0.695	0.973	4.79e-67		CCNL1	6.06221e-75	0.23427	0.927	0.856	1.17765e-70
GPATCH11	1.44e-19	0.0447539	0.351	0.253	2.92e-15		EIF3J-DT	2.3e-15	0.0218594	0.247	0.134	4.67e-11		OIP5	7.65e-26	-0.16009	0.76	0.836	1.55e-21		TYW3	1.59e-27	-0.141704	0.813	0.85	3.22e-23		CENPA	2.29e-36	-0.181197	0.578	0.684	4.66e-32		TMX1	2.54e-71	-0.306193	0.62	0.963	5.15e-67		ATRAID	7.00897e-75	-0.266119	0.929	0.938	1.36156e-70
TPX2	1.56e-19	-0.149434	0.935	0.906	3.17e-15		CBR3	2.68e-15	0.0299667	0.202	0.103	5.45e-11		TMUB1	7.73e-26	-0.175867	0.943	0.966	1.57e-21		RPL30	1.69e-27	0.0470169	0.997	0.992	3.44e-23		PFDN6	2.55e-36	0.138782	0.898	0.857	5.19e-32		RPL21	3.01e-71	0.231075	0.999	1	6.12e-67		TNKS1BP1	9.63624e-75	0.253843	0.875	0.735	1.87194e-70
AL355075.4	1.67e-19	0.0110654	0.117	0.061	3.39e-15		SNHG6	3.13e-15	0.0777027	0.991	0.968	6.36e-11		C1orf174	8.6e-26	-0.158664	0.787	0.839	1.75e-21		LAMTOR5	1.98e-27	0.0889972	0.98	0.946	4.01e-23		EWSR1	2.74e-36	-0.179117	0.919	0.925	5.56e-32		DDX28	3.57e-71	-0.131431	0.102	0.456	7.24e-67		C11orf24	1.14972e-74	0.240912	0.913	0.817	2.23346e-70
SEC14L1	1.8e-19	0.0489774	0.634	0.514	3.66e-15		RNF181	3.52e-15	0.0928696	0.948	0.833	7.15e-11		ATP5F1A	9.04e-26	-0.147286	0.999	1	1.84e-21		TPX2	2.08e-27	-0.1478	0.92	0.906	4.23e-23		TCERG1	3.01e-36	-0.168705	0.754	0.826	6.11e-32		COX7C	4.77e-71	0.270871	1	1	9.68e-67		MRPL22	1.19811e-74	-0.225748	0.877	0.921	2.32744e-70
ITGB1-DT	1.89e-19	0.0189926	0.105	0.052	3.84e-15		LINC02454	3.79e-15	0.0231276	0.177	0.086	7.7e-11		TYMS	9.15e-26	-0.156654	0.999	1	1.86e-21		VASN	2.67e-27	0.0550825	0.182	0.114	5.41e-23		NR2F1	3.2e-36	-0.133744	0.337	0.476	6.5e-32		ATP5MG	5.82e-71	0.272461	0.998	1	1.18e-66		MMP15	1.56428e-74	0.21538	0.811	0.64	3.03876e-70
LTBR	2.28e-19	-0.147727	0.735	0.752	4.63e-15		RPL23	3.88e-15	0.0646963	0.998	0.976	7.88e-11		SRRM2	9.19e-26	-0.151195	1	0.999	1.87e-21		SLTM	2.77e-27	-0.139693	0.833	0.857	5.63e-23		RBM22	3.63e-36	-0.148676	0.555	0.687	7.36e-32		FAM89A	7.47e-71	-0.194311	0.31	0.773	1.52e-66		BAK1	1.82397e-74	0.168332	0.702	0.438	3.54325e-70
PSRC1	2.43e-19	-0.117699	0.482	0.537	4.93e-15		MEX3D	3.9e-15	0.0342113	0.38	0.237	7.91e-11		FARSA	9.42e-26	-0.175028	0.987	0.981	1.91e-21		NOP10	2.81e-27	0.0689879	0.983	0.957	5.71e-23		ALYREF	3.72e-36	-0.0944604	0.988	0.964	7.56e-32		NFKBIA	9.35e-71	-0.212167	0.344	0.813	1.9e-66		PTOV1	2.01293e-74	-0.2914	0.95	0.956	3.91032e-70
COIL	2.44e-19	-0.132312	0.748	0.782	4.95e-15		GSTP1	3.91e-15	0.0975693	0.996	0.979	7.93e-11		RRP1B	1.02e-25	-0.168342	0.968	0.974	2.06e-21		TLCD3A	2.99e-27	-0.134158	0.621	0.689	6.07e-23		RDH14	4.01e-36	-0.112869	0.391	0.531	8.13e-32		UBL4A	9.98e-71	-0.206144	0.273	0.707	2.03e-66		CHMP2A	3.20486e-74	-0.281606	0.963	0.96	6.22576e-70
DNAJC1	2.61e-19	0.078827	0.784	0.684	5.29e-15		WNT7B	3.94e-15	0.0276972	0.225	0.12	8e-11		ZMYM1	1.08e-25	-0.134449	0.454	0.594	2.2e-21		MANF	3.05e-27	0.0825132	0.931	0.892	6.18e-23		COA6	4.49e-36	-0.158455	0.712	0.811	9.11e-32		EMC8	1.08e-70	-0.303493	0.87	0.996	2.2e-66		SEC13	3.3767e-74	-0.267222	0.875	0.925	6.55958e-70
CCDC137	2.66e-19	-0.152392	0.856	0.866	5.4e-15		MNT	4.08e-15	0.0207846	0.215	0.113	8.27e-11		APEH	1.1e-25	-0.184895	0.921	0.94	2.24e-21		PSMD6	3.75e-27	-0.110613	0.921	0.91	7.6e-23		UQCRHL	5.46e-36	0.141978	0.89	0.856	1.11e-31		NSD1	1.14e-70	-0.210983	0.324	0.782	2.31e-66		NKD2	3.71878e-74	0.0876047	0.318	0.073	7.22409e-70
RPL22	2.81e-19	0.0528226	0.993	0.982	5.7e-15		RPUSD1	4.12e-15	-0.181522	0.891	0.815	8.36e-11		BRD2	1.32e-25	0.179318	0.989	0.961	2.68e-21		ZC3H15	4.33e-27	-0.135952	0.91	0.91	8.79e-23		CMIP	5.83e-36	0.0895215	0.46	0.359	1.18e-31		NOL11	1.18e-70	-0.308128	0.677	0.968	2.39e-66		CDK4	3.81244e-74	-0.297252	0.957	0.965	7.40605e-70
TCEAL9	2.85e-19	0.0498022	0.63	0.509	5.79e-15		NRG1	4.3e-15	0.0399544	0.147	0.067	8.73e-11		NFIC	1.38e-25	-0.170758	0.978	0.98	2.8e-21		KIF22	4.93e-27	-0.14088	0.863	0.862	1e-22		PCNA	5.97e-36	-0.179791	0.921	0.923	1.21e-31		COX6B1	1.45e-70	0.287288	0.997	1	2.93e-66		MRPL48	6.09459e-74	-0.228523	0.855	0.906	1.18393e-69
CYC1	3.25e-19	-0.0711086	0.988	0.955	6.61e-15		CORO1C	4.98e-15	0.073179	0.773	0.58	1.01e-10		TXNDC5	1.62e-25	-0.171611	0.961	0.975	3.29e-21		ZNF692	5.23e-27	-0.0912996	0.273	0.362	1.06e-22		NOP2	6.01e-36	-0.181181	0.652	0.767	1.22e-31		TRIM65	1.59e-70	-0.137431	0.134	0.511	3.23e-66		EXOSC8	6.37961e-74	-0.32012	0.836	0.894	1.2393e-69
MTHFD2	3.47e-19	-0.108349	0.959	0.927	7.04e-15		AC068338.2	5.04e-15	0.023186	0.165	0.079	1.02e-10		RPL21	1.69e-25	0.119765	1	1	3.42e-21		CRABP2	5.4e-27	0.108132	0.885	0.827	1.1e-22		TSSC4	7e-36	-0.118896	0.556	0.682	1.42e-31		ID3	1.98e-70	0.949008	0.915	0.933	4.02e-66		NFKBIZ	7.15022e-74	0.328706	0.851	0.706	1.389e-69
KPNA2	3.65e-19	-0.166185	0.951	0.93	7.41e-15		SFR1	5.24e-15	0.04222	0.552	0.371	1.06e-10		ISYNA1	1.69e-25	-0.196853	0.989	0.997	3.43e-21		BCLAF1	5.45e-27	-0.143039	0.893	0.901	1.11e-22		ZMIZ1	7.3e-36	0.110391	0.326	0.225	1.48e-31		EVA1C	2.63e-70	-0.189735	0.261	0.705	5.35e-66		VPS37B	7.6514e-74	0.244049	0.923	0.859	1.48636e-69
ARL5A	3.71e-19	-0.133044	0.856	0.854	7.53e-15		SERPINB1	5.64e-15	0.100855	0.76	0.588	1.14e-10		SLC52A2	2.07e-25	-0.176942	0.975	0.985	4.2e-21		RGS10	5.72e-27	0.102197	0.938	0.894	1.16e-22		CASZ1	7.32e-36	0.059276	0.131	0.058	1.49e-31		TMEM64	2.77e-70	-0.177711	0.236	0.668	5.62e-66		GABARAPL2	8.08839e-74	-0.247586	0.962	0.963	1.57125e-69
KIF22	3.72e-19	-0.144663	0.883	0.862	7.54e-15		RPL35	5.85e-15	0.0657687	0.996	0.99	1.19e-10		AGPAT5	2.22e-25	0.190964	0.977	0.939	4.51e-21		RPL12	5.84e-27	0.0651268	0.998	0.992	1.18e-22		HOXA10-AS	7.5e-36	-0.125565	0.418	0.566	1.52e-31		REPIN1	2.95e-70	-0.172455	0.245	0.688	6e-66		ARID3A	1.66787e-73	0.135784	0.546	0.26	3.24e-69
LSM3	3.89e-19	0.0636283	0.966	0.92	7.89e-15		DUSP3	5.96e-15	0.0375683	0.605	0.419	1.21e-10		RCC1	2.29e-25	-0.171128	0.985	0.979	4.64e-21		AP2S1	6.26e-27	0.0957608	0.986	0.957	1.27e-22		PYURF	7.69e-36	-0.15949	0.792	0.86	1.56e-31		ASPM	3.63e-70	-0.287916	0.434	0.88	7.38e-66		RNF24	1.93159e-73	0.142066	0.586	0.301	3.7523e-69
CD59	3.98e-19	0.0781427	0.844	0.785	8.07e-15		RPS3A	6.01e-15	0.0812929	0.995	0.984	1.22e-10		REPIN1	3.25e-25	-0.143546	0.591	0.688	6.59e-21		RBBP7	6.29e-27	-0.120368	0.822	0.848	1.28e-22		PPP4R2	7.75e-36	-0.1606	0.689	0.791	1.57e-31		CDK2AP1	5.25e-70	-0.311666	0.944	0.998	1.07e-65		UPP1	2.01733e-73	0.181476	0.732	0.512	3.91886e-69
RNF24	4e-19	0.0358844	0.188	0.118	8.11e-15		PURB	6.19e-15	0.0209392	0.338	0.202	1.26e-10		PRPF8	3.69e-25	-0.17584	0.977	0.981	7.48e-21		F3	6.49e-27	0.102258	0.566	0.485	1.32e-22		RPL11	8.92e-36	0.0577392	0.997	0.99	1.81e-31		FADD	5.94e-70	-0.170536	0.231	0.665	1.21e-65		HSBP1	3.98856e-73	-0.241828	0.965	0.962	7.74817e-69
MIR31HG	4.04e-19	0.0122621	0.464	0.355	8.21e-15		ADSL	6.36e-15	-0.156762	0.952	0.908	1.29e-10		HNRNPUL2	3.8e-25	-0.177056	0.885	0.921	7.71e-21		FAM43A	6.66e-27	0.0355598	0.155	0.091	1.35e-22		TBC1D30	9.74e-36	-0.0755492	0.192	0.318	1.98e-31		NDUFS2	9.42e-70	-0.298654	0.587	0.943	1.91e-65		RPL30	5.00388e-73	0.187686	0.993	0.992	9.72055e-69
TICAM1	4.22e-19	0.0299001	0.47	0.36	8.56e-15		CENPF	6.57e-15	-0.247518	0.944	0.884	1.33e-10		PLCXD2	4.56e-25	0.0576659	0.238	0.093	9.25e-21		DEPDC1B	7.39e-27	-0.103785	0.486	0.571	1.5e-22		TPX2	1.06e-35	-0.197319	0.898	0.906	2.16e-31		SMARCB1	9.49e-70	-0.306428	0.754	0.987	1.93e-65		FAM110C	5.69162e-73	0.164023	0.669	0.42	1.10565e-68
TIPARP	4.3e-19	0.0305719	0.564	0.451	8.73e-15		VPS37B	6.69e-15	0.0606099	0.707	0.529	1.36e-10		PRRC2A	4.73e-25	-0.17546	0.888	0.919	9.61e-21		GSTP1	7.42e-27	0.0858843	0.994	0.979	1.51e-22		OLA1	1.06e-35	-0.151462	0.935	0.932	2.16e-31		HOXA11	1e-69	-0.113888	0.072	0.395	2.03e-65		POLR2E	8.65826e-73	-0.230949	0.968	0.962	1.68195e-68
RBIS	4.44e-19	0.0624243	0.98	0.943	9.01e-15		CLIP4	6.99e-15	0.0221727	0.288	0.166	1.42e-10		RUVBL2	4.84e-25	-0.159525	0.998	0.997	9.83e-21		WDR74	9.08e-27	-0.133442	0.876	0.88	1.84e-22		ZNF787	1.09e-35	-0.140685	0.486	0.627	2.21e-31		PIF1	1.49e-69	-0.151052	0.105	0.451	3.02e-65		ERGIC2	9.14049e-73	-0.227084	0.835	0.9	1.77563e-68
NT5E	4.53e-19	0.0427498	0.628	0.52	9.2e-15		NDUFA12	7.11e-15	0.0973349	0.965	0.882	1.44e-10		CHMP1A	5.28e-25	-0.164906	0.889	0.925	1.07e-20		MAGEF1	9.33e-27	-0.127191	0.679	0.741	1.89e-22		BAG3	1.15e-35	0.176227	0.755	0.704	2.34e-31		MT1E	1.7e-69	0.406563	1	1	3.44e-65		MRPL46	9.75079e-73	-0.175776	0.565	0.771	1.89419e-68
MANF	5.08e-19	0.0742861	0.949	0.892	1.03e-14		CCNL1	7.72e-15	0.0373296	0.83	0.677	1.57e-10		RPL19	5.62e-25	0.0930159	1	1	1.14e-20		MCM3	1.22e-26	-0.147134	0.872	0.879	2.47e-22		ZNF777	1.39e-35	-0.0755188	0.215	0.344	2.82e-31		PSMB5	1.75e-69	-0.267616	0.993	0.999	3.56e-65		LIF	1.1324e-72	0.133154	0.425	0.156	2.19981e-68
AVPI1	5.48e-19	0.0647239	0.567	0.461	1.11e-14		AC104506.1	8.1e-15	0.0298842	0.168	0.081	1.64e-10		COA7	5.79e-25	-0.152456	0.739	0.813	1.18e-20		BPTF	1.24e-26	-0.162799	0.791	0.833	2.52e-22		PSMA4	1.54e-35	-0.161424	0.931	0.933	3.12e-31		CUL1	1.76e-69	-0.209522	0.309	0.768	3.58e-65		ARL1	1.31192e-72	-0.217378	0.74	0.87	2.54853e-68
SMURF2	5.49e-19	0.0346147	0.848	0.788	1.11e-14		ITPRIP	9.2e-15	0.0193967	0.143	0.065	1.87e-10		COX7A2	6.52e-25	0.128227	1	1	1.32e-20		TMEM14A	1.32e-26	0.111254	0.928	0.881	2.68e-22		TMEM185B	1.72e-35	-0.0933627	0.32	0.465	3.48e-31		ARHGAP29	1.89e-69	-0.358527	0.857	0.988	3.84e-65		SYNCRIP	1.61355e-72	-0.276579	0.938	0.954	3.13448e-68
PRELID1	5.63e-19	-0.0589864	0.987	0.956	1.14e-14		SP6	9.21e-15	0.0178277	0.177	0.086	1.87e-10		HES6	7.06e-25	-0.183702	0.862	0.899	1.43e-20		C19orf33	1.35e-26	0.0990934	0.978	0.949	2.74e-22		RPL4	1.92e-35	-0.110334	0.993	0.979	3.9e-31		NUDCD2	1.92e-69	-0.314972	0.684	0.969	3.9e-65		MRPS34	1.66582e-72	-0.253423	0.972	0.971	3.23602e-68
NEDD4L	5.98e-19	0.0420112	0.451	0.342	1.21e-14		RPS16	9.72e-15	0.0636198	0.995	0.99	1.97e-10		PHF19	7.76e-25	-0.189457	0.921	0.947	1.58e-20		PDCD2L	1.42e-26	-0.113711	0.639	0.704	2.88e-22		CYREN	1.95e-35	-0.10382	0.353	0.5	3.96e-31		MGAT2	2.48e-69	-0.139948	0.152	0.549	5.03e-65		ESD	2.10397e-72	-0.306781	0.925	0.942	4.08717e-68
HIVEP1	6.17e-19	0.0111052	0.184	0.112	1.25e-14		IL12A	9.84e-15	0.0102825	0.136	0.06	2e-10		RSRC2	8.29e-25	0.151901	0.927	0.837	1.68e-20		MYL9	1.44e-26	0.0946773	0.862	0.794	2.93e-22		MT-CO2	2.21e-35	0.0553205	1	0.993	4.49e-31		PNO1	2.98e-69	-0.274678	0.533	0.93	6.06e-65		GCOM1	2.64451e-72	0.0730314	0.273	0.047	5.13722e-68
SNRNP27	7.37e-19	0.0375519	0.584	0.469	1.5e-14		TRAF3	1.01e-14	0.0120093	0.475	0.307	2.06e-10		VEGFB	1.12e-24	-0.160104	0.855	0.892	2.28e-20		CIAO2B	1.57e-26	0.102467	0.979	0.943	3.18e-22		CIAO2B	2.3e-35	0.140492	0.979	0.943	4.67e-31		RRP1	4.49e-69	-0.29655	0.568	0.942	9.12e-65		TRAK1	3.56042e-72	0.211616	0.852	0.683	6.91648e-68
CFL1	7.4e-19	0.0734998	0.996	0.982	1.5e-14		STX5	1.06e-14	0.0400394	0.538	0.358	2.15e-10		UQCRC1	1.15e-24	-0.155198	0.997	0.998	2.33e-20		SARAF	1.73e-26	-0.122489	0.82	0.835	3.52e-22		BTBD1	2.82e-35	-0.131949	0.531	0.667	5.72e-31		C2orf69	4.76e-69	-0.141808	0.165	0.563	9.65e-65		DEDD2	4.31491e-72	0.230105	0.824	0.679	8.38215e-68
SLFN5	7.52e-19	0.0205362	0.102	0.052	1.53e-14		DUS4L	1.08e-14	0.0318446	0.447	0.287	2.18e-10		TMA7	1.18e-24	0.124954	1	1	2.39e-20		GTF2B	1.77e-26	0.0831752	0.744	0.684	3.6e-22		YWHAQ	3.1e-35	-0.145581	0.937	0.926	6.29e-31		CRIP1	5.13e-69	0.418733	0.992	0.995	1.04e-64		GPRC5A	6.61778e-72	0.350747	0.945	0.92	1.28557e-67
GJB3	7.82e-19	0.0618821	0.53	0.421	1.59e-14		TERF2IP	1.08e-14	0.0916526	0.877	0.732	2.19e-10		NIP7	1.21e-24	-0.165784	0.96	0.968	2.46e-20		SRSF6	1.97e-26	-0.157243	0.855	0.877	4.01e-22		IER5	3.11e-35	0.136071	0.523	0.433	6.32e-31		THRAP3	5.61e-69	-0.322072	0.753	0.978	1.14e-64		HNRNPD	7.46972e-72	-0.297002	0.945	0.945	1.45107e-67
POLR2J	7.82e-19	0.0585545	0.824	0.737	1.59e-14		MANF	1.28e-14	0.0952936	0.975	0.892	2.59e-10		STUB1	1.24e-24	-0.167993	0.99	0.988	2.51e-20		MCM7	2.42e-26	-0.122822	0.954	0.93	4.92e-22		TSTD1	3.31e-35	0.142762	0.956	0.922	6.72e-31		REXO2	5.84e-69	-0.313218	0.855	0.991	1.19e-64		PIH1D1	7.60027e-72	-0.275877	0.929	0.945	1.47643e-67
HAGHL	8.27e-19	-0.126142	0.647	0.666	1.68e-14		JMJD8	1.3e-14	-0.169803	0.928	0.868	2.65e-10		EVPL	1.34e-24	-0.119249	0.367	0.51	2.72e-20		RPL31	2.44e-26	0.0510725	0.994	0.979	4.95e-22		KDM5B	3.55e-35	0.114029	0.332	0.234	7.2e-31		RBM7	6.28e-69	-0.133356	0.138	0.518	1.27e-64		MRPL11	8.59343e-72	-0.248123	0.962	0.956	1.66936e-67
NFE2L2	8.42e-19	0.0593691	0.843	0.8	1.71e-14		ACTN4	1.31e-14	0.0947401	0.988	0.936	2.65e-10		CDC34	1.35e-24	-0.15809	0.975	0.969	2.75e-20		HDAC2	2.54e-26	-0.119493	0.906	0.901	5.15e-22		LTV1	3.81e-35	-0.144895	0.593	0.717	7.74e-31		BUD13	6.41e-69	-0.144132	0.165	0.557	1.3e-64		SNAI1	8.59405e-72	0.0818655	0.288	0.055	1.66948e-67
CFLAR	9.78e-19	0.03829	0.489	0.383	1.99e-14		SPAG9	1.31e-14	0.103186	0.902	0.752	2.66e-10		HIST2H2AC	1.38e-24	0.200431	0.675	0.476	2.8e-20		SLK	2.55e-26	-0.134049	0.544	0.622	5.17e-22		SLK	3.93e-35	-0.153388	0.481	0.622	7.98e-31		TOPORS	7.3e-69	-0.128638	0.121	0.484	1.48e-64		CST3	1.17141e-71	-0.263777	0.979	0.977	2.27558e-67
SUZ12	9.98e-19	-0.14512	0.877	0.861	2.03e-14		TNKS1BP1	1.52e-14	0.024651	0.328	0.198	3.08e-10		RGS19	1.38e-24	-0.148325	0.748	0.812	2.81e-20		ANKRD33B	2.67e-26	0.0378727	0.278	0.196	5.42e-22		GHITM	4.83e-35	-0.152791	0.906	0.912	9.8e-31		NAF1	8.46e-69	-0.200874	0.315	0.774	1.72e-64		CCNB1IP1	1.62997e-71	0.213923	0.91	0.827	3.16638e-67
ABCC3	1.02e-18	0.0223316	0.222	0.142	2.07e-14		SGMS1	1.59e-14	0.0427092	0.447	0.288	3.23e-10		MT-ND4L	1.53e-24	-0.248728	0.997	1	3.1e-20		RPP38	3.4e-26	-0.121276	0.617	0.701	6.89e-22		TRIAP1	4.88e-35	-0.158945	0.693	0.802	9.92e-31		RABEPK	1.08e-68	-0.301524	0.635	0.953	2.19e-64		DDOST	1.64192e-71	-0.239572	0.963	0.969	3.1896e-67
SLBP	1.08e-18	-0.116981	0.933	0.91	2.19e-14		MAP3K13	1.68e-14	0.0516003	0.568	0.394	3.41e-10		ABTB2	1.68e-24	0.0369657	0.175	0.054	3.41e-20		PPIA	3.77e-26	0.0744212	0.996	0.989	7.65e-22		EEF1AKMT2	5.43e-35	-0.137569	0.605	0.731	1.1e-30		TMEM203	1.21e-68	-0.247979	0.439	0.882	2.46e-64		ATG2A	1.77862e-71	0.147196	0.638	0.38	3.45515e-67
RSAD1	1.1e-18	-0.11279	0.607	0.627	2.23e-14		ZCCHC8	1.7e-14	0.0375895	0.507	0.33	3.46e-10		LSM10	1.94e-24	-0.164438	0.957	0.972	3.93e-20		PHF23	4.18e-26	-0.111321	0.516	0.602	8.49e-22		ZFX	5.76e-35	-0.0823803	0.192	0.319	1.17e-30		AMD1	1.69e-68	-0.19596	0.31	0.769	3.44e-64		CDC42EP3	1.78358e-71	0.243884	0.781	0.574	3.46478e-67
AL365181.3	1.13e-18	0.00917403	0.185	0.112	2.29e-14		LATS2	1.75e-14	0.0115004	0.236	0.128	3.55e-10		SBDS	1.95e-24	0.159565	0.986	0.963	3.96e-20		NECTIN3	4.27e-26	-0.140032	0.57	0.647	8.66e-22		DPH2	7.58e-35	-0.146698	0.55	0.675	1.54e-30		HOXB8	1.83e-68	-0.194686	0.252	0.684	3.72e-64		GATA2	1.81547e-71	0.521144	0.754	0.558	3.52673e-67
HINT1	1.16e-18	0.0624369	0.992	0.972	2.35e-14		UBE2C	1.82e-14	0.199005	0.984	0.916	3.69e-10		ATP5MG	1.96e-24	0.114123	1	1	3.98e-20		RAD23B	4.3e-26	-0.135393	0.936	0.928	8.73e-22		TMX1	7.66e-35	-0.164207	0.747	0.833	1.55e-30		IMP4	1.84e-68	-0.317291	0.856	0.989	3.74e-64		ATP5PD	1.8697e-71	-0.24745	0.961	0.965	3.63208e-67
GTF2F2	1.16e-18	0.0704008	0.893	0.835	2.35e-14		ZDHHC9	1.84e-14	0.0263547	0.351	0.209	3.73e-10		PLPP2	2.06e-24	-0.16594	0.993	0.994	4.17e-20		LRRC42	4.37e-26	-0.120661	0.785	0.806	8.87e-22		SMAD3	8.09e-35	0.0943308	0.601	0.527	1.64e-30		FBXL3	1.85e-68	-0.108174	0.073	0.396	3.75e-64		SNRPB2	2.1582e-71	-0.233787	0.848	0.914	4.19252e-67
UBE2C	1.24e-18	0.140153	0.969	0.916	2.52e-14		NDUFB3	1.93e-14	0.0982399	0.981	0.918	3.92e-10		TERF2	2.23e-24	-0.167268	0.816	0.87	4.53e-20		COPS3	4.42e-26	-0.119203	0.843	0.858	8.98e-22		NIPA2	9.02e-35	-0.151384	0.614	0.73	1.83e-30		HMGB1	2.1e-68	-0.215511	1	1	4.27e-64		PCNA	2.5882e-71	-0.466765	0.7	0.808	5.02783e-67
NDUFA12	1.35e-18	0.0751289	0.935	0.882	2.74e-14		UFM1	2.02e-14	0.0690923	0.822	0.643	4.1e-10		PREB	2.57e-24	-0.157017	0.869	0.896	5.22e-20		MTCH2	4.44e-26	-0.0944802	0.938	0.92	9e-22		FTH1	9.28e-35	0.151406	0.997	0.99	1.88e-30		ADH5	2.38e-68	-0.317618	0.854	0.995	4.83e-64		MED11	3.0092e-71	-0.118947	0.257	0.539	5.84568e-67
C3orf52	1.44e-18	0.026265	0.353	0.253	2.93e-14		SMIM29	2.07e-14	0.0685918	0.619	0.441	4.2e-10		APP	2.63e-24	-0.217998	0.968	0.979	5.33e-20		TOE1	5.04e-26	-0.0823461	0.333	0.422	1.02e-21		PRPSAP1	9.36e-35	-0.146311	0.68	0.774	1.9e-30		KIF18A	2.67e-68	-0.204041	0.296	0.745	5.42e-64		GTF2A2	3.39201e-71	-0.274136	0.965	0.97	6.58931e-67
ADNP	1.45e-18	-0.140228	0.639	0.667	2.95e-14		AL392172.1	2.12e-14	0.0265159	0.286	0.167	4.29e-10		KIF4A	2.74e-24	-0.139166	0.644	0.742	5.56e-20		MTDH	5.71e-26	-0.0956125	0.976	0.952	1.16e-21		CKAP2	1.01e-34	-0.181844	0.649	0.749	2.04e-30		CDC27	3.04e-68	-0.302825	0.584	0.957	6.16e-64		MRPS15	3.70266e-71	-0.22459	0.962	0.963	7.19279e-67
PAGR1	1.57e-18	-0.11411	0.838	0.83	3.19e-14		SH3KBP1	2.16e-14	0.0482264	0.793	0.608	4.38e-10		RCN2	3.19e-24	-0.165201	0.991	0.993	6.48e-20		HACD3	6.22e-26	-0.126451	0.851	0.87	1.26e-21		PSRC1	1.05e-34	-0.128156	0.407	0.537	2.12e-30		EI24	3.63e-68	-0.319052	0.752	0.983	7.38e-64		THYN1	4.42736e-71	-0.222491	0.865	0.914	8.60059e-67
TRIM16L	1.6e-18	0.0213182	0.137	0.077	3.24e-14		SNHG29	2.29e-14	0.116462	0.996	0.975	4.64e-10		RNPEP	3.28e-24	-0.164057	0.92	0.927	6.66e-20		SYNJ2	6.49e-26	0.0695686	0.578	0.503	1.32e-21		UBB	1.63e-34	0.143878	0.992	0.972	3.32e-30		ZFP36L2	4.53e-68	-0.180198	0.267	0.711	9.19e-64		MDH1	5.21023e-71	-0.26614	0.823	0.885	1.01214e-66
ARL4D	1.61e-18	0.0703844	0.438	0.337	3.28e-14		ODC1-DT	2.36e-14	0.0172924	0.1	0.039	4.8e-10		ERAL1	3.47e-24	-0.163881	0.926	0.942	7.05e-20		MAP3K13	6.76e-26	0.0752118	0.476	0.394	1.37e-21		CAMTA1	1.64e-34	0.12514	0.86	0.82	3.34e-30		ZFAND1	5.06e-68	-0.299125	0.636	0.955	1.03e-63		SPATA2L	8.64076e-71	0.155755	0.642	0.377	1.67855e-66
TMSB4X	1.72e-18	0.0721923	0.964	0.921	3.49e-14		OTUD6B-AS1	2.38e-14	0.0430699	0.693	0.49	4.83e-10		CCNE2	3.79e-24	0.0901409	0.334	0.171	7.69e-20		H1F0	7.24e-26	0.136277	0.823	0.755	1.47e-21		XBP1	1.8e-34	-0.147623	0.514	0.642	3.65e-30		ZNF296	5.98e-68	-0.140692	0.141	0.517	1.21e-63		UCHL3	1.7123e-70	-0.267041	0.943	0.949	3.32632e-66
NPC2	1.78e-18	0.0970503	0.944	0.884	3.61e-14		SOCS3	2.49e-14	0.0169437	0.309	0.181	5.05e-10		SLC19A1	3.83e-24	-0.149996	0.77	0.821	7.77e-20		ARMC6	7.71e-26	-0.0876601	0.561	0.635	1.56e-21		MEPCE	2.14e-34	-0.091484	0.237	0.367	4.34e-30		MRPL44	8.11e-68	-0.282133	0.53	0.929	1.65e-63		RTRAF	1.73439e-70	-0.238734	0.958	0.958	3.36923e-66
HSP90AA1	1.96e-18	0.0884443	0.997	0.993	3.99e-14		ALDOA	2.86e-14	0.155845	0.99	0.931	5.81e-10		SF3B2	4.54e-24	-0.136143	1	1	9.21e-20		ZSWIM6	7.84e-26	0.0536819	0.213	0.142	1.59e-21		NUP35	2.4e-34	-0.103513	0.333	0.473	4.87e-30		EIF3L	1.07e-67	-0.319226	0.85	0.994	2.16e-63		H1FX	4.35051e-70	0.402235	0.942	0.867	8.4513e-66
CLDN7	2.02e-18	0.132519	0.927	0.858	4.1e-14		TMEM44-AS1	2.93e-14	0.0129405	0.34	0.204	5.94e-10		KHDRBS1	4.86e-24	-0.158981	0.994	1	9.86e-20		H2AFV	7.92e-26	-0.106429	0.97	0.944	1.61e-21		SPAG9	2.57e-34	0.161229	0.795	0.752	5.22e-30		MEST	1.23e-67	-0.193909	0.274	0.714	2.49e-63		ATP5PF	5.82031e-70	-0.227564	0.965	0.964	1.13065e-65
COA7	2.27e-18	-0.103087	0.585	0.628	4.62e-14		NIPAL1	2.98e-14	0.0180171	0.259	0.143	6.05e-10		SNRPG	5.16e-24	0.123598	1	1	1.05e-19		SRSF7	8.07e-26	-0.132831	0.952	0.941	1.64e-21		ZNHIT2	2.72e-34	-0.0952668	0.386	0.532	5.52e-30		CSTF1	1.34e-67	-0.157776	0.199	0.612	2.71e-63		LAMB3	5.92334e-70	0.229888	0.798	0.584	1.15067e-65
TXNL4A	2.44e-18	-0.0732157	0.986	0.958	4.94e-14		RELA	2.99e-14	0.0706818	0.76	0.57	6.06e-10		GCSH	5.48e-24	-0.132106	1	1	1.11e-19		CHPF	8.55e-26	-0.133563	0.95	0.924	1.74e-21		SAC3D1	3.15e-34	-0.157473	0.852	0.861	6.38e-30		LIMA1	1.39e-67	0.463017	0.843	0.869	2.82e-63		PSMD4	7.54695e-70	-0.229039	0.91	0.946	1.46607e-65
RPLP2	2.45e-18	0.034998	0.998	0.993	4.97e-14		IRF2BPL	3.27e-14	0.0318835	0.549	0.371	6.63e-10		SNAPC2	6.28e-24	-0.167454	0.863	0.892	1.27e-19		TSSC4	9.78e-26	-0.0923976	0.618	0.682	1.99e-21		TBCA	3.42e-34	0.100935	0.984	0.954	6.94e-30		NMD3	1.4e-67	-0.235155	0.393	0.837	2.84e-63		THBS1	8.94363e-70	0.124898	0.371	0.115	1.73739e-65
GCH1	2.52e-18	0.0186034	0.307	0.213	5.11e-14		SDF2L1	3.33e-14	-0.141636	0.986	0.942	6.76e-10		NUDT4	6.59e-24	-0.161717	0.837	0.871	1.34e-19		C2CD2L	9.8e-26	0.0417733	0.229	0.156	1.99e-21		PSMC2	3.51e-34	-0.162596	0.726	0.815	7.13e-30		COA4	1.6e-67	-0.306733	0.921	0.998	3.25e-63		H2AFY	8.94434e-70	-0.241614	0.979	0.976	1.73753e-65
TRIM56	3.17e-18	0.0147115	0.329	0.233	6.44e-14		GNAS	3.33e-14	-0.110584	0.995	0.963	6.77e-10		COA4	8.39e-24	-0.159518	0.993	0.998	1.7e-19		CENPW	1e-25	0.0667384	0.893	0.847	2.03e-21		SLC25A6	4.19e-34	-0.134563	0.972	0.945	8.5e-30		ATF1	1.81e-67	-0.153716	0.22	0.648	3.68e-63		PLAUR	9.78841e-70	0.473727	0.939	0.87	1.9015e-65
CLTB	3.23e-18	0.0850984	0.937	0.874	6.55e-14		ZNF562	3.95e-14	0.0250801	0.362	0.22	8.01e-10		WDR3	8.51e-24	-0.163803	0.836	0.865	1.73e-19		CDK4	1.04e-25	-0.102126	0.963	0.928	2.11e-21		TFB2M	4.5e-34	-0.140777	0.577	0.7	9.13e-30		IMPACT	2e-67	-0.157458	0.241	0.673	4.07e-63		MIR181A1HG	1.01902e-69	0.118182	0.474	0.2	1.97955e-65
S100A16	3.34e-18	0.0913773	0.965	0.919	6.78e-14		B4GALNT1	4.27e-14	0.0262386	0.462	0.296	8.67e-10		ANP32B	8.54e-24	-0.136448	1	1	1.73e-19		PRDX4	1.09e-25	-0.0821438	0.978	0.941	2.22e-21		TAF9	4.58e-34	-0.14894	0.824	0.865	9.3e-30		PSMC2	2.04e-67	-0.281357	0.575	0.949	4.13e-63		AC103702.2	1.58153e-69	0.273937	0.969	0.955	3.07227e-65
ECE1	3.45e-18	0.0372954	0.541	0.435	7.01e-14		MCPH1	4.44e-14	0.0270241	0.617	0.43	9.01e-10		E2F4	1.02e-23	-0.165839	0.951	0.97	2.07e-19		RPS20	1.2e-25	0.0572256	0.992	0.972	2.44e-21		CMPK1	4.62e-34	-0.156506	0.704	0.797	9.38e-30		URI1	2.07e-67	-0.296973	0.601	0.947	4.2e-63		C1orf116	1.73216e-69	0.151947	0.638	0.381	3.36489e-65
RRM2	3.57e-18	-0.103224	0.975	0.94	7.25e-14		ARHGAP42	4.54e-14	0.0284537	0.331	0.202	9.22e-10		MT-CO2	1.26e-23	-0.220405	0.999	1	2.55e-19		INTS10	1.32e-25	-0.122174	0.699	0.748	2.69e-21		DDX39B	4.72e-34	-0.157469	0.946	0.933	9.57e-30		TMEM246	2.13e-67	-0.132306	0.133	0.5	4.32e-63		LRP5	1.83296e-69	0.237084	0.9	0.805	3.56071e-65
FGFBP1	3.91e-18	0.0409017	0.238	0.158	7.93e-14		CUL3	4.77e-14	-0.19012	0.825	0.797	9.68e-10		NOL11	1.35e-23	-0.160517	0.96	0.968	2.73e-19		NOP58	1.41e-25	-0.150489	0.929	0.93	2.86e-21		DDX39A	5.4e-34	-0.164896	0.862	0.883	1.1e-29		TCERG1	2.81e-67	-0.295034	0.635	0.955	5.71e-63		BIK	2.57352e-69	0.139721	0.449	0.175	4.99932e-65
MRFAP1	3.97e-18	-0.124383	0.942	0.922	8.05e-14		SLC4A7	5.16e-14	0.0687161	0.704	0.518	1.05e-09		SLC25A1	1.58e-23	-0.17266	0.974	0.972	3.21e-19		CENPV	1.41e-25	-0.132249	0.829	0.85	2.87e-21		SARAF	5.48e-34	-0.147235	0.782	0.835	1.11e-29		PSAT1	3.3e-67	-0.289855	0.597	0.933	6.7e-63		SYNGR2	6.28604e-69	-0.264405	0.974	0.978	1.22113e-64
SMIM29	4e-18	0.0602461	0.55	0.441	8.12e-14		MYADM	5.16e-14	0.0485237	0.788	0.608	1.05e-09		IMP4	1.61e-23	-0.160557	0.986	0.989	3.26e-19		SELENOW	1.46e-25	0.0999073	0.98	0.943	2.97e-21		TPI1	5.82e-34	-0.064831	0.994	0.971	1.18e-29		DTWD1	3.66e-67	-0.208135	0.339	0.797	7.42e-63		CFAP298	6.51532e-69	-0.211912	0.807	0.878	1.26567e-64
POLR3H	4.04e-18	-0.120598	0.827	0.816	8.21e-14		HMGCS1	5.74e-14	0.0505626	0.542	0.373	1.17e-09		CYP1B1	1.61e-23	0.0347461	0.164	0.049	3.28e-19		PRELID1	1.47e-25	-0.0624392	0.987	0.956	2.99e-21		ANXA7	6.31e-34	-0.152231	0.787	0.843	1.28e-29		SRSF6	4.2e-67	-0.317113	0.696	0.971	8.52e-63		S100A11	6.68874e-69	-0.289729	0.985	0.984	1.29935e-64
AP2S1	4.26e-18	0.0838643	0.987	0.957	8.64e-14		BSDC1	5.77e-14	0.027638	0.359	0.223	1.17e-09		IARS	1.67e-23	-0.167402	0.946	0.951	3.38e-19		EFNB2	1.58e-25	0.0786845	0.442	0.359	3.21e-21		CENPV	7.21e-34	-0.165861	0.786	0.85	1.46e-29		PRPSAP1	4.54e-67	-0.28257	0.546	0.943	9.22e-63		NUCKS1	1.23173e-68	-0.333631	0.942	0.95	2.39276e-64
SBDS	4.29e-18	0.0676269	0.915	0.862	8.72e-14		SYNJ2	6.35e-14	0.0567207	0.674	0.503	1.29e-09		GCH1	1.69e-23	0.0779954	0.448	0.252	3.42e-19		SSR4	1.7e-25	0.0929369	0.982	0.946	3.45e-21		UBL4A	7.79e-34	-0.119209	0.425	0.562	1.58e-29		E2F6	4.55e-67	-0.147304	0.212	0.635	9.24e-63		TNIP1	1.55568e-68	0.262509	0.933	0.864	3.02206e-64
TES	4.38e-18	0.0581611	0.752	0.643	8.89e-14		ZSWIM6	6.72e-14	0.0319052	0.251	0.142	1.36e-09		RETREG2	1.8e-23	-0.136547	0.577	0.698	3.66e-19		TRIM28	1.85e-25	-0.115605	0.988	0.966	3.75e-21		UBE2B	8.21e-34	0.120964	0.859	0.822	1.67e-29		HMGN1	5.74e-67	-0.290236	0.978	1	1.16e-62		COX19	1.9968e-68	0.217209	0.918	0.858	3.87898e-64
UBL4A	4.75e-18	-0.113739	0.519	0.562	9.64e-14		NUMBL	6.76e-14	0.0385777	0.473	0.315	1.37e-09		SEM1	1.83e-23	0.137372	1	0.999	3.72e-19		CAPN2	1.91e-25	-0.13112	0.891	0.886	3.88e-21		RAD23B	1e-33	-0.167182	0.921	0.928	2.04e-29		RNASEH1	6.1e-67	-0.269821	0.583	0.943	1.24e-62		NDUFS8	2.11416e-68	-0.206885	0.974	0.969	4.10696e-64
AC006449.6	5.15e-18	0.0220813	0.183	0.113	1.05e-13		TLNRD1	6.82e-14	0.0383621	0.593	0.417	1.38e-09		SOD2	2.05e-23	0.213315	0.977	0.938	4.16e-19		AC015912.3	2.03e-25	0.0497486	0.303	0.22	4.13e-21		NDUFS2	1.03e-33	-0.154631	0.729	0.801	2.1e-29		F12	6.47e-67	-0.295653	0.661	0.958	1.31e-62		NDUFAF3	2.12189e-68	-0.269772	0.934	0.942	4.12199e-64
ZNF639	5.68e-18	-0.131721	0.746	0.747	1.15e-13		TSC22D1	7.1e-14	0.109309	0.875	0.733	1.44e-09		NUDT22	2.05e-23	-0.147694	0.794	0.855	4.16e-19		ISOC1	2.1e-25	-0.102198	0.646	0.712	4.26e-21		IRAK1	1.16e-33	-0.153366	0.574	0.702	2.35e-29		JAGN1	8.21e-67	-0.292603	0.648	0.961	1.67e-62		MRPS23	2.23937e-68	-0.239198	0.868	0.926	4.3502e-64
ARHGEF2	5.94e-18	0.0107662	0.222	0.145	1.21e-13		RPL14	8.33e-14	0.0869768	0.996	0.991	1.69e-09		GCLC	2.17e-23	0.183714	0.755	0.63	4.4e-19		YWHAQ	2.15e-25	-0.10808	0.948	0.926	4.37e-21		CENPF	1.16e-33	-0.242172	0.853	0.884	2.35e-29		ANKEF1	9.19e-67	-0.163987	0.244	0.672	1.87e-62		RPS15	2.52929e-68	0.135615	0.99	0.992	4.9134e-64
SNRPF	6.1e-18	0.0505725	0.989	0.965	1.24e-13		ECE1	8.6e-14	0.0486529	0.605	0.435	1.75e-09		MTRNR2L12	2.33e-23	-0.181665	0.995	0.999	4.72e-19		VAMP8	2.44e-25	0.0923053	0.829	0.763	4.95e-21		UQCRQ	1.25e-33	0.0726968	0.99	0.972	2.54e-29		ATIC	9.94e-67	-0.292525	0.618	0.954	2.02e-62		NEDD4L	3.24682e-68	0.231354	0.877	0.762	6.30728e-64
UBE2T	6.21e-18	0.083401	0.952	0.901	1.26e-13		JAG1	8.94e-14	0.0161319	0.293	0.172	1.81e-09		SAMD4A	3e-23	0.05314	0.251	0.106	6.09e-19		CASZ1	2.56e-25	0.0375845	0.111	0.058	5.19e-21		LRRC42	1.4e-33	-0.151944	0.737	0.806	2.85e-29		SPDL1	9.95e-67	-0.13765	0.167	0.557	2.02e-62		NDUFV1	5.70984e-68	-0.23262	0.956	0.96	1.10919e-63
CBR3	6.37e-18	0.0361452	0.168	0.103	1.29e-13		CCNE2	9.18e-14	0.0229674	0.325	0.2	1.86e-09		CALR	3e-23	-0.149622	1	1	6.09e-19		ATP5PB	2.8e-25	-0.0911052	0.969	0.942	5.68e-21		SENP6	1.41e-33	-0.17731	0.668	0.772	2.85e-29		CCDC51	1.08e-66	-0.153426	0.232	0.668	2.19e-62		COX16	5.89201e-68	-0.22838	0.895	0.929	1.14458e-63
C2CD2L	6.84e-18	0.0269014	0.232	0.156	1.39e-13		SP140L	1.03e-13	0.0197141	0.4	0.254	2.1e-09		EEF2	3.03e-23	-0.128736	1	1	6.14e-19		IMP4	2.91e-25	-0.111515	0.919	0.899	5.9e-21		IMP3	1.86e-33	-0.14846	0.922	0.917	3.78e-29		UTP23	1.11e-66	-0.258544	0.522	0.909	2.26e-62		EIF3K	8.14098e-68	-0.263877	0.982	0.98	1.58147e-63
CDK2AP1	7.3e-18	-0.0926712	0.972	0.933	1.48e-13		SLFN5	1.06e-13	0.0158575	0.119	0.052	2.15e-09		MRPL33	3.17e-23	0.166693	0.981	0.952	6.43e-19		BAZ1B	3.81e-25	-0.156521	0.832	0.856	7.73e-21		TIMM21	1.91e-33	-0.125404	0.447	0.591	3.88e-29		C9orf40	1.55e-66	-0.169246	0.229	0.651	3.14e-62		HSPBP1	1.05303e-67	-0.240296	0.795	0.883	2.04562e-63
CTSZ	7.32e-18	-0.12253	0.88	0.861	1.49e-13		SNU13	1.07e-13	0.0935016	0.993	0.966	2.16e-09		S100A13	3.47e-23	0.159633	1	0.996	7.05e-19		ARF6	4.17e-25	-0.132468	0.864	0.885	8.45e-21		PSMD14	2.09e-33	-0.165432	0.877	0.912	4.23e-29		CDKN3	1.62e-66	-0.327548	0.633	0.967	3.29e-62		APRT	1.10322e-67	-0.23359	0.976	0.982	2.14311e-63
AC083855.2	7.72e-18	0.029444	0.333	0.239	1.57e-13		WDR47	1.09e-13	0.0230381	0.196	0.103	2.22e-09		MLF2	3.79e-23	-0.145332	0.999	0.999	7.68e-19		NEDD8	4.5e-25	0.0829202	0.983	0.949	9.13e-21		ZFAND1	2.19e-33	-0.151606	0.769	0.833	4.45e-29		DPH7	1.67e-66	-0.245892	0.431	0.867	3.38e-62		EPHX1	1.10903e-67	-0.246631	0.857	0.913	2.15439e-63
KRTCAP2	7.78e-18	0.0825987	0.989	0.959	1.58e-13		IFI6	1.14e-13	0.0271054	0.502	0.336	2.32e-09		TMEM101	3.81e-23	-0.162381	0.862	0.89	7.74e-19		HYLS1	5.24e-25	-0.0762842	0.311	0.399	1.06e-20		TMEM205	2.22e-33	0.137893	0.784	0.732	4.51e-29		HSPA4	1.89e-66	-0.330901	0.834	0.988	3.84e-62		LAPTM4A	1.27458e-67	-0.24131	0.91	0.941	2.47601e-63
JMJD6	9.95e-18	0.0442918	0.7	0.589	2.02e-13		PTS	1.2e-13	0.102581	0.953	0.858	2.45e-09		BCAT2	4.06e-23	-0.155773	0.923	0.932	8.24e-19		NBN	5.27e-25	-0.107975	0.574	0.65	1.07e-20		H2AFV	2.33e-33	-0.143881	0.964	0.944	4.73e-29		MDFI	2.03e-66	-0.164254	0.243	0.673	4.12e-62		LDHA	1.323e-67	-0.291902	0.985	0.975	2.57005e-63
PKM	1.02e-17	-0.0801575	0.994	0.977	2.06e-13		UBL5	1.24e-13	0.0778243	0.99	0.961	2.51e-09		TBC1D9B	4.9e-23	-0.137241	0.651	0.729	9.95e-19		FBXL3	5.55e-25	-0.0704088	0.212	0.295	1.13e-20		BTG1	2.45e-33	0.131007	0.521	0.442	4.98e-29		HNRNPLL	2.04e-66	-0.194775	0.315	0.76	4.14e-62		EPPK1	1.55943e-67	0.180915	0.658	0.411	3.02935e-63
NDRG1	1.12e-17	0.022667	0.223	0.147	2.28e-13		ANKRD13A	1.26e-13	0.0410012	0.369	0.233	2.57e-09		SNHG6	4.95e-23	0.147333	1	1	1e-18		KDM5B	5.89e-25	0.0702193	0.309	0.234	1.2e-20		FLNB	2.49e-33	0.136892	0.492	0.408	5.06e-29		TIMM9	2.14e-66	-0.220819	0.358	0.801	4.34e-62		BACH1	1.5796e-67	0.155293	0.608	0.347	3.06854e-63
HPS6	1.17e-17	-0.109322	0.591	0.621	2.38e-13		DNAJC1	1.28e-13	0.0895314	0.857	0.684	2.6e-09		CSF1	5.02e-23	0.0404086	0.137	0.036	1.02e-18		ETS1	6.18e-25	0.0256535	0.147	0.085	1.25e-20		CIRBP	2.62e-33	-0.155672	0.904	0.919	5.32e-29		CYTOR	2.51e-66	0.456967	0.813	0.859	5.1e-62		HDAC1	4.03689e-67	-0.276648	0.938	0.949	7.84207e-63
HPCAL1	1.24e-17	0.0880424	0.874	0.788	2.51e-13		RBMS1	1.28e-13	0.0257113	0.463	0.303	2.6e-09		DYNC1H1	5.59e-23	-0.183945	0.979	0.981	1.13e-18		DNAJA1	6.9e-25	-0.121564	0.961	0.941	1.4e-20		IMP4	2.74e-33	-0.150069	0.902	0.899	5.57e-29		C16orf91	2.95e-66	-0.271398	0.518	0.917	6e-62		TIMM23	6.59378e-67	-0.240724	0.863	0.9	1.28091e-62
ARL6IP1	1.26e-17	-0.144749	0.967	0.938	2.55e-13		RABGEF1	1.3e-13	0.01787	0.362	0.223	2.65e-09		RPL37	5.74e-23	0.106546	1	1	1.16e-18		CTCF	8.29e-25	-0.112505	0.703	0.755	1.68e-20		MORF4L1	2.85e-33	-0.152252	0.93	0.93	5.79e-29		COA6	2.97e-66	-0.283087	0.557	0.929	6.03e-62		PFDN6	7.24664e-67	-0.234154	0.826	0.899	1.40773e-62
JARID2	1.28e-17	0.0288616	0.308	0.221	2.61e-13		SNRNP27	1.37e-13	0.0418259	0.657	0.469	2.78e-09		TTK	6.27e-23	-0.134913	0.508	0.625	1.27e-18		SESN2	1.08e-24	0.0510421	0.197	0.127	2.2e-20		EIF3L	3.89e-33	-0.163402	0.902	0.9	7.89e-29		CTSZ	3.09e-66	-0.305363	0.709	0.971	6.28e-62		TMEM258	1.33666e-66	0.193588	0.971	0.973	2.5966e-62
SRP14	1.29e-17	0.0668815	0.984	0.949	2.63e-13		PNPLA8	1.43e-13	0.0354502	0.262	0.152	2.9e-09		TMEM223	6.85e-23	-0.154208	0.806	0.845	1.39e-18		MRPL38	1.24e-24	-0.10262	0.944	0.915	2.51e-20		AP2S1	4.17e-33	0.12248	0.987	0.957	8.47e-29		ISOC1	3.23e-66	-0.23678	0.413	0.867	6.55e-62		NUTF2	1.40234e-66	-0.243633	0.957	0.958	2.72419e-62
DNAAF2	1.34e-17	-0.124775	0.707	0.725	2.73e-13		OSMR	1.49e-13	0.015464	0.467	0.309	3.01e-09		CCND1	8.39e-23	-0.211277	1	0.999	1.7e-18		DPH2	1.28e-24	-0.117208	0.61	0.675	2.59e-20		MGME1	4.21e-33	-0.119572	0.425	0.573	8.54e-29		KHDRBS1	3.33e-66	-0.316998	0.905	1	6.77e-62		SEPTIN7	1.49781e-66	-0.232356	0.935	0.948	2.90964e-62
SLC25A5	1.41e-17	-0.0542259	0.988	0.963	2.85e-13		MGLL	1.53e-13	0.0287646	0.32	0.195	3.1e-09		GPAT3	9.07e-23	0.162404	0.873	0.742	1.84e-18		SH2D4A	1.29e-24	-0.12203	0.6	0.675	2.61e-20		RRAS	4.69e-33	0.143384	0.755	0.705	9.53e-29		ZNF800	4.15e-66	-0.172498	0.297	0.745	8.42e-62		TUBB4B	2.07621e-66	-0.561404	0.969	0.969	4.03324e-62
TMEM14A	1.48e-17	0.0971037	0.946	0.881	3.01e-13		GNAI1	1.63e-13	-0.18388	0.899	0.862	3.31e-09		TRIM16L	9.38e-23	0.0515854	0.241	0.1	1.9e-18		MICA	1.3e-24	0.0970603	0.787	0.726	2.64e-20		CHIC2	4.93e-33	0.113271	0.435	0.343	1e-28		EXOSC4	5.51e-66	-0.293552	0.939	0.997	1.12e-61		WWC1	2.2714e-66	0.196454	0.787	0.601	4.41242e-62
ITPRIP	1.6e-17	0.0186565	0.118	0.065	3.24e-13		MYL12B	1.76e-13	0.109502	0.994	0.96	3.57e-09		MAF1	9.71e-23	-0.163491	0.943	0.96	1.97e-18		TBC1D8	1.33e-24	0.0511061	0.397	0.312	2.69e-20		OTUD4	6.39e-33	-0.128255	0.333	0.468	1.3e-28		EBNA1BP2	5.58e-66	-0.306269	0.907	0.995	1.13e-61		SF1	2.85516e-66	-0.24542	0.955	0.967	5.54644e-62
EPN2	1.65e-17	0.031367	0.614	0.5	3.35e-13		MB21D2	1.85e-13	0.0091183	0.12	0.052	3.76e-09		PYCR2	9.74e-23	-0.15905	0.996	0.985	1.98e-18		CYB5B	1.33e-24	-0.150221	0.921	0.911	2.7e-20		DANCR	6.81e-33	-0.170876	0.933	0.925	1.38e-28		UCK2	5.64e-66	-0.293234	0.575	0.938	1.15e-61		ZNF296	2.90418e-66	0.0948557	0.378	0.126	5.64166e-62
OST4	1.84e-17	0.0676153	0.981	0.95	3.73e-13		FGD6	1.9e-13	0.0249397	0.241	0.138	3.85e-09		RRP1	1.02e-22	-0.159692	0.932	0.942	2.07e-18		TAF6L	1.49e-24	-0.0758138	0.29	0.376	3.03e-20		NIFK	1.02e-32	-0.172092	0.842	0.881	2.08e-28		BMP4	6.59e-66	-0.339975	0.372	0.777	1.34e-61		DUSP4	5.79795e-66	0.150733	0.599	0.327	1.12631e-61
HIGD1A	2.51e-17	0.0157902	0.46	0.35	5.1e-13		RPL22	2.11e-13	0.0712383	0.998	0.982	4.28e-09		RNF26	1.11e-22	-0.127189	0.435	0.564	2.26e-18		IMPDH2	1.5e-24	-0.10071	0.98	0.95	3.05e-20		BUD13	1.06e-32	-0.0906301	0.307	0.444	2.14e-28		CDK2AP2	7.48e-66	0.436922	0.912	0.972	1.52e-61		GOPC	6.02905e-66	-0.186855	0.657	0.814	1.1712e-61
HNRNPA3	2.53e-17	-0.10601	0.985	0.965	5.13e-13		LAPTM4B	2.12e-13	-0.12691	0.983	0.94	4.3e-09		ARMC6	1.13e-22	-0.14296	0.758	0.811	2.29e-18		DSCC1	1.56e-24	-0.117585	0.68	0.729	3.17e-20		SNRNP40	1.08e-32	-0.142549	0.891	0.892	2.2e-28		YJU2	8.11e-66	-0.147533	0.215	0.63	1.65e-61		XRCC6	7.78165e-66	-0.267147	0.903	0.922	1.51166e-61
RPA3	2.57e-17	0.0654878	0.956	0.906	5.21e-13		MKI67	2.12e-13	-0.246836	0.964	0.928	4.3e-09		ADH5	1.5e-22	-0.158641	0.986	0.995	3.04e-18		CRB3	1.58e-24	0.0931172	0.563	0.492	3.21e-20		RHOB	1.17e-32	0.163622	0.756	0.705	2.38e-28		KIF20B	9.48e-66	-0.260195	0.495	0.914	1.92e-61		TRIM31	7.98905e-66	0.353324	0.872	0.762	1.55195e-61
SRSF5	2.76e-17	-0.138387	0.92	0.909	5.61e-13		ADORA2B	2.32e-13	0.0986913	0.907	0.813	4.7e-09		HSPA9	1.56e-22	-0.155233	0.999	0.997	3.18e-18		SNRNP40	1.65e-24	-0.104056	0.913	0.892	3.35e-20		RABEPK	1.17e-32	-0.147927	0.757	0.826	2.38e-28		NUP42	1.33e-65	-0.154171	0.232	0.662	2.7e-61		MRPS24	1.15599e-65	-0.224126	0.973	0.968	2.24564e-61
TPR	2.77e-17	-0.148315	0.937	0.917	5.62e-13		ARF4-AS1	2.35e-13	0.0202459	0.142	0.067	4.77e-09		SOCS1	1.6e-22	0.0666768	0.277	0.127	3.25e-18		IRF6	1.86e-24	0.0574915	0.216	0.145	3.77e-20		TARS	1.2e-32	-0.166079	0.731	0.811	2.44e-28		TMEM165	2e-65	-0.262298	0.465	0.887	4.05e-61		NFKBIE	1.29895e-65	0.109121	0.416	0.156	2.52335e-61
RCC1	2.95e-17	-0.134615	0.894	0.873	5.99e-13		ADGRG6	2.39e-13	0.0389305	0.532	0.369	4.85e-09		FAM241A	1.64e-22	0.137578	0.803	0.664	3.32e-18		GCLC	1.93e-24	0.0851254	0.569	0.502	3.92e-20		AVEN	1.21e-32	-0.0786861	0.299	0.435	2.45e-28		CNOT2	2.17e-65	-0.146634	0.208	0.618	4.41e-61		CCT6A	1.53945e-65	-0.275522	0.983	0.986	2.99054e-61
C1orf174	3.18e-17	-0.113078	0.649	0.673	6.45e-13		VASN	2.4e-13	0.0245863	0.209	0.114	4.88e-09		PTMS	1.91e-22	-0.155112	1	1	3.87e-18		PNRC1	2.27e-24	0.0697064	0.42	0.342	4.6e-20		PLD6	1.32e-32	-0.0757371	0.181	0.304	2.68e-28		ERCC6L	2.18e-65	-0.132173	0.146	0.515	4.42e-61		MYH9	1.81306e-65	0.276052	0.963	0.944	3.52204e-61
NPM1	3.47e-17	-0.0661869	0.996	0.988	7.05e-13		SRP14	2.65e-13	0.0851629	0.988	0.949	5.37e-09		AL118516.1	1.93e-22	0.145914	0.623	0.445	3.92e-18		CLNS1A	2.34e-24	-0.115764	0.92	0.904	4.75e-20		SYPL1	1.41e-32	-0.152767	0.787	0.846	2.86e-28		EPC2	2.21e-65	-0.104158	0.051	0.34	4.48e-61		CDC42	1.8617e-65	-0.253912	0.958	0.962	3.61654e-61
PAIP1	3.84e-17	-0.120576	0.786	0.784	7.78e-13		S100A16	2.75e-13	0.125822	0.977	0.919	5.58e-09		EMC8	2.05e-22	-0.144782	0.987	0.996	4.15e-18		SELENOH	2.34e-24	0.0872191	0.983	0.951	4.75e-20		GPATCH4	1.58e-32	-0.169262	0.793	0.85	3.21e-28		STOML2	2.24e-65	-0.28874	0.965	0.999	4.54e-61		MYDGF	2.50518e-65	-0.251294	0.965	0.965	4.86657e-61
SPATS2L	3.87e-17	0.0563618	0.953	0.896	7.86e-13		SPATS2L	2.75e-13	0.0735527	0.973	0.896	5.59e-09		WDR18	2.31e-22	-0.152737	0.989	0.986	4.69e-18		MRPS2	2.43e-24	-0.126364	0.869	0.864	4.93e-20		SRSF8	1.68e-32	-0.101567	0.384	0.519	3.4e-28		TOMM22	2.27e-65	-0.276106	0.977	0.999	4.6e-61		MRPL12	3.49532e-65	-0.25869	0.965	0.959	6.79001e-61
CUTC	4.49e-17	-0.12774	0.746	0.754	9.11e-13		SLC7A5	2.77e-13	0.0238404	0.956	0.859	5.62e-09		ALKBH4	2.45e-22	-0.118188	0.532	0.648	4.97e-18		RRAS	2.56e-24	0.0957558	0.768	0.705	5.19e-20		DNAJA4	1.7e-32	0.168303	0.432	0.344	3.46e-28		COPS5	2.55e-65	-0.305602	0.724	0.978	5.18e-61		TIMM17A	4.13855e-65	-0.2463	0.828	0.899	8.03954e-61
ANKRD13A	4.62e-17	0.0412314	0.322	0.233	9.37e-13		CLN8	2.82e-13	0.0332205	0.427	0.279	5.73e-09		EMC6	2.97e-22	-0.135975	1	0.999	6.04e-18		PDCD5	2.72e-24	-0.099664	0.984	0.957	5.53e-20		ISYNA1	1.72e-32	-0.153089	0.918	0.906	3.5e-28		NIPA2	2.88e-65	-0.243563	0.438	0.872	5.85e-61		THAP9-AS1	5.01711e-65	0.144827	0.668	0.429	9.74624e-61
WDR34	4.63e-17	-0.126143	0.943	0.904	9.4e-13		ATF4	3.05e-13	0.110639	0.938	0.843	6.18e-09		VGF	3.2e-22	0.173156	0.873	0.755	6.5e-18		TRMT112	3.09e-24	0.0757087	0.991	0.97	6.26e-20		UBE3A	1.84e-32	-0.162876	0.729	0.813	3.73e-28		NEIL3	3.18e-65	-0.15894	0.249	0.686	6.45e-61		MYADM	5.23008e-65	0.317947	0.955	0.905	1.016e-60
GPX4	4.99e-17	0.0904504	0.99	0.96	1.01e-12		USP11	3.07e-13	0.0284882	0.679	0.481	6.23e-09		PDCD6	3.42e-22	-0.14459	0.998	0.994	6.94e-18		TRA2B	3.26e-24	-0.152759	0.871	0.897	6.62e-20		STOML2	1.98e-32	-0.115007	0.967	0.94	4.01e-28		HOXB4	3.51e-65	-0.144575	0.168	0.549	7.12e-61		CDC25B	5.85527e-65	0.275602	0.839	0.646	1.13745e-60
C1orf43	5.36e-17	-0.110788	0.937	0.908	1.09e-12		PDLIM3	3.08e-13	0.0229309	0.256	0.146	6.24e-09		ZNF692	3.94e-22	-0.115059	0.393	0.528	7.99e-18		ARL4C	3.41e-24	0.0495427	0.165	0.103	6.92e-20		CRABP2	2.29e-32	0.16267	0.878	0.827	4.65e-28		METTL5	3.98e-65	-0.304886	0.858	0.992	8.09e-61		YWHAG	6.22237e-65	0.289069	0.959	0.916	1.20876e-60
CMC2	5.4e-17	0.0931227	0.967	0.913	1.1e-12		MTFR2	3.11e-13	0.0233562	0.491	0.32	6.31e-09		FDFT1	4e-22	-0.195761	0.918	0.921	8.13e-18		TRIM13	3.76e-24	-0.0870856	0.294	0.376	7.64e-20		P4HB	2.45e-32	-0.115294	0.99	0.968	4.98e-28		VBP1	4.03e-65	-0.286024	0.617	0.951	8.19e-61		SLC25A37	7.58181e-65	0.22109	0.799	0.636	1.47284e-60
VPS37B	5.41e-17	0.050106	0.635	0.529	1.1e-12		ESCO2	3.45e-13	0.0376597	0.672	0.494	7e-09		CISD3	4.14e-22	-0.150351	0.996	0.994	8.41e-18		EI24	3.85e-24	-0.121985	0.886	0.89	7.81e-20		ABCE1	2.53e-32	-0.170682	0.831	0.879	5.14e-28		EIF4A1	4.75e-65	-0.258011	0.995	1	9.63e-61		SERPINB9	9.37966e-65	0.0770521	0.305	0.077	1.82209e-60
RPS8	5.57e-17	0.049539	0.996	0.994	1.13e-12		VGLL4	3.55e-13	0.0400615	0.443	0.294	7.21e-09		PPP1R14B	4.26e-22	-0.113406	1	1	8.64e-18		PNKD	3.92e-24	0.0958869	0.915	0.851	7.95e-20		ARL4C	2.66e-32	0.0761261	0.185	0.103	5.4e-28		WDR75	5.52e-65	-0.225248	0.38	0.827	1.12e-60		ITGA3	1.35155e-64	0.187999	0.836	0.682	2.62553e-60
AC016065.1	5.7e-17	0.0290955	0.333	0.24	1.16e-12		SUPT7L	3.78e-13	0.0241968	0.43	0.276	7.67e-09		ATF7IP	4.7e-22	-0.11015	0.327	0.472	9.54e-18		ATOX1	4.45e-24	0.0932138	0.931	0.89	9.04e-20		WDR77	3.09e-32	-0.146507	0.786	0.832	6.28e-28		HP1BP3	5.58e-65	-0.311164	0.845	0.995	1.13e-60		RPA3	1.76521e-64	-0.309017	0.868	0.901	3.4291e-60
BAG2	5.72e-17	-0.125375	0.821	0.827	1.16e-12		CLIC4	4e-13	0.0544299	0.579	0.411	8.11e-09		NOB1	4.82e-22	-0.156491	0.975	0.977	9.79e-18		DDT	4.46e-24	-0.120949	0.922	0.901	9.06e-20		FAM92A	3.63e-32	-0.144781	0.85	0.882	7.37e-28		SMC4	5.72e-65	-0.28542	0.571	0.942	1.16e-60		FAM217B	3.08695e-64	-0.196805	0.591	0.762	5.99671e-60
CYLD	5.87e-17	0.0346569	0.168	0.104	1.19e-12		AURKAIP1	4.11e-13	-0.0798091	0.994	0.962	8.34e-09		PPP3CA	4.93e-22	-0.174346	0.864	0.896	1e-17		HIVEP2	4.77e-24	0.0291652	0.128	0.071	9.68e-20		MCM3	3.95e-32	-0.176036	0.837	0.879	8.01e-28		TRIP13	6.41e-65	-0.221596	0.4	0.853	1.3e-60		RAMAC	3.15238e-64	-0.178604	0.608	0.788	6.12382e-60
FAM83D	6.38e-17	-0.140498	0.621	0.643	1.3e-12		RNF207	4.38e-13	0.0111695	0.221	0.121	8.89e-09		FPGS	4.95e-22	-0.150468	0.891	0.927	1e-17		POLR2J	5.44e-24	0.0692237	0.786	0.737	1.1e-19		PHF5A	4.08e-32	-0.155792	0.896	0.907	8.28e-28		EXOSC6	7.46e-65	-0.253314	0.448	0.89	1.51e-60		RAB20	5.13111e-64	0.299937	0.968	0.94	9.9677e-60
CHST15	6.51e-17	0.0245043	0.235	0.158	1.32e-12		TMEM258	4.41e-13	0.0694119	0.991	0.962	8.96e-09		ROCK2	5.05e-22	-0.173354	0.868	0.91	1.02e-17		WDR34	5.44e-24	-0.128065	0.93	0.904	1.1e-19		EXOSC3	4.58e-32	-0.153883	0.834	0.872	9.3e-28		TMEM256	8.6e-65	0.436535	0.928	0.975	1.75e-60		KRTCAP2	5.60625e-64	-0.223923	0.967	0.971	1.08907e-59
NCAPG	6.58e-17	-0.1332	0.799	0.799	1.34e-12		PISD	4.51e-13	0.0323032	0.546	0.377	9.15e-09		SET	5.12e-22	-0.122907	1	1	1.04e-17		HSBP1	5.59e-24	0.0762751	0.989	0.964	1.13e-19		ZNF296	5.07e-32	-0.0907026	0.246	0.375	1.03e-27		UBE2V2	8.68e-65	-0.295081	0.697	0.966	1.76e-60		STX1A	7.06156e-64	0.152952	0.64	0.378	1.37178e-59
EFNA4	6.74e-17	0.0712695	0.415	0.326	1.37e-12		GJC1	4.57e-13	0.0289157	0.651	0.469	9.27e-09		EGFL7	5.27e-22	-0.158767	0.981	0.986	1.07e-17		NOP2	6.07e-24	-0.141642	0.716	0.767	1.23e-19		VASN	5.28e-32	0.0824768	0.197	0.114	1.07e-27		ZNF770	9.99e-65	-0.210851	0.348	0.799	2.03e-60		NME2	8.75246e-64	-0.171453	0.988	0.987	1.70025e-59
WWC1	7.34e-17	0.00198338	0.565	0.454	1.49e-12		DNAJB9	4.69e-13	0.0200474	0.247	0.14	9.52e-09		AP3D1	5.44e-22	-0.157554	0.852	0.896	1.1e-17		CDC42EP3	6.22e-24	0.0652504	0.671	0.598	1.26e-19		WAPL	5.73e-32	-0.157152	0.606	0.726	1.16e-27		THUMPD1	1.11e-64	-0.164727	0.237	0.66	2.25e-60		CDX2	8.94497e-64	0.190442	0.65	0.396	1.73765e-59
HSBP1	7.35e-17	0.0693152	0.989	0.964	1.49e-12		SLC16A1-AS1	4.7e-13	0.0206476	0.336	0.209	9.54e-09		TSEN34	5.78e-22	-0.156324	0.987	0.99	1.17e-17		ELL2	6.25e-24	0.0437501	0.298	0.218	1.27e-19		SLC25A33	6.1e-32	-0.159863	0.681	0.775	1.24e-27		ERAL1	1.12e-64	-0.285592	0.575	0.942	2.28e-60		CYC1	9.4374e-64	-0.274265	0.968	0.975	1.83331e-59
TSR1	7.98e-17	-0.138545	0.891	0.871	1.62e-12		HAUS2	4.77e-13	0.0724774	0.86	0.7	9.68e-09		STIL	5.82e-22	-0.143656	0.579	0.675	1.18e-17		WTAP	6.37e-24	-0.1199	0.618	0.694	1.29e-19		EIF4A1	6.27e-32	-0.111947	0.991	0.975	1.27e-27		RAB11FIP2	1.34e-64	-0.149117	0.21	0.625	2.72e-60		FH	1.08834e-63	-0.211	0.707	0.819	2.11421e-59
SRSF9	8.36e-17	-0.0531486	0.988	0.958	1.7e-12		ABHD4	4.9e-13	0.0141291	0.13	0.059	9.96e-09		LAPTM4B	5.91e-22	-0.133357	1	0.998	1.2e-17		TES	7.44e-24	0.0751312	0.714	0.643	1.51e-19		ADH5	6.41e-32	-0.147606	0.906	0.906	1.3e-27		DDX20	1.71e-64	-0.134006	0.173	0.56	3.46e-60		MGST3	1.10415e-63	-0.244234	0.905	0.94	2.14491e-59
BMERB1	8.68e-17	0.0524896	0.451	0.351	1.76e-12		NKX3-1	5.27e-13	0.0244192	0.147	0.072	1.07e-08		CFD	6.13e-22	-0.167374	0.979	0.988	1.24e-17		WDR77	7.77e-24	-0.112986	0.826	0.832	1.58e-19		GNAI2	6.86e-32	0.121077	0.859	0.805	1.39e-27		CCNC	1.74e-64	-0.271025	0.489	0.908	3.54e-60		AGR2	3.52395e-63	-0.543835	0.975	0.974	6.84562e-59
CGN	8.96e-17	0.033979	0.154	0.094	1.82e-12		AC018647.2	5.29e-13	0.0120574	0.121	0.054	1.07e-08		NDUFA12	6.75e-22	0.142888	0.99	0.967	1.37e-17		POLD4	1.14e-23	0.0879399	0.645	0.573	2.31e-19		RRP1B	6.99e-32	-0.160494	0.828	0.866	1.42e-27		GOSR1	1.81e-64	-0.162495	0.238	0.658	3.68e-60		SDHAF2	3.59303e-63	-0.194269	0.82	0.892	6.97981e-59
CTTNBP2NL	9.15e-17	0.0318996	0.206	0.136	1.86e-12		GPATCH2L	5.3e-13	0.0108809	0.505	0.341	1.08e-08		AF117829.1	6.76e-22	0.0713325	0.334	0.172	1.37e-17		PBDC1	1.33e-23	-0.112834	0.628	0.707	2.7e-19		MYL9	7.62e-32	0.139936	0.856	0.794	1.55e-27		DOHH	1.95e-64	-0.240583	0.44	0.875	3.96e-60		NOTCH1	3.6386e-63	0.177484	0.706	0.483	7.06835e-59
TRAPPC2B	9.27e-17	0.0207188	0.265	0.182	1.88e-12		GRPEL2	5.54e-13	0.0174803	0.465	0.307	1.12e-08		UQCRH	6.89e-22	0.114772	1	1	1.4e-17		C19orf53	1.4e-23	0.0951248	0.979	0.944	2.84e-19		SLC38A2	7.67e-32	0.113938	0.811	0.783	1.56e-27		MTERF3	2.17e-64	-0.242185	0.433	0.867	4.41e-60		JMJD1C	4.08153e-63	0.227953	0.927	0.88	7.92878e-59
DHDH	9.58e-17	0.0454624	0.379	0.283	1.94e-12		SLC52A3	5.63e-13	0.0191935	0.149	0.073	1.14e-08		NDUFB7	6.97e-22	-0.135408	1	0.998	1.41e-17		NGRN	1.44e-23	-0.127444	0.884	0.889	2.93e-19		TRAP1	7.9e-32	-0.144694	0.951	0.936	1.6e-27		PEX2	2.3e-64	-0.160866	0.233	0.661	4.66e-60		BFAR	4.30074e-63	0.166809	0.913	0.84	8.35461e-59
SSR4	9.72e-17	0.0797904	0.984	0.946	1.97e-12		PTBP3	5.63e-13	0.0515089	0.742	0.552	1.14e-08		SNRPB2	7.62e-22	0.14909	0.991	0.967	1.55e-17		UQCR11	1.49e-23	0.0563734	0.991	0.968	3.03e-19		E2F6	8.39e-32	-0.105363	0.35	0.49	1.7e-27		RCC1L	2.38e-64	-0.180854	0.295	0.74	4.84e-60		ORMDL2	4.30961e-63	-0.226743	0.852	0.91	8.37185e-59
DRAP1	1.02e-16	0.0762501	0.984	0.948	2.06e-12		ISYNA1	5.7e-13	-0.167293	0.96	0.906	1.16e-08		LARGE2	7.7e-22	-0.142261	0.657	0.743	1.56e-17		CLDN7	1.52e-23	0.134828	0.92	0.858	3.09e-19		TUBB6	9.72e-32	-0.154298	0.782	0.842	1.97e-27		IFITM3	2.88e-64	0.323087	1	0.999	5.84e-60		SCAND1	4.64568e-63	-0.288851	0.958	0.966	9.0247e-59
AURKA	1.05e-16	-0.165778	0.661	0.69	2.14e-12		LUZP1	5.78e-13	0.0319697	0.635	0.442	1.17e-08		ENOPH1	8.6e-22	-0.154868	0.925	0.946	1.75e-17		RPN2	1.6e-23	-0.127875	0.887	0.881	3.24e-19		ACTR3	9.93e-32	-0.168179	0.821	0.864	2.02e-27		HOXA10	3.02e-64	-0.13647	0.144	0.504	6.14e-60		RAP1GAP	4.72681e-63	0.19903	0.774	0.571	9.1823e-59
HSPB11	1.07e-16	0.0747078	0.939	0.878	2.18e-12		LINC00511	6.02e-13	0.0296949	0.585	0.403	1.22e-08		AHCY	9.04e-22	-0.145728	0.997	0.999	1.83e-17		ELOB	2e-23	0.0798256	0.992	0.97	4.05e-19		AKAP8	1.03e-31	-0.0929283	0.346	0.482	2.09e-27		RHNO1	3.04e-64	-0.137481	0.158	0.533	6.17e-60		PRDX6	5.07487e-63	-0.231229	0.97	0.972	9.85844e-59
SEMA4B	1.09e-16	0.0266242	0.321	0.234	2.22e-12		AMH	6.26e-13	-0.0011662	0.299	0.181	1.27e-08		DENND3	9.79e-22	0.0495746	0.209	0.082	1.99e-17		FAM92A	2.18e-23	-0.106504	0.88	0.882	4.43e-19		KRT80	1.13e-31	0.0544138	0.132	0.062	2.29e-27		SDAD1	3.78e-64	-0.267005	0.486	0.913	7.67e-60		AC007952.4	5.43952e-63	0.0879895	0.266	0.056	1.05668e-58
CYSRT1	1.17e-16	0.046523	0.146	0.089	2.38e-12		TFAP2A	6.32e-13	0.0331005	0.312	0.191	1.28e-08		CHIC2	1.07e-21	0.1019	0.597	0.411	2.18e-17		H1FX	2.24e-23	0.154504	0.944	0.9	4.54e-19		RPN2	1.15e-31	-0.164096	0.857	0.881	2.34e-27		RPA2	3.86e-64	-0.232887	0.426	0.858	7.83e-60		IRF2BPL	5.47592e-63	0.122508	0.509	0.25	1.06375e-58
MT-ND3	1.28e-16	-0.307987	0.996	0.987	2.59e-12		MPST	6.83e-13	-0.152732	0.873	0.809	1.39e-08		EMC9	1.2e-21	-0.149302	0.81	0.864	2.43e-17		PTPN2	2.52e-23	-0.121195	0.71	0.758	5.11e-19		PFDN5	1.24e-31	0.112987	0.988	0.961	2.51e-27		PAPOLA	4.19e-64	-0.298746	0.756	0.981	8.5e-60		CTBP2	7.06851e-63	0.207208	0.933	0.874	1.37313e-58
LAMC2	1.34e-16	0.0352827	0.207	0.137	2.72e-12		SLC16A3	6.86e-13	-0.170365	0.985	0.93	1.39e-08		VCP	1.21e-21	-0.160362	0.984	0.988	2.46e-17		SUZ12	2.53e-23	-0.134434	0.85	0.861	5.14e-19		UBA5	1.27e-31	-0.145776	0.571	0.695	2.58e-27		SPPL2A	4.39e-64	-0.186125	0.277	0.71	8.91e-60		STK40	8.23453e-63	0.135336	0.632	0.39	1.59964e-58
COX6B1	1.43e-16	0.0663088	0.991	0.964	2.91e-12		LINC00909	6.9e-13	0.0232908	0.278	0.163	1.4e-08		LBR	1.23e-21	-0.152539	0.884	0.913	2.5e-17		STOML2	2.65e-23	-0.078573	0.971	0.94	5.38e-19		USP22	1.29e-31	-0.188948	0.628	0.75	2.62e-27		BDNF	5.36e-64	-0.247163	0.284	0.683	1.09e-59		EPB41L4A-AS1	8.45814e-63	0.264698	0.945	0.902	1.64308e-58
LYST	1.44e-16	0.0215196	0.142	0.084	2.93e-12		NDUFB10	7.14e-13	-0.0888875	0.994	0.961	1.45e-08		CRTAP	1.26e-21	-0.168689	0.914	0.94	2.55e-17		JMJD8	2.76e-23	-0.113136	0.888	0.868	5.6e-19		EIF3M	1.33e-31	-0.139138	0.946	0.933	2.69e-27		LYSMD2	5.89e-64	-0.193714	0.331	0.771	1.19e-59		INF2	1.01059e-62	0.216318	0.905	0.832	1.96318e-58
YWHAB	1.81e-16	-0.0775164	0.981	0.953	3.68e-12		SVIP	7.4e-13	0.0309205	0.517	0.354	1.5e-08		IRAK1	1.37e-21	-0.145867	0.814	0.867	2.78e-17		CDCA2	2.77e-23	-0.127792	0.669	0.72	5.61e-19		WDR83OS	1.44e-31	0.123923	0.98	0.945	2.92e-27		MORF4L1	6.04e-64	-0.303998	0.881	0.997	1.23e-59		MRPL16	1.05955e-62	-0.260958	0.924	0.936	2.05827e-58
NDUFB1	1.92e-16	0.0388468	0.826	0.74	3.9e-12		RNF41	7.65e-13	0.0225652	0.469	0.31	1.55e-08		WAPL	1.37e-21	-0.149348	0.853	0.884	2.79e-17		EIF3B	2.81e-23	-0.14665	0.955	0.945	5.7e-19		MKX	1.63e-31	-0.064782	0.134	0.239	3.32e-27		ALKBH4	7.11e-64	-0.149386	0.224	0.648	1.44e-59		TSPAN1	1.10396e-62	-0.334768	0.969	0.966	2.14456e-58
NIP7	2.09e-16	-0.123565	0.848	0.843	4.24e-12		S100A13	7.65e-13	0.115441	0.989	0.938	1.55e-08		CCNG1	1.38e-21	-0.155338	0.857	0.876	2.81e-17		PSAT1	2.85e-23	-0.125648	0.77	0.795	5.78e-19		GMNN	1.64e-31	-0.171096	0.739	0.82	3.33e-27		HNRNPU	7.22e-64	-0.31842	0.991	0.999	1.47e-59		MEF2D	1.1061e-62	0.123288	0.533	0.273	2.1487e-58
CD163L1	2.14e-16	0.0431741	0.6	0.489	4.34e-12		FBXO30	7.68e-13	0.00886475	0.278	0.165	1.56e-08		TMEM158	1.4e-21	0.15857	0.904	0.763	2.83e-17		ADIRF	3.14e-23	0.105836	0.975	0.948	6.38e-19		ADIRF	1.76e-31	0.173451	0.975	0.948	3.57e-27		DDOST	7.29e-64	-0.300522	0.912	0.997	1.48e-59		INPP1	1.18304e-62	0.253948	0.894	0.796	2.29818e-58
FRG1	2.29e-16	0.0583942	0.621	0.511	4.64e-12		PSMB9	7.71e-13	0.054116	0.383	0.248	1.56e-08		METRN	1.41e-21	-0.16498	0.99	0.996	2.86e-17		RPL4	3.28e-23	-0.0757268	0.993	0.979	6.65e-19		MRPL15	1.9e-31	-0.155707	0.791	0.844	3.86e-27		NT5DC2	1.1e-63	-0.253042	0.465	0.895	2.24e-59		MYL12B	1.58668e-62	-0.257941	0.987	0.989	3.08229e-58
UBALD1	2.31e-16	0.07461	0.686	0.582	4.68e-12		FSTL3	7.86e-13	0.0399518	0.562	0.391	1.6e-08		COX7C	1.45e-21	0.118613	1	1	2.94e-17		VGF	3.41e-23	0.0896347	0.678	0.617	6.93e-19		SQSTM1	1.94e-31	0.210666	0.982	0.94	3.95e-27		DUS3L	1.2e-63	-0.182682	0.296	0.74	2.44e-59		CARD10	1.60094e-62	0.130905	0.541	0.292	3.10998e-58
HP1BP3	2.42e-16	-0.139576	0.929	0.909	4.92e-12		BTF3L4	7.88e-13	0.0790855	0.926	0.808	1.6e-08		RPS5	1.61e-21	0.0754135	1	1	3.26e-17		WDR47	3.58e-23	0.0381014	0.165	0.103	7.26e-19		PNISR	2.08e-31	-0.175239	0.634	0.746	4.22e-27		RPS11	1.31e-63	0.226497	1	1	2.65e-59		TBCB	2.17987e-62	-0.241542	0.952	0.954	4.23461e-58
EIF3L	2.5e-16	-0.115857	0.93	0.9	5.08e-12		MSX1	7.9e-13	0.0728694	0.898	0.74	1.6e-08		CCT5	1.97e-21	-0.127141	1	1	4e-17		BTBD1	4.61e-23	-0.10365	0.597	0.667	9.36e-19		PNKD	2.55e-31	0.137316	0.907	0.851	5.18e-27		NOL8	1.35e-63	-0.154654	0.272	0.717	2.73e-59		ARL5B	2.31606e-62	0.185565	0.697	0.488	4.49917e-58
SH3KBP1	2.66e-16	0.036607	0.712	0.608	5.4e-12		SLC16A6	7.94e-13	0.0165425	0.127	0.059	1.61e-08		LUC7L2	2.4e-21	-0.149933	0.953	0.963	4.88e-17		DPM3	4.66e-23	0.0820377	0.853	0.805	9.46e-19		EFR3A	2.66e-31	-0.138223	0.644	0.74	5.4e-27		CMAS	1.46e-63	-0.192528	0.331	0.783	2.95e-59		UQCR11	2.31797e-62	0.200829	0.969	0.969	4.50289e-58
ATG2A	2.77e-16	0.0305341	0.2	0.131	5.61e-12		ZSCAN9	8.02e-13	0.0164415	0.181	0.094	1.63e-08		HMGB2	2.46e-21	-0.166886	0.999	1	4.98e-17		TBPL1	5.31e-23	0.0839928	0.632	0.567	1.08e-18		RNF138	2.84e-31	-0.108338	0.468	0.602	5.76e-27		THUMPD3	1.6e-63	-0.281554	0.616	0.949	3.24e-59		MAT2B	3.40114e-62	-0.195552	0.734	0.853	6.60706e-58
CYP4F11	2.91e-16	0.0228366	0.157	0.096	5.91e-12		COX7A2	8.27e-13	0.0754707	0.995	0.97	1.68e-08		UBR5	2.47e-21	-0.146571	0.734	0.792	5.01e-17		THOC3	5.35e-23	-0.122153	0.875	0.868	1.09e-18		ID2	2.91e-31	0.171249	0.653	0.602	5.9e-27		UTP14A	1.71e-63	-0.164072	0.272	0.706	3.47e-59		ADSL	3.4211e-62	-0.209916	0.826	0.887	6.64583e-58
CRIM1	2.92e-16	0.0115553	0.45	0.348	5.92e-12		GMEB1	8.6e-13	0.0468678	0.449	0.301	1.75e-08		XPO1	2.66e-21	-0.156388	0.935	0.95	5.4e-17		LEO1	5.93e-23	-0.10743	0.527	0.6	1.2e-18		DOHH	2.93e-31	-0.127809	0.594	0.71	5.95e-27		NFE2L2	1.89e-63	-0.259682	0.534	0.924	3.83e-59		AP1S1	3.60724e-62	-0.239602	0.969	0.965	7.00743e-58
LINC01588	2.95e-16	0.0201134	0.14	0.083	5.99e-12		GABPB1	8.61e-13	0.0359414	0.489	0.33	1.75e-08		ACTR5	2.72e-21	-0.110513	0.368	0.496	5.53e-17		S100A4	7.41e-23	0.171008	0.975	0.951	1.5e-18		ING5	3.1e-31	-0.113405	0.383	0.518	6.3e-27		DLGAP5	1.9e-63	-0.280395	0.523	0.926	3.86e-59		CA12	3.64642e-62	0.278833	0.894	0.805	7.08353e-58
RAB9A	3.21e-16	0.0425975	0.619	0.518	6.52e-12		CYTH2	8.8e-13	0.040159	0.509	0.345	1.79e-08		MRPL44	3.15e-21	-0.151656	0.894	0.929	6.4e-17		CGN	7.41e-23	0.048991	0.153	0.094	1.5e-18		LZTS2	3.28e-31	-0.129522	0.452	0.582	6.65e-27		UTP3	1.95e-63	-0.229253	0.399	0.833	3.95e-59		STK24	4.05888e-62	0.218439	0.923	0.864	7.88477e-58
RNF187	3.31e-16	-0.122973	0.865	0.841	6.71e-12		ZFPM2-AS1	8.96e-13	0.0416553	0.598	0.423	1.82e-08		THOP1	3.68e-21	-0.154371	0.937	0.942	7.48e-17		VDAC3	7.91e-23	-0.105564	0.882	0.891	1.61e-18		SRP72	3.59e-31	-0.159492	0.861	0.878	7.28e-27		PDCD6	2.13e-63	-0.303163	0.893	0.994	4.32e-59		STOML2	5.59428e-62	-0.208912	0.96	0.959	1.08675e-57
ATP6V0A1	3.34e-16	0.0149896	0.264	0.183	6.78e-12		APBB2	9.03e-13	0.0228714	0.502	0.336	1.83e-08		CAPN1	3.71e-21	-0.146442	0.897	0.915	7.54e-17		ARTN	7.98e-23	0.058733	0.317	0.243	1.62e-18		CHCHD4	3.59e-31	-0.105272	0.488	0.622	7.29e-27		DAD1	2.17e-63	0.32038	0.993	0.998	4.4e-59		EIF4E	5.65777e-62	-0.23657	0.882	0.912	1.09908e-57
GALNT5	3.41e-16	0.0354378	0.371	0.276	6.91e-12		PRKAB2	9.34e-13	0.016041	0.231	0.13	1.9e-08		RAB9A	3.71e-21	0.116189	0.795	0.621	7.54e-17		SLC2A1	8.23e-23	0.0830098	0.739	0.674	1.67e-18		SUZ12	4e-31	-0.172173	0.814	0.861	8.12e-27		UBA5	2.83e-63	-0.234952	0.422	0.853	5.73e-59		PGK1	6.01168e-62	-0.276896	0.977	0.971	1.16783e-57
VAMP8	3.52e-16	0.0715679	0.858	0.763	7.15e-12		LINC-PINT	9.53e-13	-0.000464354	0.212	0.115	1.93e-08		GOT2	3.76e-21	-0.155922	0.951	0.958	7.63e-17		ITPRIP	8.44e-23	0.0289749	0.117	0.065	1.71e-18		ZBTB24	4.03e-31	-0.104747	0.327	0.464	8.17e-27		CCNL1	2.92e-63	-0.22104	0.364	0.805	5.93e-59		SLC9A3R2	6.35898e-62	0.242682	0.952	0.922	1.2353e-57
DDT	3.55e-16	-0.125294	0.932	0.901	7.21e-12		CLU	9.74e-13	0.088252	0.881	0.718	1.98e-08		SERBP1	3.92e-21	-0.112566	1	1	7.96e-17		ARHGAP11A	8.68e-23	-0.119263	0.493	0.567	1.76e-18		STARD7	4.16e-31	-0.174555	0.768	0.847	8.44e-27		SGO1	2.95e-63	-0.147285	0.208	0.606	6e-59		TMEM184B	6.41758e-62	0.167036	0.728	0.527	1.24668e-57
MGLL	3.75e-16	0.028723	0.273	0.195	7.61e-12		SELENOM	1.01e-12	0.0958562	0.963	0.891	2.05e-08		SMCHD1	4.07e-21	-0.151549	0.901	0.918	8.25e-17		MRTO4	8.8e-23	-0.116317	0.892	0.89	1.79e-18		MRPL33	4.37e-31	0.101005	0.888	0.861	8.87e-27		IMPDH2	3.05e-63	-0.278866	0.987	1	6.19e-59		ABCE1	7.00096e-62	-0.203797	0.742	0.831	1.36001e-57
RELT	3.86e-16	0.0322467	0.308	0.223	7.83e-12		RSRP1	1.08e-12	-0.000531118	0.469	0.313	2.18e-08		P4HB	4.65e-21	-0.129069	1	1	9.43e-17		MSX2	8.9e-23	0.0534452	0.319	0.241	1.81e-18		GSTP1	4.77e-31	0.104593	0.994	0.979	9.68e-27		ZMYM1	3.29e-63	-0.146488	0.199	0.594	6.68e-59		MRPS18C	9.53871e-62	-0.225937	0.89	0.925	1.85299e-57
AC019068.1	3.89e-16	0.0534296	0.699	0.598	7.89e-12		AC010624.5	1.1e-12	0.0177286	0.109	0.047	2.23e-08		EIF4G2	4.68e-21	-0.148335	1	1	9.51e-17		RPS5	1e-22	0.0598896	0.997	0.989	2.03e-18		ATG3	5.13e-31	-0.146849	0.697	0.793	1.04e-26		GGH	3.34e-63	-0.244443	0.467	0.889	6.77e-59		SPNS2	9.60994e-62	0.189314	0.727	0.517	1.86683e-57
ABHD4	4.28e-16	0.0181993	0.108	0.059	8.69e-12		THAP9-AS1	1.12e-12	0.027274	0.415	0.269	2.27e-08		C11orf24	4.73e-21	0.146988	0.956	0.91	9.59e-17		MRPL27	1.04e-22	-0.110084	0.952	0.935	2.11e-18		ARMC5	5.29e-31	-0.0625139	0.108	0.207	1.07e-26		TRAP1	3.79e-63	-0.290603	0.937	0.999	7.7e-59		INSIG1	9.63291e-62	0.456594	0.917	0.852	1.87129e-57
MYL12B	4.28e-16	0.0765427	0.99	0.96	8.69e-12		RRP15	1.15e-12	0.0406246	0.774	0.592	2.32e-08		CD320	4.95e-21	-0.143189	0.995	0.997	1e-16		PSMB5	1.06e-22	-0.0696517	0.984	0.953	2.16e-18		RBFA	5.34e-31	-0.148522	0.675	0.771	1.08e-26		FLNA	3.96e-63	0.439616	0.944	0.969	8.04e-59		VASP	1.03292e-61	0.288712	0.97	0.957	2.00656e-57
FAM241A	4.53e-16	0.0513278	0.641	0.541	9.2e-12		HMGXB4	1.15e-12	0.0433937	0.727	0.543	2.33e-08		GTF2I	5.17e-21	-0.153406	0.9	0.931	1.05e-16		CMPK1	1.08e-22	-0.117153	0.759	0.797	2.18e-18		NAA38	5.77e-31	0.145048	0.975	0.941	1.17e-26		RAE1	3.97e-63	-0.261399	0.552	0.933	8.07e-59		SNU13	1.12214e-61	-0.253565	0.963	0.959	2.17986e-57
KRCC1	5.03e-16	0.0148096	0.153	0.093	1.02e-11		MT-ATP6	1.16e-12	-0.337366	0.998	0.989	2.36e-08		THOC3	5.72e-21	-0.147192	0.981	0.976	1.16e-16		ZNF787	1.17e-22	-0.111648	0.555	0.627	2.38e-18		SLC2A1	5.8e-31	0.143732	0.729	0.674	1.18e-26		SNRNP35	4.36e-63	-0.120761	0.13	0.481	8.85e-59		PHC2	1.23089e-61	0.192597	0.815	0.661	2.39113e-57
ZC3H12A	5.53e-16	0.0248549	0.186	0.12	1.12e-11		KRT80	1.21e-12	0.0058978	0.132	0.062	2.46e-08		ELAC2	5.86e-21	-0.146573	0.868	0.908	1.19e-16		BCL10	1.17e-22	0.0536997	0.434	0.353	2.38e-18		GPX4	6.13e-31	0.123721	0.988	0.96	1.24e-26		AK6	5.37e-63	-0.224069	0.398	0.835	1.09e-58		PLEKHH3	1.2854e-61	0.123004	0.571	0.318	2.49702e-57
TUBB	5.62e-16	-0.0781766	0.988	0.974	1.14e-11		CCDC186	1.27e-12	0.033335	0.414	0.272	2.58e-08		ZNF706	5.98e-21	0.131186	0.999	0.998	1.21e-16		IFT20	1.17e-22	0.0700824	0.516	0.436	2.38e-18		CHD1	6.2e-31	-0.147442	0.594	0.719	1.26e-26		MATR3.1	5.48e-63	-0.118035	0.158	0.539	1.11e-58		BLCAP	1.42667e-61	0.237697	0.949	0.917	2.77146e-57
SRF	5.63e-16	0.0322192	0.377	0.288	1.14e-11		GON7	1.32e-12	0.0417437	0.583	0.415	2.68e-08		ZNF639	5.99e-21	-0.155329	0.874	0.883	1.22e-16		CENPA	1.4e-22	-0.129999	0.633	0.684	2.84e-18		KIF22	6.49e-31	-0.169641	0.833	0.862	1.32e-26		MFF	5.71e-63	-0.268492	0.67	0.965	1.16e-58		GPR35	1.46038e-61	0.143202	0.711	0.5	2.83693e-57
MRPL12	5.83e-16	-0.0676504	0.988	0.956	1.18e-11		TRIM15	1.33e-12	0.0233409	0.144	0.071	2.69e-08		PHB	6.55e-21	-0.108379	1	1	1.33e-16		ILVBL	1.41e-22	-0.100573	0.634	0.697	2.87e-18		ENTR1	8.4e-31	-0.134963	0.645	0.747	1.71e-26		ORC5	5.78e-63	-0.169288	0.281	0.718	1.17e-58		HMGB1	1.67961e-61	-0.447671	0.991	0.992	3.26281e-57
CDCA2	5.84e-16	-0.140771	0.72	0.72	1.19e-11		SF3B6	1.36e-12	0.0984171	0.986	0.947	2.76e-08		NSD1	6.71e-21	-0.136316	0.71	0.782	1.36e-16		RCHY1	1.5e-22	-0.0730897	0.407	0.491	3.05e-18		VAPA	8.91e-31	-0.140094	0.926	0.923	1.81e-26		ACTR3	5.93e-63	-0.301933	0.712	0.976	1.2e-58		RNF114	1.72124e-61	0.228292	0.926	0.853	3.34368e-57
SNAPC1	6.01e-16	0.0445438	0.614	0.5	1.22e-11		AMPD3	1.39e-12	0.027347	0.252	0.148	2.83e-08		COQ9	7.27e-21	-0.138107	0.833	0.876	1.48e-16		RABEPK	1.52e-22	-0.109306	0.802	0.826	3.08e-18		BAD	1.06e-30	0.159488	0.805	0.757	2.15e-26		UBE2R2	6.43e-63	-0.274874	0.584	0.946	1.31e-58		PSMA1	1.81175e-61	-0.239569	0.97	0.97	3.51951e-57
FLNB	6.08e-16	0.0409106	0.505	0.408	1.23e-11		CHMP4B	1.43e-12	0.0371377	0.677	0.483	2.9e-08		HMBS	7.28e-21	-0.149351	0.901	0.916	1.48e-16		SSR3	1.64e-22	0.0914362	0.969	0.934	3.32e-18		ZNF22	1.1e-30	-0.0812236	0.307	0.438	2.23e-26		MRM2	7.29e-63	-0.212711	0.377	0.826	1.48e-58		MRPL37	2.03011e-61	-0.24418	0.956	0.96	3.9437e-57
RPS3	6.46e-16	0.0632233	0.997	0.99	1.31e-11		CDA	1.46e-12	0.0513836	0.701	0.516	2.96e-08		MXD1	7.7e-21	0.0330971	0.138	0.04	1.56e-16		ARPC1B	1.91e-22	-0.0959901	0.962	0.93	3.88e-18		CRB3	1.32e-30	0.143576	0.559	0.492	2.68e-26		HJURP	7.4e-63	-0.204216	0.305	0.738	1.5e-58		TLE3	2.05374e-61	0.134146	0.626	0.374	3.9896e-57
FAM3C	6.75e-16	-0.126888	0.936	0.918	1.37e-11		IFNAR2	1.53e-12	0.0281407	0.381	0.244	3.1e-08		DPH2	7.91e-21	-0.138664	0.807	0.855	1.61e-16		ENTR1	1.98e-22	-0.107775	0.699	0.747	4.01e-18		ATG101	1.49e-30	0.142549	0.782	0.742	3.02e-26		MRPL34	8.15e-63	-0.298632	0.866	0.993	1.65e-58		TMCO1	2.3737e-61	-0.210697	0.856	0.905	4.61114e-57
MEF2D	7.16e-16	0.0213402	0.273	0.192	1.45e-11		C6orf132	1.53e-12	0.0149845	0.328	0.202	3.1e-08		SPAG5	7.94e-21	-0.135944	0.564	0.665	1.61e-16		DBF4	2.08e-22	-0.11959	0.711	0.759	4.22e-18		YRDC	1.51e-30	-0.150253	0.825	0.859	3.06e-26		WDR3	9.06e-63	-0.241892	0.435	0.865	1.84e-58		RELA	3.02866e-61	0.192238	0.871	0.75	5.88348e-57
PSMC5	7.19e-16	-0.090744	0.972	0.94	1.46e-11		RPS27L	1.56e-12	0.0694937	0.951	0.866	3.17e-08		AL365181.3	8.6e-21	0.0507309	0.286	0.136	1.75e-16		TMEM189	2.1e-22	0.0768083	0.575	0.506	4.26e-18		TRMT112	1.61e-30	0.101161	0.989	0.97	3.27e-26		RBM22	9.1e-63	-0.219354	0.386	0.829	1.85e-58		FNBP1L	3.15492e-61	0.190019	0.855	0.721	6.12876e-57
RBMS2	7.79e-16	0.0138867	0.349	0.257	1.58e-11		IFT20	1.58e-12	0.04813	0.617	0.436	3.21e-08		CCDC85B	9.77e-21	-0.19213	0.993	0.99	1.98e-16		RIOX2	2.21e-22	-0.108048	0.496	0.571	4.49e-18		HBEGF	1.76e-30	0.102005	0.319	0.228	3.57e-26		PATZ1	1.02e-62	-0.103216	0.073	0.375	2.06e-58		TEAD1	3.91144e-61	0.21521	0.852	0.729	7.59836e-57
ST3GAL1	8.14e-16	0.0271129	0.264	0.187	1.65e-11		ATP5MG	1.61e-12	0.0904127	0.995	0.969	3.26e-08		GNPDA1	1.04e-20	-0.149489	0.911	0.922	2.1e-16		COX5B	2.38e-22	0.0748216	0.992	0.965	4.83e-18		MRM1	1.88e-30	-0.0677176	0.208	0.33	3.82e-26		EWSR1	1.03e-62	-0.303145	0.872	0.998	2.08e-58		PKM	3.99265e-61	-0.275467	0.989	0.989	7.75613e-57
KIAA0355	8.53e-16	0.0158489	0.182	0.118	1.73e-11		BLOC1S2	1.68e-12	0.0952704	0.92	0.809	3.42e-08		NCL	1.09e-20	-0.132248	1	1	2.2e-16		ORMDL2	2.52e-22	0.0837965	0.698	0.632	5.11e-18		CUL5	1.92e-30	-0.130431	0.465	0.603	3.9e-26		PLD6	1.06e-62	-0.115348	0.106	0.438	2.15e-58		COMMD7	4.5117e-61	-0.230804	0.883	0.917	8.76442e-57
AC105460.1	8.58e-16	0.0496118	0.647	0.546	1.74e-11		DENND4A	1.69e-12	0.01201	0.121	0.055	3.43e-08		TRIOBP	1.15e-20	-0.194271	0.839	0.866	2.33e-16		DNAJC2	2.74e-22	-0.138512	0.845	0.867	5.56e-18		UQCR11	2.68e-30	0.0798538	0.989	0.968	5.44e-26		TERF2	1.45e-62	-0.23426	0.432	0.87	2.94e-58		ARHGAP23	4.64858e-61	0.261752	0.897	0.811	9.03032e-57
RPL19	9.67e-16	0.0618234	0.999	0.989	1.96e-11		MAGOH	1.74e-12	0.0917998	0.978	0.922	3.53e-08		DRAP1	1.17e-20	0.133669	1	0.999	2.37e-16		ACTR3	2.83e-22	-0.125611	0.857	0.864	5.75e-18		NME6	2.89e-30	-0.0785085	0.259	0.384	5.87e-26		TMEM177	2.07e-62	-0.24697	0.488	0.897	4.2e-58		CMIP	5.10468e-61	0.204542	0.85	0.758	9.91635e-57
BUB3	9.71e-16	-0.108716	0.959	0.936	1.97e-11		LINP1	1.84e-12	0.0294019	0.321	0.201	3.73e-08		AC016831.1	1.21e-20	0.051925	0.229	0.098	2.47e-16		MSL1	2.85e-22	-0.111574	0.385	0.467	5.78e-18		HNRNPAB	3.35e-30	-0.152735	0.983	0.966	6.79e-26		CKS2	2.08e-62	-0.35769	0.981	1	4.23e-58		TRMT112	5.59068e-61	-0.233168	0.975	0.978	1.08605e-56
ATP6V0E1	9.78e-16	0.0688102	0.95	0.895	1.99e-11		CHPF	1.87e-12	-0.179594	0.968	0.924	3.79e-08		ZFAND2A	1.26e-20	0.13431	0.759	0.609	2.56e-16		NAE1	2.87e-22	-0.118892	0.831	0.847	5.84e-18		PRDX5	3.87e-30	0.138422	0.985	0.954	7.86e-26		PLK4	2.76e-62	-0.109191	0.099	0.425	5.61e-58		BCAS2	6.93106e-61	-0.157475	0.603	0.773	1.34643e-56
AL590666.2	9.92e-16	0.0235799	0.17	0.107	2.01e-11		SNHG30	1.92e-12	0.0374987	0.531	0.371	3.89e-08		GSTP1	1.27e-20	0.102119	1	1	2.57e-16		POLDIP2	3.6e-22	-0.112531	0.799	0.829	7.32e-18		SRSF11	4.66e-30	-0.147305	0.93	0.923	9.46e-26		ZADH2	3.39e-62	-0.122128	0.153	0.522	6.88e-58		KDM2A	7.52794e-61	0.227123	0.855	0.719	1.46238e-56
C6orf141	1.01e-15	0.0161021	0.214	0.141	2.04e-11		SERBP1	1.99e-12	-0.112589	0.991	0.97	4.03e-08		GADD45GIP1	1.28e-20	-0.11582	1	0.999	2.6e-16		MRFAP1	3.72e-22	-0.121602	0.931	0.922	7.55e-18		DCUN1D5	4.67e-30	-0.162093	0.854	0.891	9.48e-26		CRLS1	3.43e-62	-0.212485	0.378	0.822	6.97e-58		OGFR	1.01267e-60	0.204843	0.913	0.817	1.96722e-56
BSDC1	1.04e-15	0.0268157	0.309	0.223	2.11e-11		BBIP1	2e-12	0.028881	0.53	0.359	4.05e-08		RNMT	1.32e-20	0.136839	0.914	0.827	2.68e-16		UBALD1	3.85e-22	0.0968839	0.642	0.582	7.81e-18		PSMA1	5.31e-30	-0.128369	0.958	0.939	1.08e-25		MPHOSPH10	3.61e-62	-0.224722	0.422	0.86	7.32e-58		EBP	1.17483e-60	-0.205989	0.835	0.888	2.28222e-56
PRAG1	1.09e-15	0.0328495	0.288	0.207	2.22e-11		ACAP1	2.02e-12	0.0186432	0.102	0.044	4.1e-08		IPO5	1.36e-20	-0.160038	0.94	0.948	2.75e-16		SEC61B	3.85e-22	0.0690883	0.989	0.964	7.81e-18		ZSWIM6	6.04e-30	0.0752902	0.227	0.142	1.23e-25		TAF7	3.73e-62	-0.233001	0.409	0.842	7.57e-58		RPS24	1.22802e-60	0.156846	0.993	0.993	2.38555e-56
EWSR1	1.17e-15	-0.128923	0.943	0.925	2.37e-11		INO80C	2.06e-12	0.0562812	0.667	0.489	4.17e-08		CEBPG	1.46e-20	0.13753	0.887	0.784	2.97e-16		UBL4A	4.39e-22	-0.0959446	0.489	0.562	8.92e-18		IVNS1ABP	6.05e-30	-0.0868692	0.241	0.367	1.23e-25		IVNS1ABP	3.96e-62	-0.116665	0.125	0.471	8.03e-58		HSP90B1	1.25247e-60	-0.30648	0.975	0.978	2.43305e-56
LUC7L3	1.18e-15	0.0421175	0.9	0.86	2.39e-11		CSNK1E	2.08e-12	0.0391176	0.837	0.664	4.21e-08		RUNX1	1.51e-20	0.0967043	0.488	0.31	3.07e-16		USP22	5.05e-22	-0.150845	0.694	0.75	1.02e-17		TMEM189	6.57e-30	0.125151	0.571	0.506	1.33e-25		UBB	4.11e-62	0.314441	0.997	1	8.33e-58		RPL22	1.26325e-60	0.160481	0.987	0.984	2.45398e-56
PBX4	1.28e-15	0.0290265	0.244	0.168	2.6e-11		SERINC1	2.14e-12	0.0306695	0.499	0.344	4.35e-08		MRFAP1	1.53e-20	-0.141806	0.995	0.993	3.11e-16		HSPA4	5.35e-22	-0.131641	0.921	0.913	1.09e-17		DPM3	6.78e-30	0.130626	0.838	0.805	1.38e-25		GINS3	4.4e-62	-0.103759	0.117	0.461	8.93e-58		NASP	1.72075e-60	-0.333059	0.85	0.885	3.34273e-56
PCLAF	1.43e-15	0.0902077	0.964	0.922	2.9e-11		VEGFA	2.17e-12	0.0578098	0.459	0.304	4.4e-08		ELL2	1.53e-20	0.0770661	0.462	0.276	3.11e-16		TCERG1	5.64e-22	-0.124362	0.802	0.826	1.15e-17		CUTA	7e-30	0.128865	0.964	0.925	1.42e-25		CWC22	4.68e-62	-0.145666	0.237	0.661	9.5e-58		TM4SF1	2.68551e-60	0.34178	0.982	0.969	5.21688e-56
OCIAD2	1.52e-15	0.0680404	0.912	0.852	3.08e-11		TRAM2-AS1	2.21e-12	0.0235504	0.207	0.114	4.49e-08		NOL9	1.55e-20	-0.143994	0.808	0.856	3.14e-16		CMC2	5.68e-22	0.0960145	0.957	0.913	1.15e-17		CAPN2	9.88e-30	-0.157096	0.866	0.886	2.01e-25		MFSD5	4.85e-62	-0.171915	0.32	0.771	9.85e-58		ELF3-AS1	2.77714e-60	0.124728	0.528	0.271	5.39488e-56
SSRP1	1.64e-15	-0.109955	0.965	0.934	3.33e-11		HOXB9	2.23e-12	0.034616	0.426	0.281	4.52e-08		AKR1A1	1.61e-20	-0.152544	0.975	0.981	3.27e-16		MKX	5.8e-22	-0.0525013	0.168	0.239	1.18e-17		MICA	1.04e-29	0.142793	0.77	0.726	2.11e-25		DAXX	5.01e-62	-0.214443	0.387	0.822	1.02e-57		ITPA	2.85221e-60	-0.230933	0.85	0.918	5.5407e-56
RGS10	1.81e-15	0.0848882	0.946	0.894	3.67e-11		RRP8	2.27e-12	0.0175341	0.498	0.335	4.6e-08		TMEM258	1.61e-20	0.118676	1	1	3.27e-16		MARCKSL1	5.89e-22	-0.122443	0.938	0.907	1.19e-17		SOCS1	1.07e-29	0.0655748	0.174	0.097	2.17e-25		TWNK	5.95e-62	-0.149713	0.232	0.652	1.21e-57		UBE2V2	3.1678e-60	-0.227829	0.914	0.934	6.15376e-56
MED29	2.07e-15	0.0352549	0.612	0.51	4.2e-11		CBWD1	2.49e-12	0.0319627	0.563	0.404	5.05e-08		MALSU1	1.62e-20	-0.139882	0.992	0.997	3.29e-16		ADH5	6.14e-22	-0.10551	0.924	0.906	1.25e-17		CCDC71	1.16e-29	-0.0805784	0.342	0.472	2.36e-25		PTPMT1	7.43e-62	-0.289295	0.656	0.951	1.51e-57		LTBP3	3.86301e-60	0.259197	0.931	0.882	7.50429e-56
BRK1	2.15e-15	0.088059	0.96	0.907	4.37e-11		SNRPD2	2.51e-12	0.0724271	0.994	0.975	5.08e-08		UNC93B1	1.72e-20	-0.135526	0.638	0.722	3.48e-16		SSRP1	6.3e-22	-0.110579	0.955	0.934	1.28e-17		FAM174C	1.19e-29	-0.143816	0.922	0.914	2.42e-25		TRMT5	9.56e-62	-0.133367	0.191	0.58	1.94e-57		RPN1	4.13358e-60	-0.267599	0.966	0.975	8.02989e-56
ILVBL	2.25e-15	-0.107443	0.685	0.697	4.58e-11		UTP25	2.57e-12	0.0404052	0.395	0.26	5.21e-08		LETM2	1.85e-20	0.121785	0.794	0.631	3.76e-16		CD9	6.37e-22	0.0875247	0.965	0.925	1.29e-17		SSRP1	1.26e-29	-0.144193	0.947	0.934	2.55e-25		MRPL38	9.95e-62	-0.286767	0.906	0.996	2.02e-57		ZNF292	4.30028e-60	0.166846	0.786	0.594	8.35373e-56
CRB3	2.34e-15	0.0664235	0.588	0.492	4.75e-11		C12orf4	2.63e-12	0.0159895	0.248	0.143	5.35e-08		CCN2	1.87e-20	0.0861572	0.244	0.11	3.79e-16		HP1BP3	7.74e-22	-0.13894	0.913	0.909	1.57e-17		C4orf3	1.26e-29	0.111583	0.838	0.798	2.56e-25		GCFC2	1e-61	-0.125559	0.185	0.576	2.04e-57		ERI3	5.36563e-60	-0.222816	0.892	0.92	1.04233e-55
CASC19	2.34e-15	-0.00202249	0.269	0.186	4.76e-11		WDR34	2.83e-12	-0.174937	0.958	0.904	5.75e-08		GOLM1	1.88e-20	-0.150119	0.839	0.879	3.82e-16		HRH1	8.2e-22	0.0233823	0.151	0.092	1.66e-17		SFPQ	1.45e-29	-0.150833	0.969	0.956	2.94e-25		SUMF1	1.19e-61	-0.116665	0.15	0.513	2.42e-57		MPRIP	5.5102e-60	0.185464	0.731	0.538	1.07041e-55
POLR2K	2.45e-15	0.0594856	0.959	0.914	4.97e-11		SELENOW	2.99e-12	0.110671	0.988	0.943	6.07e-08		STT3B	1.95e-20	-0.132421	0.847	0.874	3.96e-16		PCBP1	8.75e-22	-0.0993669	0.966	0.937	1.78e-17		STC2	1.62e-29	0.0927878	0.544	0.466	3.3e-25		AVEN	1.26e-61	-0.128698	0.178	0.562	2.56e-57		PHLDB1	5.57214e-60	0.190128	0.813	0.657	1.08244e-55
MRPS35	2.45e-15	-0.100461	0.906	0.883	4.98e-11		ZNF706	3.09e-12	0.0953553	0.983	0.939	6.28e-08		LRRC47	2.11e-20	-0.135557	0.717	0.777	4.29e-16		USP1	9.29e-22	-0.1162	0.702	0.761	1.89e-17		CDCA8	1.85e-29	-0.183828	0.702	0.777	3.75e-25		KIFC1	1.4e-61	-0.252818	0.438	0.871	2.84e-57		SPIRE2	6.01696e-60	0.131321	0.525	0.277	1.16885e-55
TMEM41B	2.49e-15	0.0284134	0.526	0.425	5.05e-11		ARC	3.67e-12	0.0316048	0.362	0.231	7.45e-08		RPS28	2.23e-20	0.0983129	1	1	4.52e-16		HSPB11	9.79e-22	0.0801965	0.924	0.878	1.99e-17		PAICS	1.93e-29	-0.163376	0.916	0.916	3.92e-25		SNUPN	1.4e-61	-0.146246	0.22	0.628	2.85e-57		SCNN1A	6.61706e-60	0.189458	0.878	0.775	1.28543e-55
H1FX	2.53e-15	0.121839	0.95	0.9	5.13e-11		PRRT3	3.85e-12	0.0165762	0.209	0.115	7.82e-08		EEF1A2	2.42e-20	-0.163077	0.999	1	4.92e-16		RNF24	1.02e-21	0.0422705	0.179	0.118	2.06e-17		NDUFB11	2.67e-29	0.10428	0.984	0.95	5.41e-25		SRP72	1.51e-61	-0.29581	0.778	0.981	3.06e-57		CALM2	8.5696e-60	-0.361108	0.974	0.974	1.66473e-55
ZBTB10	2.53e-15	0.0193171	0.217	0.145	5.14e-11		MBNL2	3.87e-12	0.0194576	0.5	0.339	7.86e-08		IGFBP2	2.46e-20	-0.146794	0.999	0.999	4.99e-16		LYST	1.09e-21	0.0335271	0.14	0.084	2.22e-17		INSIG2	2.72e-29	0.102052	0.234	0.149	5.52e-25		B4GALT2	1.58e-61	-0.227328	0.439	0.878	3.2e-57		TNF	9.11468e-60	0.110487	0.153	0.002	1.77062e-55
IRF2	2.59e-15	0.0274439	0.182	0.119	5.27e-11		SNRPE	3.88e-12	0.0696927	0.993	0.967	7.88e-08		HIST1H3B	2.49e-20	0.131804	0.624	0.42	5.05e-16		SUN1	1.17e-21	0.0562103	0.623	0.55	2.37e-17		MRS2	3.05e-29	-0.119969	0.479	0.612	6.19e-25		PCCB	1.59e-61	-0.155631	0.257	0.689	3.23e-57		RDH14	1.01837e-59	-0.155681	0.552	0.739	1.97829e-55
ACTR3	2.63e-15	-0.127659	0.886	0.864	5.33e-11		RPL22L1	3.93e-12	0.0699566	0.995	0.981	7.99e-08		HIVEP1	2.54e-20	0.0554569	0.297	0.146	5.16e-16		GTPBP6	1.58e-21	-0.0888504	0.522	0.592	3.21e-17		C2CD2L	3.39e-29	0.0658319	0.241	0.156	6.88e-25		RNF181	1.63e-61	0.394744	0.881	0.943	3.31e-57		NDUFB4	1.09283e-59	-0.210605	0.973	0.97	2.12294e-55
DEPDC1	2.65e-15	-0.108337	0.646	0.663	5.38e-11		CCT8	3.98e-12	-0.120892	0.985	0.948	8.09e-08		UNC119	2.86e-20	-0.132194	0.786	0.838	5.81e-16		DDX39A	1.61e-21	-0.120854	0.889	0.883	3.26e-17		ABT1	3.55e-29	-0.13146	0.616	0.731	7.2e-25		EXOSC8	1.8e-61	-0.28389	0.721	0.969	3.64e-57		VPS25	1.13054e-59	-0.236922	0.806	0.891	2.19619e-55
SLIRP	2.67e-15	0.0404768	0.99	0.962	5.41e-11		EDF1	4.12e-12	0.101377	0.991	0.951	8.37e-08		BRD8	2.98e-20	-0.132989	0.493	0.592	6.05e-16		ELK3	1.63e-21	0.0380629	0.44	0.358	3.31e-17		PSMD4	3.68e-29	-0.141287	0.935	0.923	7.47e-25		MRPL39	1.82e-61	-0.223783	0.442	0.873	3.7e-57		STRAP	1.70767e-59	-0.237858	0.966	0.969	3.31732e-55
RGS20	2.83e-15	0.0248855	0.245	0.169	5.75e-11		ARNTL	4.19e-12	0.0313251	0.254	0.15	8.5e-08		HDGFL2	3e-20	-0.139896	0.826	0.86	6.09e-16		PIM1	1.67e-21	0.0513848	0.223	0.156	3.4e-17		DUS3L	3.8e-29	-0.108333	0.453	0.585	7.72e-25		THAP7	2.16e-61	-0.200449	0.381	0.833	4.38e-57		NUDT1	1.73716e-59	-0.250215	0.827	0.883	3.3746e-55
ATOX1	2.96e-15	0.065611	0.945	0.89	6.02e-11		AC018521.5	4.22e-12	0.0131049	0.402	0.263	8.57e-08		SAV1	3.26e-20	0.143747	0.864	0.73	6.62e-16		PPA1	1.68e-21	-0.0834594	0.974	0.946	3.4e-17		JUP	3.85e-29	0.11124	0.672	0.616	7.81e-25		PYGL	2.68e-61	-0.307648	0.722	0.969	5.45e-57		MALSU1	3.10564e-59	-0.23304	0.923	0.93	6.03302e-55
PPP1R14B-AS1	3.13e-15	0.0246706	0.397	0.299	6.36e-11		AL035446.2	4.38e-12	0.0280418	0.38	0.253	8.89e-08		LYPLA2	3.86e-20	-0.153026	0.937	0.952	7.84e-16		UPP1	1.69e-21	0.0693673	0.511	0.439	3.43e-17		AP5S1	4.17e-29	-0.0615185	0.185	0.298	8.47e-25		RNF139	3.02e-61	-0.137931	0.207	0.603	6.13e-57		SPRED2	4.51172e-59	0.219428	0.841	0.685	8.76447e-55
THUMPD3-AS1	3.15e-15	0.0165942	0.259	0.181	6.4e-11		TRAF4	4.39e-12	0.0654174	0.869	0.725	8.91e-08		MRPL41	3.99e-20	-0.120974	1	1	8.1e-16		ANXA7	1.81e-21	-0.112883	0.826	0.843	3.67e-17		NDUFS5	4.52e-29	0.095949	0.99	0.968	9.17e-25		CNOT7	3.62e-61	-0.272353	0.672	0.966	7.34e-57		C1D	4.80556e-59	-0.175244	0.771	0.856	9.33528e-55
COX16	3.28e-15	0.0719439	0.947	0.899	6.65e-11		KHDRBS1	4.53e-12	-0.155526	0.969	0.933	9.19e-08		MFSD5	4.9e-20	-0.123513	0.707	0.771	9.95e-16		EGFR	1.83e-21	0.0550036	0.535	0.466	3.72e-17		FAM43A	4.59e-29	0.0523551	0.166	0.091	9.32e-25		RAD50	3.75e-61	-0.225612	0.447	0.871	7.61e-57		MRPL50	5.66337e-59	-0.195783	0.78	0.868	1.10017e-54
THOC3	3.55e-15	-0.119142	0.9	0.868	7.21e-11		KIAA1143	4.65e-12	0.0410923	0.704	0.528	9.44e-08		GABARAPL1	5.67e-20	0.0936541	0.445	0.269	1.15e-15		TMEM41B	1.88e-21	0.0628141	0.495	0.425	3.81e-17		RFC4	4.81e-29	-0.150175	0.679	0.762	9.76e-25		TIMM17A	4.02e-61	-0.290958	0.886	0.994	8.16e-57		HES1	6.22711e-59	-0.322945	0.903	0.924	1.20968e-54
GATAD2B	3.93e-15	0.0200544	0.339	0.251	7.97e-11		NRARP	4.73e-12	0.0421867	0.581	0.411	9.6e-08		NFKBIB	5.72e-20	0.141476	0.95	0.875	1.16e-15		ELMSAN1	1.92e-21	0.0512861	0.326	0.254	3.89e-17		S100A13	4.91e-29	0.125986	0.969	0.938	9.96e-25		ATP5F1C	5.16e-61	-0.271008	0.953	0.999	1.05e-56		MAGOHB	6.44646e-59	-0.214011	0.772	0.847	1.25229e-54
KIF9	3.99e-15	0.0471956	0.719	0.61	8.1e-11		CDK1	4.86e-12	0.106465	0.926	0.807	9.87e-08		NUDCD2	5.89e-20	-0.144685	0.972	0.969	1.19e-15		EFR3A	1.97e-21	-0.104057	0.701	0.74	4e-17		ATF4	5.16e-29	-0.158001	0.779	0.843	1.05e-24		ALYREF	5.24e-61	-0.221173	0.997	1	1.06e-56		SNRPA1	1.06841e-58	-0.260929	0.946	0.944	2.07548e-54
SNHG6	4.03e-15	0.0444776	0.991	0.968	8.18e-11		ITGAV	5.27e-12	0.0106811	0.343	0.218	1.07e-07		RND3	6.49e-20	0.0824902	0.497	0.312	1.32e-15		UBXN4	2.03e-21	-0.116748	0.827	0.849	4.11e-17		MED31	5.24e-29	0.113142	0.654	0.594	1.06e-24		TMEM258	5.53e-61	0.333928	0.992	1	1.12e-56		FABP5	1.08975e-58	-0.37388	0.939	0.939	2.11695e-54
DPH7	4.04e-15	-0.110977	0.701	0.715	8.2e-11		ZNF620	5.41e-12	0.0199304	0.279	0.169	1.1e-07		KIAA1217	6.86e-20	0.0376003	0.188	0.072	1.39e-15		RPL22	2.1e-21	0.044116	0.994	0.982	4.26e-17		FJX1	5.58e-29	-0.0754445	0.189	0.3	1.13e-24		HDHD5	5.62e-61	-0.271591	0.676	0.964	1.14e-56		SPTBN1	1.10573e-58	0.235875	0.933	0.894	2.14799e-54
H2AFZ	4.08e-15	-0.080543	0.993	0.977	8.29e-11		SF3B2	5.53e-12	-0.109553	0.99	0.956	1.12e-07		SLC35D2	7.36e-20	-0.133712	0.683	0.741	1.49e-15		RBFA	2.24e-21	-0.117154	0.733	0.771	4.54e-17		ATG5	6.56e-29	-0.11748	0.542	0.662	1.33e-24		KBTBD4	5.63e-61	-0.103418	0.079	0.381	1.14e-56		PSMD13	1.41267e-58	-0.237138	0.932	0.94	2.74424e-54
C1orf52	4.17e-15	0.0677552	0.825	0.747	8.46e-11		CLDND1	5.57e-12	0.0886553	0.965	0.877	1.13e-07		IRF2BP2	7.4e-20	0.0868523	0.61	0.409	1.5e-15		CYTH1	2.31e-21	0.0454044	0.238	0.169	4.69e-17		ZNF518A	8.02e-29	-0.109241	0.342	0.478	1.63e-24		CYP24A1	7.13e-61	-0.180171	0.188	0.557	1.45e-56		TRIR	1.50797e-58	-0.229948	0.965	0.971	2.92939e-54
KLF2	4.47e-15	0.0742624	0.598	0.499	9.08e-11		BANF1	5.87e-12	0.0945667	0.988	0.955	1.19e-07		ZBTB7A	8.14e-20	-0.1426	0.898	0.925	1.65e-15		MAP3K14	2.31e-21	0.0440427	0.182	0.12	4.69e-17		RPL10	1.03e-28	0.0760984	0.997	0.99	2.09e-24		RPL12	7.26e-61	0.172504	1	1	1.47e-56		EEPD1	1.62825e-58	0.135661	0.606	0.354	3.16305e-54
TRIM15	4.48e-15	0.023189	0.121	0.071	9.1e-11		ITPRID2	5.9e-12	-0.17803	0.988	0.96	1.2e-07		HRH1	8.16e-20	0.0501027	0.261	0.123	1.66e-15		CDCA8	2.31e-21	-0.14789	0.746	0.777	4.7e-17		RGS19	1.13e-28	-0.129413	0.525	0.64	2.28e-24		ZNF7	7.78e-61	-0.137822	0.212	0.613	1.58e-56		MICOS13	1.85388e-58	-0.218519	0.933	0.948	3.60135e-54
LDHA	4.62e-15	-0.0734918	0.991	0.964	9.39e-11		DPM2	5.92e-12	0.109583	0.958	0.869	1.2e-07		SMARCB1	9.71e-20	-0.140328	0.984	0.987	1.97e-15		SNU13	2.32e-21	0.0748216	0.987	0.966	4.7e-17		LUZP1	1.24e-28	0.106877	0.52	0.442	2.53e-24		E2F5	7.81e-61	-0.117826	0.1	0.419	1.59e-56		ATF5	2.04154e-58	-0.203672	0.682	0.813	3.9659e-54
TCF7L2	5.28e-15	-0.176094	0.771	0.758	1.07e-10		P4HB	6.41e-12	-0.116542	0.996	0.968	1.3e-07		TSSC4	9.99e-20	-0.128421	0.812	0.861	2.03e-15		JUP	2.34e-21	0.0591711	0.681	0.616	4.76e-17		SEH1L	1.39e-28	-0.141545	0.587	0.696	2.83e-24		MIS18BP1	8.34e-61	-0.218778	0.403	0.841	1.69e-56		FAM53C	2.11261e-58	0.137603	0.599	0.361	4.10395e-54
NDUFS5	5.45e-15	0.0639566	0.991	0.968	1.11e-10		MRPL47	6.48e-12	0.0838368	0.951	0.872	1.31e-07		SORD	1.01e-19	-0.151173	0.928	0.933	2.05e-15		DNMBP	2.44e-21	0.0474934	0.44	0.359	4.96e-17		ILF2	1.44e-28	-0.135416	0.944	0.927	2.93e-24		TRNT1	8.9e-61	-0.118905	0.174	0.556	1.81e-56		CAPZA2	2.3279e-58	-0.220398	0.948	0.949	4.52218e-54
ARHGAP12	5.49e-15	-0.135616	0.593	0.612	1.11e-10		CYB5B	6.63e-12	-0.186675	0.97	0.911	1.35e-07		RPS11	1.01e-19	0.101001	1	1	2.05e-15		LSM3	2.47e-21	0.0602656	0.956	0.92	5.02e-17		TMEM165	1.5e-28	-0.129219	0.65	0.76	3.04e-24		ZBTB2	1.1e-60	-0.0906291	0.037	0.297	2.23e-56		PYM1	3.2268e-58	-0.211406	0.789	0.872	6.26838e-54
ISG20	5.5e-15	0.0208036	0.164	0.104	1.12e-10		RALY-AS1	6.7e-12	0.0241933	0.19	0.103	1.36e-07		HTR7	1.05e-19	-0.103236	0.27	0.418	2.12e-15		AC006329.1	2.7e-21	-0.0938411	0.479	0.558	5.48e-17		SLC10A4	1.58e-28	-0.0712355	0.268	0.39	3.22e-24		CENPV	1.35e-60	-0.295822	0.668	0.963	2.74e-56		FBL	3.75038e-58	-0.277882	0.974	0.971	7.28549e-54
SEC61B	5.51e-15	0.0630214	0.99	0.964	1.12e-10		DDX58	6.71e-12	0.0143956	0.116	0.053	1.36e-07		KIF1C	1.05e-19	-0.144739	0.783	0.83	2.14e-15		FGFBP1	2.98e-21	0.0449117	0.227	0.158	6.04e-17		CCDC12	1.65e-28	-0.144066	0.713	0.804	3.34e-24		RPL7L1	1.47e-60	-0.260523	0.601	0.942	2.98e-56		AKR1C3	4.37693e-58	-0.285156	0.543	0.731	8.50262e-54
ADGRG6	5.63e-15	0.0312612	0.466	0.369	1.14e-10		SLC16A9	6.82e-12	0.0192653	0.246	0.143	1.38e-07		SSSCA1-AS1	1.05e-19	0.0294622	0.107	0.026	2.14e-15		CLIP2	3.41e-21	0.0672176	0.271	0.201	6.93e-17		ZNF146	1.91e-28	-0.126157	0.504	0.635	3.88e-24		EID2	1.57e-60	-0.193148	0.33	0.779	3.18e-56		RIPK4	5.30749e-58	0.121958	0.547	0.295	1.03103e-53
RCN1	5.9e-15	-0.108523	0.867	0.858	1.2e-10		FAM83G	7.27e-12	0.00930907	0.485	0.319	1.47e-07		RPL27	1.07e-19	0.0770832	1	1	2.18e-15		CTTNBP2NL	3.65e-21	0.0399057	0.2	0.136	7.4e-17		THOC3	1.96e-28	-0.144619	0.848	0.868	3.99e-24		ZBTB1	1.64e-60	-0.103643	0.045	0.312	3.32e-56		BCAR1	6.922e-58	0.219374	0.873	0.787	1.34467e-53
JAG1	5.95e-15	0.0219514	0.246	0.172	1.21e-10		TES	7.39e-12	0.0710267	0.812	0.643	1.5e-07		CTCF	1.08e-19	-0.142895	0.87	0.907	2.2e-15		CKAP2	3.84e-21	-0.130439	0.71	0.749	7.79e-17		ARPC1A	2.11e-28	-0.134621	0.898	0.907	4.28e-24		ZNF574	1.81e-60	-0.122929	0.183	0.567	3.67e-56		LIPT2	6.95901e-58	-0.118686	0.256	0.498	1.35186e-53
RAB30-DT	5.99e-15	0.0205566	0.362	0.272	1.22e-10		RPLP1	7.65e-12	0.0758311	0.998	0.996	1.55e-07		RIOX2	1.09e-19	-0.130881	0.693	0.757	2.22e-15		DRG1	3.89e-21	-0.0983394	0.811	0.832	7.9e-17		OXLD1	2.2e-28	-0.145996	0.675	0.772	4.46e-24		NUP62	1.86e-60	-0.206259	0.371	0.813	3.78e-56		EMC3	7.26102e-58	-0.148185	0.528	0.718	1.41053e-53
CD9	6.64e-15	0.0695973	0.967	0.925	1.35e-10		GORAB	7.78e-12	0.0280052	0.147	0.075	1.58e-07		NCLN	1.29e-19	-0.152409	0.902	0.918	2.61e-15		SCO1	3.9e-21	-0.0987079	0.579	0.652	7.92e-17		RPA2	2.32e-28	-0.12404	0.612	0.73	4.71e-24		OLA1	1.93e-60	-0.28956	0.903	0.997	3.91e-56		TFG	7.53348e-58	-0.237171	0.925	0.94	1.46345e-53
RNPEP	6.74e-15	-0.123328	0.787	0.777	1.37e-10		PXDC1	8e-12	0.0137695	0.217	0.122	1.62e-07		ZFYVE21	1.33e-19	-0.131433	0.752	0.812	2.7e-15		RGS19	4.07e-21	-0.110257	0.581	0.64	8.27e-17		CDK4	2.7e-28	-0.124278	0.957	0.928	5.48e-24		HDAC2	2.39e-60	-0.279851	0.805	0.982	4.86e-56		MRPL18	7.53603e-58	-0.250066	0.925	0.928	1.46395e-53
FKBP2	7.04e-15	0.06013	0.745	0.649	1.43e-10		SLC41A2	8.14e-12	0.0111441	0.111	0.05	1.65e-07		NCEH1	1.42e-19	0.0865038	0.577	0.384	2.88e-15		RPL5	4.26e-21	-0.0572577	0.996	0.981	8.64e-17		THAP7	2.77e-28	-0.116005	0.558	0.675	5.62e-24		TMEM70	2.45e-60	-0.297082	0.832	0.991	4.98e-56		MGST1	8.14424e-58	-0.280104	0.973	0.968	1.5821e-53
FGD6	7.18e-15	0.0220348	0.203	0.138	1.46e-10		CAMTA1	8.32e-12	0.0822241	0.932	0.82	1.69e-07		DPH7	1.46e-19	-0.145158	0.821	0.867	2.96e-15		SSH1	4.41e-21	0.0352693	0.423	0.341	8.95e-17		RGS10	2.78e-28	0.128497	0.932	0.894	5.63e-24		BCCIP	3.2e-60	-0.287889	0.854	0.992	6.5e-56		RP9	8.22073e-58	0.219005	0.931	0.886	1.59696e-53
CAVIN1	7.19e-15	0.0530216	0.887	0.821	1.46e-10		HAGHL	8.66e-12	-0.165635	0.67	0.666	1.76e-07		RPN1	1.48e-19	-0.138999	0.994	0.996	3.01e-15		GIPC1	4.62e-21	0.0881565	0.839	0.777	9.37e-17		CCT7	2.81e-28	-0.132021	0.965	0.949	5.7e-24		ELP6	3.25e-60	-0.210308	0.391	0.83	6.59e-56		RAB5C	8.38224e-58	-0.215781	0.951	0.957	1.62833e-53
MOSMO	7.65e-15	0.0328416	0.624	0.526	1.55e-10		CCDC71L	8.67e-12	0.0390581	0.457	0.308	1.76e-07		CNOT11	1.64e-19	-0.134974	0.776	0.801	3.33e-15		FAM104A	4.66e-21	0.077863	0.806	0.757	9.47e-17		DRG1	2.86e-28	-0.123936	0.768	0.832	5.81e-24		DRG1	3.74e-60	-0.264046	0.624	0.956	7.59e-56		MT-ND4	8.41587e-58	0.199543	0.985	0.986	1.63487e-53
ORMDL2	8.18e-15	0.0621204	0.736	0.632	1.66e-10		BABAM2	8.95e-12	0.0171137	0.281	0.17	1.82e-07		HSPA1B	1.67e-19	0.200853	0.938	0.925	3.39e-15		PNN	5.14e-21	-0.139706	0.866	0.88	1.04e-16		ILF3	2.98e-28	-0.151768	0.901	0.913	6.06e-24		FABP5	4.12e-60	-0.232488	0.999	1	8.37e-56		REXO2	1.10965e-57	-0.238279	0.962	0.962	2.1556e-53
TMEM205	8.41e-15	0.0596983	0.82	0.732	1.71e-10		MAPRE2	9.15e-12	0.0112817	0.386	0.25	1.86e-07		CCT3	1.7e-19	-0.105102	1	1	3.45e-15		POLR1C	7.08e-21	-0.109382	0.741	0.782	1.44e-16		ZC3HC1	3.04e-28	-0.0856501	0.298	0.426	6.16e-24		MFSD1	4.25e-60	-0.115386	0.135	0.481	8.63e-56		WDR61	1.16646e-57	-0.215256	0.858	0.906	2.26596e-53
WDR47	8.42e-15	0.0218751	0.161	0.103	1.71e-10		PLEK2	9.28e-12	0.107534	0.875	0.75	1.88e-07		GALK1	1.73e-19	-0.147064	0.824	0.867	3.52e-15		SNHG15	7.09e-21	-0.141302	0.828	0.868	1.44e-16		BANF1	3.22e-28	0.111801	0.986	0.955	6.53e-24		MAT2B	4.53e-60	-0.184591	0.346	0.791	9.19e-56		PVR	1.19287e-57	0.212516	0.86	0.726	2.31728e-53
HTR7	8.45e-15	-0.0711096	0.222	0.286	1.72e-10		C19orf73	9.41e-12	0.0128512	0.13	0.063	1.91e-07		ARF1	1.74e-19	-0.128479	0.999	1	3.53e-15		ATG2A	7.13e-21	0.0438631	0.193	0.131	1.45e-16		EXOSC9	3.27e-28	-0.139101	0.722	0.812	6.63e-24		GTPBP6	4.95e-60	-0.178981	0.322	0.759	1e-55		SDE2	1.51897e-57	0.127385	0.548	0.293	2.95074e-53
CRTAP	1.04e-14	-0.130937	0.819	0.805	2.12e-10		ZFPM1	9.65e-12	0.0727641	0.821	0.671	1.96e-07		TEDC1	1.76e-19	-0.145671	0.816	0.853	3.57e-15		ARL6IP1	7.56e-21	-0.133289	0.962	0.938	1.53e-16		GTPBP6	3.4e-28	-0.101464	0.464	0.592	6.9e-24		USP24	5.18e-60	-0.119676	0.149	0.503	1.05e-55		SUMO3	1.58871e-57	-0.222014	0.93	0.943	3.08622e-53
POLD4	1.05e-14	0.0456873	0.677	0.573	2.12e-10		RPS11	1.01e-11	0.0510932	0.994	0.981	2.05e-07		C3orf52	1.85e-19	0.0826729	0.531	0.342	3.75e-15		ATF5	7.6e-21	-0.11852	0.574	0.642	1.54e-16		POLD4	3.42e-28	0.136741	0.634	0.573	6.94e-24		CDK12	6.38e-60	-0.229372	0.435	0.861	1.29e-55		MRPL39	1.58912e-57	-0.130401	0.358	0.587	3.08703e-53
CDKN2B	1.07e-14	0.0203776	0.102	0.056	2.16e-10		IDS	1.04e-11	0.0375175	0.584	0.411	2.1e-07		PRRX2	1.98e-19	-0.128057	0.627	0.704	4.01e-15		CCT7	7.71e-21	-0.100953	0.971	0.949	1.56e-16		RRP1	3.66e-28	-0.145374	0.716	0.794	7.42e-24		DENND5B	6.45e-60	-0.127515	0.135	0.475	1.31e-55		SNRPA	1.63484e-57	-0.231021	0.939	0.945	3.17584e-53
GTSF1	1.15e-14	0.0674338	0.971	0.932	2.33e-10		EIF6	1.08e-11	0.104428	0.993	0.945	2.2e-07		MRPL34	2.08e-19	-0.145088	0.983	0.993	4.22e-15		DIMT1	8.94e-21	-0.102766	0.771	0.795	1.81e-16		ATOX1	3.82e-28	0.127723	0.921	0.89	7.76e-24		ARRDC2	7.04e-60	-0.106722	0.107	0.432	1.43e-55		TPPP	1.73661e-57	0.124068	0.539	0.285	3.37355e-53
NIPAL1	1.22e-14	0.013955	0.214	0.143	2.47e-10		PANX1	1.14e-11	0.0383546	0.448	0.301	2.31e-07		RABEPK	2.52e-19	-0.14573	0.946	0.953	5.11e-15		C11orf24	8.98e-21	0.0818277	0.82	0.778	1.82e-16		CDKN2D	4.33e-28	0.1454	0.562	0.495	8.8e-24		INTS14	7.33e-60	-0.132266	0.209	0.614	1.49e-55		TMBIM4	2.3124e-57	-0.232241	0.933	0.949	4.49207e-53
TSC22D2	1.3e-14	0.0207829	0.34	0.251	2.64e-10		SOD2	1.18e-11	0.123074	0.935	0.827	2.39e-07		IVD	2.52e-19	-0.128532	0.615	0.703	5.12e-15		SENP6	9.29e-21	-0.136438	0.73	0.772	1.88e-16		SSR4	4.48e-28	0.120129	0.982	0.946	9.09e-24		NFIC	8.03e-60	-0.287691	0.734	0.98	1.63e-55		RER1	3.04563e-57	-0.217631	0.952	0.958	5.91644e-53
LRRC8A	1.34e-14	0.0216268	0.302	0.221	2.71e-10		MEAK7	1.2e-11	0.0234853	0.38	0.255	2.44e-07		CARMIL2	2.58e-19	-0.149584	0.773	0.817	5.24e-15		PFDN2	9.8e-21	0.0786759	0.984	0.953	1.99e-16		NDUFB1	4.52e-28	0.0857715	0.772	0.74	9.17e-24		RNF138	8.05e-60	-0.170529	0.3	0.731	1.63e-55		PDIA6	3.84197e-57	-0.2435	0.975	0.974	7.46342e-53
TMEM50A	1.36e-14	0.068592	0.893	0.812	2.76e-10		RAB3IP	1.24e-11	0.0537633	0.433	0.298	2.52e-07		GPX4	2.59e-19	0.113891	1	1	5.26e-15		LAMTOR1	1.17e-20	-0.0818873	0.946	0.914	2.37e-16		KLHL42	4.73e-28	-0.0798015	0.249	0.373	9.6e-24		COPS7A	8.19e-60	-0.224805	0.423	0.857	1.66e-55		RPLP1	4.79272e-57	0.165638	0.998	0.998	9.31035e-53
NFIL3	1.42e-14	0.0281002	0.366	0.277	2.89e-10		VDAC2	1.28e-11	-0.0787232	0.995	0.951	2.6e-07		MLEC	2.6e-19	-0.138388	0.986	0.989	5.28e-15		PSMD4	1.22e-20	-0.105489	0.945	0.923	2.47e-16		LAMTOR5	5.74e-28	0.110733	0.979	0.946	1.17e-23		SLK	8.21e-60	-0.193007	0.334	0.773	1.67e-55		AZIN1	4.92288e-57	0.196268	0.839	0.717	9.56319e-53
EPCAM	1.43e-14	-0.103087	0.96	0.925	2.9e-10		ELF4	1.32e-11	0.0279784	0.435	0.286	2.68e-07		PTPMT1	2.96e-19	-0.14613	0.951	0.951	6.01e-15		RUNX1	1.47e-20	0.0273865	0.316	0.243	2.99e-16		FOXC1	5.78e-28	-0.0984288	0.317	0.445	1.17e-23		OIP5	1.18e-59	-0.206825	0.389	0.836	2.4e-55		IL22RA1	5.05544e-57	0.183618	0.739	0.548	9.82071e-53
BTG3	1.48e-14	0.0566374	0.915	0.881	3e-10		TFPI	1.33e-11	0.0243888	0.399	0.262	2.69e-07		INSIG2	2.97e-19	0.0550612	0.333	0.174	6.02e-15		AVEN	1.61e-20	-0.0650712	0.358	0.435	3.27e-16		CDC5L	6.18e-28	-0.124863	0.57	0.688	1.25e-23		RPN2	1.44e-59	-0.277638	0.778	0.982	2.93e-55		RBBP7	6.42956e-57	-0.230919	0.907	0.924	1.24901e-52
DAGLB	1.51e-14	0.0216881	0.25	0.175	3.06e-10		RPL36A	1.34e-11	0.048758	0.995	0.981	2.72e-07		PYCR1	2.99e-19	-0.152644	0.996	0.998	6.08e-15		RNPEP	1.65e-20	-0.117957	0.748	0.777	3.35e-16		GABARAP	6.33e-28	0.129909	0.972	0.931	1.29e-23		QTRT2	1.51e-59	-0.141874	0.225	0.629	3.07e-55		PSMD6	6.51889e-57	-0.171733	0.72	0.833	1.26636e-52
HSF1	1.53e-14	-0.110939	0.901	0.868	3.11e-10		SLC8B1	1.37e-11	0.00724724	0.279	0.167	2.78e-07		MRPL36	3.33e-19	-0.141908	0.991	0.996	6.77e-15		ZFP36	1.7e-20	0.0901286	0.674	0.627	3.45e-16		SEC14L1	6.75e-28	0.105532	0.581	0.514	1.37e-23		MIR100HG	1.73e-59	-0.132625	0.187	0.572	3.51e-55		COIL	7.56593e-57	-0.156729	0.497	0.704	1.46976e-52
IRAK1	1.57e-14	-0.131866	0.694	0.702	3.19e-10		KIF9	1.41e-11	0.0538485	0.784	0.61	2.87e-07		LGALS3BP	3.52e-19	-0.150746	0.978	0.977	7.14e-15		BMP4	1.76e-20	-0.180225	0.552	0.607	3.57e-16		TNS4	6.93e-28	0.069926	0.283	0.193	1.41e-23		GEMIN6	1.85e-59	-0.24752	0.476	0.891	3.76e-55		GLIS2	7.80544e-57	0.16116	0.645	0.416	1.51628e-52
[truncated: 10,469 more rows]

## Sheet: Supplementary Table 6
Supplementary Table 6: Single-cell RNA sequencing; gene expression profile in the epithelial cell cluster from human OSCC tumors. Integrated data.
[truncated: 10,887 more rows]

## Sheet: Supplementary Table 7
Supplementary Table 7: Single-cell RNA sequencing; gene expression profile in the monocyte-derived macrophage v1 cell cluster from human OSCC tumors. Integrated data.
[truncated: 4,828 more rows]

[truncated: 4 more sheets: Supplementary Table 8, Supplementary Table 9, Supplementary Table 10, Supplementary Table 11]
